# Supplementary material for: Differential Molecular Responses of Rapeseed Cotyledons to Light and Dark Reveal Metabolic Adaptations toward Autotrophy Establishment
Source: Front Plant Sci. 2016 Jul 14;7:988. doi: 10.3389/fpls.2016.00988 (PMC4944393; doi:10.3389/fpls.2016.00988)
Supplement: TABLE S1 — The general information of all identified proteins and their expressional patterns in three samples in this study. [file Table_1.XLSX]

## Sheet: All proteins
The general information of all proteins identified and their expressional patterns in three samples in this study.(D,DL and DD: rapeseed cotyledons from seed grown for one day under dark condition and two additional days under light or dark, respectively. )
				Mapman				Relative expression
ID	Gene alias	Locus	A.thaliana Locus	Bin code	Bin name	Type	Description	DL vs D	p-value	DD vs D	p-value	Subcellular
GSBRNA2T00155495001	BnaC08g30890D	chrC08:30472886-30475905	AT3G60750.1	1.3.8;7.2.1	PS.calvin cyle.transketolase;OPP.non-reductive PP.transketolase	transketolase, putative | chr3:22453719-22457152 FORWARD	Transketolase; FUNCTIONS IN: catalytic activity, transketolase activity; INVOLVED IN: response to cadmium ion, response to salt stress; LOCATED IN: chloroplast stroma, chloroplast, chloroplast envelope; EXPRESSED IN: 27 plant structures; EXPRESSED DURING: 17 growth stages; CONTAINS InterPro DOMAIN/s: Transketolase, bacterial-like (InterPro:IPR005478), Transketolase, N-terminal (InterPro:IPR005474…	1.6642	0.00617398	1.29433	0.0134293	Chloroplast
GSBRNA2T00072539001	BnaA09g38720D	chrA09:27615346-27618356	AT3G60750.1	1.3.8;7.2.1	PS.calvin cyle.transketolase;OPP.non-reductive PP.transketolase	transketolase, putative | chr3:22453719-22457152 FORWARD	Transketolase; FUNCTIONS IN: catalytic activity, transketolase activity; INVOLVED IN: response to cadmium ion, response to salt stress; LOCATED IN: chloroplast stroma, chloroplast, chloroplast envelope; EXPRESSED IN: 27 plant structures; EXPRESSED DURING: 17 growth stages; CONTAINS InterPro DOMAIN/s: Transketolase, bacterial-like (InterPro:IPR005478), Transketolase, N-terminal (InterPro:IPR005474…	1.63781	0.00661594	1.57275	0.0271687	Chloroplast
GSBRNA2T00149203001	BnaA04g01120D	chrA04:725745-729274	AT3G60750.1	1.3.8;7.2.1	PS.calvin cyle.transketolase;OPP.non-reductive PP.transketolase	transketolase, putative | chr3:22453719-22457152 FORWARD	Transketolase; FUNCTIONS IN: catalytic activity, transketolase activity; INVOLVED IN: response to cadmium ion, response to salt stress; LOCATED IN: chloroplast stroma, chloroplast, chloroplast envelope; EXPRESSED IN: 27 plant structures; EXPRESSED DURING: 17 growth stages; CONTAINS InterPro DOMAIN/s: Transketolase, bacterial-like (InterPro:IPR005478), Transketolase, N-terminal (InterPro:IPR005474…	0.737859	0.0375462	0.510499	0.000651055	Chloroplast
GSBRNA2T00156033001	BnaC08g26740D	chrC08:28039858-28042083	AT3G55800.1	1.3.9	PS.calvin cyle.seduheptulose bisphosphatase	Symbols: SBPASE | SBPASE (sedoheptulose-bisphosphatase); phosphoric ester hydrolase/ sedoheptulose-bisphosphatase | chr3:20709386-20711640 FORWARD	sedoheptulose-bisphosphatase (SBPASE); FUNCTIONS IN: sedoheptulose-bisphosphatase activity, phosphoric ester hydrolase activity; INVOLVED IN: in 6 processes; LOCATED IN: thylakoid, apoplast, chloroplast stroma, chloroplast, chloroplast envelope; EXPRESSED IN: 24 plant structures; EXPRESSED DURING: 14 growth stages; CONTAINS InterPro DOMAIN/s: Fructose-1,6-bisphosphatase, active site (InterPro:IPR…	1.61208	0.0445129	1.22104	0.0271532	Chloroplast
GSBRNA2T00124746001	BnaA03g18710D	chrA03:8804179-8806829	AT2G39730.1	1.3.13	PS.calvin cyle.rubisco interacting	Symbols: RCA | RCA (RUBISCO ACTIVASE); ADP binding / ATP binding / enzyme regulator/ ribulose-1,5-bisphosphate carboxylase/oxygenase activator | chr2:16570746-16573548 REVERSE	rubisco activase (RCA); FUNCTIONS IN: enzyme regulator activity, ADP binding, ribulose-1,5-bisphosphate carboxylase/oxygenase activator activity, ATP binding; INVOLVED IN: response to cold, response to light stimulus, defense response to bacterium; LOCATED IN: in 11 components; EXPRESSED IN: 26 plant structures; EXPRESSED DURING: 15 growth stages; CONTAINS InterPro DOMAIN/s: ATPase, AAA-type, cor…	10.0646	1.44511e-05	3.37633	0.0066178	Chloroplast
GSBRNA2T00011400001	BnaAnng36210D	chrAnn_random:41076510-41077653	AT5G38430.1	1.3.2	PS.calvin cyle.rubisco small subunit	ribulose bisphosphate carboxylase small chain 1B / RuBisCO small subunit 1B (RBCS-1B) (ATS1B) | chr5:15384117-15385247 REVERSE	Ribulose bisphosphate carboxylase (small chain) family protein; FUNCTIONS IN: ribulose-bisphosphate carboxylase activity; INVOLVED IN: carbon fixation, response to blue light, response to red light, response to far red light; LOCATED IN: in 7 components; EXPRESSED IN: 14 plant structures; EXPRESSED DURING: seedling growth; CONTAINS InterPro DOMAIN/s: Ribulose bisphosphate carboxylase, small chain…	6.2339	0.0295013	4.13859	0.0181074	Chloroplast
GSBRNA2T00154096001	BnaA10g13950D	chrA10:11203499-11205094	ATCG00490.1	1.3.1	PS.calvin cyle.rubisco large subunit	Symbols: RBCL | large subunit of RUBISCO. Protein is tyrosine-phosphorylated and its phosphorylation state is modulated in response to ABA in Arabidopsis thaliana seeds. | chrC:54958-56397 FORWARD	RBCL; FUNCTIONS IN: ribulose-bisphosphate carboxylase activity; INVOLVED IN: response to cadmium ion, carbon fixation, peptidyl-cysteine S-nitrosylation, response to abscisic acid stimulus; LOCATED IN: in 10 components; EXPRESSED IN: 24 plant structures; EXPRESSED DURING: 14 growth stages; CONTAINS InterPro DOMAIN/s: Ribulose bisphosphate carboxylase, large subunit, C-terminal (InterPro:IPR000685…	11.0147	0.0106419	6.59658	4.98104e-06	Chloroplast
GSBRNA2T00108798001	BnaC09g27610D	chrC09:29441107-29442048	ATCG00490.1	1.3.1	PS.calvin cyle.rubisco large subunit	Symbols: RBCL | large subunit of RUBISCO. Protein is tyrosine-phosphorylated and its phosphorylation state is modulated in response to ABA in Arabidopsis thaliana seeds. | chrC:54958-56397 FORWARD	RBCL; FUNCTIONS IN: ribulose-bisphosphate carboxylase activity; INVOLVED IN: response to cadmium ion, carbon fixation, peptidyl-cysteine S-nitrosylation, response to abscisic acid stimulus; LOCATED IN: in 10 components; EXPRESSED IN: 24 plant structures; EXPRESSED DURING: 14 growth stages; CONTAINS InterPro DOMAIN/s: Ribulose bisphosphate carboxylase, large subunit, C-terminal (InterPro:IPR000685…	6.80807	0.00374324	6.1551	0.00273804	Chloroplast
GSBRNA2T00145122001	BnaC08g01880D	chrC08:1368759-1370234	AT1G06680.1	1.1.1.2	PS.lightreaction.photosystem II.PSII polypeptide subunits	Symbols: PSBP-1, OEE2, PSII-P, OE23 | PSBP-1 (PHOTOSYSTEM II SUBUNIT P-1); poly(U) binding | chr1:2047825-2049418 FORWARD	photosystem II subunit P-1 (PSBP-1); FUNCTIONS IN: poly(U) RNA binding; INVOLVED IN: photosynthesis, light reaction, defense response to bacterium, response to light intensity; LOCATED IN: in 12 components; EXPRESSED IN: 27 plant structures; EXPRESSED DURING: 15 growth stages; CONTAINS InterPro DOMAIN/s: Photosystem II oxygen evolving complex protein PsbP (InterPro:IPR002683), Mog1/PsbP/DUF1795, …	6.6671	0.00923752	2.23263	0.000932462	Chloroplast
GSBRNA2T00134966001	BnaC09g07990D	chrC09:5079085-5080926	AT5G66570.1	1.1.1.2	PS.lightreaction.photosystem II.PSII polypeptide subunits	Symbols: PSBO-1, OEE1, OEE33, OE33, PSBO1, MSP-1 | PSBO1 (PS II OXYGEN-EVOLVING COMPLEX 1); oxygen evolving/ poly(U) binding | chr5:26568653-26570278 FORWARD	PS II oxygen-evolving complex 1 (PSBO1); FUNCTIONS IN: oxygen evolving activity, poly(U) RNA binding; INVOLVED IN: in 6 processes; LOCATED IN: in 10 components; EXPRESSED IN: 24 plant structures; EXPRESSED DURING: 15 growth stages; CONTAINS InterPro DOMAIN/s: Photosystem II manganese-stabilising protein PsbO (InterPro:IPR002628); BEST Arabidopsis thaliana protein match is: photosystem II subunit …	7.24936	0.000464151	2.68645	0.000206085	Chloroplast
GSBRNA2T00056561001	BnaC01g21750D	chrC01:15217882-15218134	ATCG00580.1	1.1.1.2	PS.lightreaction.photosystem II.PSII polypeptide subunits	Symbols: PSBE | PSII cytochrome b559. There have been many speculations about the function of Cyt b559, but the most favored at present is that it plays a protective role by acting as an electron acceptor or electron donor under conditions when electron flow through PSII is not optimized. | chrC:64071-64322 REVERSE	photosystem II reaction center protein E (PSBE); FUNCTIONS IN: electron carrier activity, heme binding; INVOLVED IN: photosynthesis, light harvesting in photosystem II; LOCATED IN: thylakoid, chloroplast thylakoid membrane, chloroplast, oxygen evolving complex, membrane; EXPRESSED IN: 24 plant structures; EXPRESSED DURING: 13 growth stages; CONTAINS InterPro DOMAIN/s: Photosystem II protein cytoc…	2.67983	0.000142094	0.591913	2.34513e-05	PlasmaMembrane
GSBRNA2T00061676001	BnaC08g09180D	chrC08:13740144-13741229	AT1G31330.1	1.1.2.2	PS.lightreaction.photosystem I.PSI polypeptide subunits	Symbols: PSAF | PSAF (photosystem I subunit F) | chr1:11214824-11216037 REVERSE	photosystem I subunit F (PSAF); FUNCTIONS IN: molecular_function unknown; INVOLVED IN: photosynthesis; LOCATED IN: in 7 components; EXPRESSED IN: 25 plant structures; EXPRESSED DURING: 14 growth stages; CONTAINS InterPro DOMAIN/s: Photosystem I reaction centre protein PsaF, subunit III (InterPro:IPR003666); Has 387 Blast hits to 387 proteins in 119 species: Archae - 0; Bacteria - 139; Metazoa - 0…	3.16907	0.00131682	0.838886	0.00091478	Chloroplast
GSBRNA2T00104628001	BnaC08g13230D	chrC08:18245823-18247008	AT4G28750.1	1.1.2.2	PS.lightreaction.photosystem I.PSI polypeptide subunits	Symbols: PSAE-1 | PSAE-1 (PSA E1 KNOCKOUT); catalytic | chr4:14202758-14203961 REVERSE	PSA E1 KNOCKOUT (PSAE-1); FUNCTIONS IN: catalytic activity; INVOLVED IN: response to salt stress; LOCATED IN: in 6 components; EXPRESSED IN: 24 plant structures; EXPRESSED DURING: 14 growth stages; CONTAINS InterPro DOMAIN/s: Photosystem I reaction centre subunit IV/PsaE (InterPro:IPR003375), Electron transport accessory protein (InterPro:IPR008990); BEST Arabidopsis thaliana protein match is: ph…	8.73107	7.4491e-06	0.338377	0.000470447	Chloroplast
GSBRNA2T00140086001	BnaC08g07850D	chrC08:11453477-11455625	AT1G32060.1	1.3.12	PS.calvin cyle.PRK	Symbols: PRK | PRK (PHOSPHORIBULOKINASE); ATP binding / phosphoribulokinase/ protein binding | chr1:11532533-11534639 FORWARD	phosphoribulokinase (PRK); FUNCTIONS IN: protein binding, phosphoribulokinase activity, ATP binding; INVOLVED IN: response to cold, defense response to bacterium, biosynthetic process, peptidyl-cysteine S-nitrosylation; LOCATED IN: in 8 components; EXPRESSED IN: 24 plant structures; EXPRESSED DURING: 15 growth stages; CONTAINS InterPro DOMAIN/s: Phosphoribulokinase/uridine kinase (InterPro:IPR006…	1.96199	0.000354438	1.86152	8.49359e-09	Nuclear
GSBRNA2T00149450001	BnaA01g16440D	chrA01:8495824-8497801	AT4G27440.2	19.14	tetrapyrrole synthesis.protochlorophyllide reductase	Symbols: PORB | PORB (PROTOCHLOROPHYLLIDE OXIDOREDUCTASE B); oxidoreductase/ protochlorophyllide reductase | chr4:13725546-13727353 FORWARD	protochlorophyllide oxidoreductase B (PORB); FUNCTIONS IN: oxidoreductase activity, protochlorophyllide reductase activity; INVOLVED IN: chlorophyll biosynthetic process, response to ethylene stimulus; LOCATED IN: chloroplast thylakoid membrane, chloroplast, membrane; EXPRESSED IN: 22 plant structures; EXPRESSED DURING: 14 growth stages; CONTAINS InterPro DOMAIN/s: NAD(P)-binding domain (InterPro…	12.7765	0.0063682	16.4833	0.00447373	Chloroplast
GSBRNA2T00154665001	BnaC07g40900D	chrC07:40982125-40985465	AT4G27440.2	19.14	tetrapyrrole synthesis.protochlorophyllide reductase	Symbols: PORB | PORB (PROTOCHLOROPHYLLIDE OXIDOREDUCTASE B); oxidoreductase/ protochlorophyllide reductase | chr4:13725546-13727353 FORWARD	protochlorophyllide oxidoreductase B (PORB); FUNCTIONS IN: oxidoreductase activity, protochlorophyllide reductase activity; INVOLVED IN: chlorophyll biosynthetic process, response to ethylene stimulus; LOCATED IN: chloroplast thylakoid membrane, chloroplast, membrane; EXPRESSED IN: 22 plant structures; EXPRESSED DURING: 14 growth stages; CONTAINS InterPro DOMAIN/s: NAD(P)-binding domain (InterPro…	7.40024	0.00942194	8.63345	0.0337983	Chloroplast
GSBRNA2T00149795001	BnaC04g35330D	chrC04:36798648-36801874	AT2G22780.1	6.3	gluconeogenesis.Malate DH	Symbols: PMDH1 | PMDH1 (PEROXISOMAL NAD-MALATE DEHYDROGENASE 1); L-malate dehydrogenase/ binding / catalytic/ malate dehydrogenase/ oxidoreductase/ oxidoreductase, acting on the CH-OH group of donors, NAD or NADP as acceptor | chr2:9689415-9692154 REVERSE	peroxisomal NAD-malate dehydrogenase 1 (PMDH1); FUNCTIONS IN: in 6 functions; INVOLVED IN: regulation of fatty acid beta-oxidation, regulation of photorespiration; LOCATED IN: chloroplast, peroxisome; EXPRESSED IN: 22 plant structures; EXPRESSED DURING: 14 growth stages; CONTAINS InterPro DOMAIN/s: Lactate/malate dehydrogenase, N-terminal (InterPro:IPR001236), Lactate/malate dehydrogenase, C-term…	3.41334	0.00114786	4.94874	0.00210726	Peroxisomal
GSBRNA2T00141982001	BnaA03g15290D	chrA03:7095586-7098861	AT2G33150.1	13.2.4.1	amino acid metabolism.degradation.branched-chain group.shared	Symbols: PKT3, PED1, KAT2 | PKT3 (PEROXISOMAL 3-KETOACYL-COA THIOLASE 3); acetyl-CoA C-acyltransferase | chr2:14047478-14051140 REVERSE	peroxisomal 3-ketoacyl-CoA thiolase 3 (PKT3); FUNCTIONS IN: acetyl-CoA C-acyltransferase activity; INVOLVED IN: fatty acid beta-oxidation, jasmonic acid biosynthetic process, response to wounding, fatty acid oxidation, glyoxysome organization; LOCATED IN: in 6 components; EXPRESSED IN: 26 plant structures; EXPRESSED DURING: 15 growth stages; CONTAINS InterPro DOMAIN/s: Thiolase (InterPro:IPR00215…	3.80916	0.00194347	4.80356	0.000428226	Chloroplast
GSBRNA2T00139954001	BnaC08g07440D	chrC08:10528297-10529327	AT1G32470.1	1.2.4.4	PS.photorespiration.glycine cleavage.H protein	glycine cleavage system H protein, mitochondrial, putative | chr1:11739304-11740361 REVERSE	Single hybrid motif superfamily protein; FUNCTIONS IN: glycine dehydrogenase (decarboxylating) activity; INVOLVED IN: glycine catabolic process, glycine decarboxylation via glycine cleavage system; LOCATED IN: mitochondrion, glycine cleavage complex, chloroplast; EXPRESSED IN: 23 plant structures; EXPRESSED DURING: 13 growth stages; CONTAINS InterPro DOMAIN/s: 2-oxo acid dehydrogenase, lipoyl-bin…	5.73852	0.000207615	3.43633	0.00171592	Mitochondrial
GSBRNA2T00116085001	BnaC01g16480D	chrC01:11296696-11300265	AT4G24620.1	4.2.4	glycolysis.plastid branch.glucose-6-phosphate isomerase	Symbols: PGI1, PGI | PGI1 (PHOSPHOGLUCOSE ISOMERASE 1); glucose-6-phosphate isomerase | chr4:12708752-12712825 REVERSE	phosphoglucose isomerase 1 (PGI1); FUNCTIONS IN: glucose-6-phosphate isomerase activity; INVOLVED IN: positive regulation of flower development, starch metabolic process; LOCATED IN: cytosol, chloroplast stroma, chloroplast, plastid, chloroplast envelope; EXPRESSED IN: 24 plant structures; EXPRESSED DURING: 13 growth stages; CONTAINS InterPro DOMAIN/s: Phosphoglucose isomerase, conserved site (In…	0.621618	0.00523331	0.863587	6.69793e-05	Cytoplasmic
GSBRNA2T00128839001	BnaC07g20530D	chrC07:27112407-27114191	AT5G47810.1	4.1.5	glycolysis.cytosolic branch.phosphofructokinase (PFK)	Symbols: PFK2 | PFK2 (PHOSPHOFRUCTOKINASE 2); 6-phosphofructokinase | chr5:19356356-19358125 REVERSE	phosphofructokinase 2 (PFK2); CONTAINS InterPro DOMAIN/s: Pyrophosphate-dependent phosphofructokinase TP0108 (InterPro:IPR012004), Phosphofructokinase (InterPro:IPR000023); BEST Arabidopsis thaliana protein match is: phosphofructokinase 3 (TAIR:AT4G26270.1); Has 1807 Blast hits to 1807 proteins in 277 species: Archae - 0; Bacteria - 0; Metazoa - 736; Fungi - 347; Plants - 385; Viruses - 0; Other …	1.66022	0.000737016	1.242	0.00144941	Mitochondrial
GSBRNA2T00018506001	BnaA09g01470D	chrA09:775322-777242	AT4G03280.1	1.1.3	PS.lightreaction.cytochrome b6/f	Symbols: PETC, PGR1 | PETC (PHOTOSYNTHETIC ELECTRON TRANSFER C); electron transporter, transferring electrons from cytochrome b6/f complex of photosystem II | chr4:1440146-1441863 FORWARD	photosynthetic electron transfer C (PETC); FUNCTIONS IN: electron transporter, transferring electrons from cytochrome b6/f complex of photosystem II activity; INVOLVED IN: response to karrikin, defense response to bacterium, photosynthetic electron transport in cytochrome b6/f, nonphotochemical quenching; LOCATED IN: in 7 components; EXPRESSED IN: 26 plant structures; EXPRESSED DURING: 14 growth …	2.2146	0.00904933	1.8982	0.000387051	Chloroplast
GSBRNA2T00108116001	BnaC04g33690D	chrC04:35235176-35237176	AT2G21170.1	1.3.5	PS.calvin cycle.TPI	Symbols: TIM | TIM (TRIOSEPHOSPHATE ISOMERASE); catalytic/ triose-phosphate isomerase | chr2:9070754-9073233 REVERSE	triosephosphate isomerase (TIM); FUNCTIONS IN: triose-phosphate isomerase activity; INVOLVED IN: in 7 processes; LOCATED IN: in 6 components; EXPRESSED IN: 24 plant structures; EXPRESSED DURING: 15 growth stages; CONTAINS InterPro DOMAIN/s: Triosephosphate isomerase, active site (InterPro:IPR020861), Aldolase-type TIM barrel (InterPro:IPR013785), Triosephosphate isomerase (InterPro:IPR000652); BE…	1.51754	0.015687	1.59804	0.0108531	Chloroplast
GSBRNA2T00121615001	BnaA01g00210D	chrA01:74737-78436	AT4G37870.1	6.4	gluconeogenese/ glyoxylate cycle.PEPCK	Symbols: PCK1, PEPCK | PCK1 (PHOSPHOENOLPYRUVATE CARBOXYKINASE 1); ATP binding / phosphoenolpyruvate carboxykinase (ATP)/ phosphoenolpyruvate carboxykinase/ purine nucleotide binding | chr4:17802694-17806539 REVERSE	phosphoenolpyruvate carboxykinase 1 (PCK1); FUNCTIONS IN: phosphoenolpyruvate carboxykinase activity, purine nucleotide binding, phosphoenolpyruvate carboxykinase (ATP) activity, ATP binding; INVOLVED IN: defense response to fungus, incompatible interaction, response to cadmium ion, cellular response to phosphate starvation, gluconeogenesis; LOCATED IN: cytosol, nucleolus, nucleus, membrane; EXPR…	6.01327	0.00352616	6.44624	0.00533563	Cytoplasmic
GSBRNA2T00131184001	BnaC01g01140D	chrC01:493639-497211	AT4G37870.1	6.4	gluconeogenese/ glyoxylate cycle.PEPCK	Symbols: PCK1, PEPCK | PCK1 (PHOSPHOENOLPYRUVATE CARBOXYKINASE 1); ATP binding / phosphoenolpyruvate carboxykinase (ATP)/ phosphoenolpyruvate carboxykinase/ purine nucleotide binding | chr4:17802694-17806539 REVERSE	phosphoenolpyruvate carboxykinase 1 (PCK1); FUNCTIONS IN: phosphoenolpyruvate carboxykinase activity, purine nucleotide binding, phosphoenolpyruvate carboxykinase (ATP) activity, ATP binding; INVOLVED IN: defense response to fungus, incompatible interaction, response to cadmium ion, cellular response to phosphate starvation, gluconeogenesis; LOCATED IN: cytosol, nucleolus, nucleus, membrane; EXPR…	7.57164	0.0191677	8.91319	0.0381789	Cytoplasmic
GSBRNA2T00047347001	BnaC08g15120D	chrC08:19663936-19666661	AT5G55070.1	8.1.5	TCA / org. transformation.TCA.2-oxoglutarate dehydrogenase	2-oxoacid dehydrogenase family protein | chr5:22347211-22350817 FORWARD	Dihydrolipoamide succinyltransferase; FUNCTIONS IN: zinc ion binding, acyltransferase activity; INVOLVED IN: response to oxidative stress, metabolic process; LOCATED IN: cytosolic ribosome, mitochondrion; EXPRESSED IN: 27 plant structures; EXPRESSED DURING: 15 growth stages; CONTAINS InterPro DOMAIN/s: 2-oxo acid dehydrogenase, lipoyl-binding site (InterPro:IPR003016), Dihydrolipoamide succinyltr…	0.571357	0.0128985	0.628751	3.07635e-07	Mitochondrial
GSBRNA2T00117382001	BnaC07g11210D	chrC07:16910042-16912669	AT1G24360.1	11.1.4	lipid metabolism.FA synthesis and FA elongation.ACP oxoacyl reductase	3-oxoacyl-(acyl-carrier protein) reductase, chloroplast / 3-ketoacyl-acyl carrier protein reductase | chr1:8640582-8643478 FORWARD	NAD(P)-binding Rossmann-fold superfamily protein; FUNCTIONS IN: 3-oxoacyl-[acyl-carrier-protein] reductase activity, copper ion binding; INVOLVED IN: oxidation reduction, metabolic process, fatty acid biosynthetic process; LOCATED IN: chloroplast stroma, chloroplast, chloroplast envelope; EXPRESSED IN: 24 plant structures; EXPRESSED DURING: 14 growth stages; CONTAINS InterPro DOMAIN/s: 3-oxoacyl-…	0.517696	0.00293068	0.410614	0.000258039	Chloroplast
GSBRNA2T00001735001	BnaC01g26830D	chrC01:24280964-24282275	AT1G54870.1	26.22	misc.short chain dehydrogenase/reductase (SDR)	binding / catalytic/ oxidoreductase | chr1:20459006-20460647 FORWARD	NAD(P)-binding Rossmann-fold superfamily protein; FUNCTIONS IN: oxidoreductase activity, binding, catalytic activity; INVOLVED IN: oxidation reduction, metabolic process; LOCATED IN: chloroplast; EXPRESSED IN: 8 plant structures; EXPRESSED DURING: M germinated pollen stage, 4 anthesis, petal differentiation and expansion stage; CONTAINS InterPro DOMAIN/s: Short-chain dehydrogenase/reductase, cons…	0.178036	1.02877e-05	0.165048	1.21317e-07	Chloroplast
GSBRNA2T00076760001	BnaA01g21430D	chrA01:13301812-13303394	AT1G54870.1	26.22	misc.short chain dehydrogenase/reductase (SDR)	binding / catalytic/ oxidoreductase | chr1:20459006-20460647 FORWARD	NAD(P)-binding Rossmann-fold superfamily protein; FUNCTIONS IN: oxidoreductase activity, binding, catalytic activity; INVOLVED IN: oxidation reduction, metabolic process; LOCATED IN: chloroplast; EXPRESSED IN: 8 plant structures; EXPRESSED DURING: M germinated pollen stage, 4 anthesis, petal differentiation and expansion stage; CONTAINS InterPro DOMAIN/s: Short-chain dehydrogenase/reductase, cons…	0.127088	3.92275e-07	0.117377	1.99359e-06	Chloroplast
GSBRNA2T00038587001	BnaA05g31900D	chrA05:21937418-21939655	AT3G05260.1	26.22	misc.short chain dehydrogenase/reductase (SDR)	short-chain dehydrogenase/reductase (SDR) family protein | chr3:1497483-1499004 REVERSE	NAD(P)-binding Rossmann-fold superfamily protein; FUNCTIONS IN: oxidoreductase activity, binding, catalytic activity; INVOLVED IN: oxidation reduction, metabolic process; LOCATED IN: cellular_component unknown; EXPRESSED IN: seed; CONTAINS InterPro DOMAIN/s: Short-chain dehydrogenase/reductase, conserved site (InterPro:IPR020904), NAD(P)-binding domain (InterPro:IPR016040), Glucose/ribitol dehydr…	0.0834785	3.70968e-09	0.0861039	8.34151e-09	Cytoplasmic
GSBRNA2T00024656001	BnaA06g01050D	chrA06:682470-684281	AT1G53240.1	8.1.9	TCA / org. transformation.TCA.malate DH	malate dehydrogenase (NAD), mitochondrial | chr1:19854615-19856937 REVERSE	Lactate/malate dehydrogenase family protein; FUNCTIONS IN: malate dehydrogenase activity, copper ion binding; INVOLVED IN: response to cadmium ion, response to salt stress, response to cold, defense response to bacterium, peptidyl-cysteine S-nitrosylation; LOCATED IN: mitochondrion, cell wall, chloroplast; EXPRESSED IN: 26 plant structures; EXPRESSED DURING: 15 growth stages; CONTAINS InterPro DO…	1.75582	0.0106941	1.62883	0.00506257	Mitochondrial
GSBRNA2T00119622001	BnaAnng00830D	chrAnn_random:615131-617908	AT5G03860.2	6.2	gluconeogenese/ glyoxylate cycle.malate synthase	Symbols: MLS | MLS (MALATE SYNTHASE); malate synthase | chr5:1032103-1034570 REVERSE	malate synthase (MLS); FUNCTIONS IN: malate synthase activity; INVOLVED IN: glyoxylate cycle; CONTAINS InterPro DOMAIN/s: Malate synthase-like (InterPro:IPR011076), Malate synthase, conserved site (InterPro:IPR019830), Malate synthase A (InterPro:IPR006252), Malate synthase (InterPro:IPR001465).	3.40561	4.13585e-05	4.29489	1.53701e-05	Peroxisomal
GSBRNA2T00078724001	BnaC02g02870D	chrC02:1312700-1315286	AT5G03860.2	6.2	gluconeogenese/ glyoxylate cycle.malate synthase	Symbols: MLS | MLS (MALATE SYNTHASE); malate synthase | chr5:1032103-1034570 REVERSE	malate synthase (MLS); FUNCTIONS IN: malate synthase activity; INVOLVED IN: glyoxylate cycle; CONTAINS InterPro DOMAIN/s: Malate synthase-like (InterPro:IPR011076), Malate synthase, conserved site (InterPro:IPR019830), Malate synthase A (InterPro:IPR006252), Malate synthase (InterPro:IPR001465).	2.73919	0.000250924	3.44651	0.000795773	Peroxisomal
GSBRNA2T00120126001	BnaC05g45070D	chrC05:41078793-41083320	AT3G06860.1	11.9.4.9	lipid metabolism.lipid degradation.beta-oxidation.multifunctional	Symbols: MFP2, ATMFP2 | MFP2 (MULTIFUNCTIONAL PROTEIN 2); 3-hydroxyacyl-CoA dehydrogenase/ enoyl-CoA hydratase | chr3:2161869-2166349 FORWARD	multifunctional protein 2 (MFP2); FUNCTIONS IN: enoyl-CoA hydratase activity, 3-hydroxyacyl-CoA dehydrogenase activity; INVOLVED IN: fatty acid beta-oxidation; LOCATED IN: nucleolus, cell wall, peroxisome; EXPRESSED IN: 24 plant structures; EXPRESSED DURING: 14 growth stages; CONTAINS InterPro DOMAIN/s: Enoyl-CoA hydratase/isomerase, conserved site (InterPro:IPR018376), 3-hydroxyacyl-CoA dehydrog…	6.15331	0.013762	8.05775	0.011696	Mitochondrial
GSBRNA2T00117902001	BnaC06g26190D	chrC06:27891316-27895515	AT3G45140.1	17.7.1.2	hormone metabolism.jasmonate.synthesis-degradation.lipoxygenase	Symbols: LOX2, ATLOX2 | LOX2 (LIPOXYGENASE 2); lipoxygenase | chr3:16525410-16529352 FORWARD	lipoxygenase 2 (LOX2); FUNCTIONS IN: lipoxygenase activity; INVOLVED IN: in 7 processes; LOCATED IN: chloroplast thylakoid membrane, chloroplast stroma, chloroplast, chloroplast envelope; EXPRESSED IN: 24 plant structures; EXPRESSED DURING: 13 growth stages; CONTAINS InterPro DOMAIN/s: Lipoxygenase, iron binding site (InterPro:IPR020833), Lipoxygenase, C-terminal (InterPro:IPR013819), Lipoxygenas…	3.94876	0.0161309	6.90007	0.0134981	Cytoplasmic
GSBRNA2T00033460001	BnaC09g20370D	chrC09:17377298-17380466	AT5G47720.4	13.2.4.5;13.2.6.3;16.1.2.1	amino acid metabolism.degradation.branched chain group.isoleucine;amino acid metabolism.degradation.aromatic aa.tryptophan;secondary metabolism.isoprenoids.mevalonate pathway.acetyl-CoA C-acyltransferase	acetyl-CoA C-acyltransferase, putative / 3-ketoacyl-CoA thiolase, putative | chr5:19331547-19334277 FORWARD	Thiolase family protein; FUNCTIONS IN: transferase activity, transferring acyl groups other than amino-acyl groups, acetyl-CoA C-acetyltransferase activity, catalytic activity; INVOLVED IN: metabolic process; LOCATED IN: cellular_component unknown; EXPRESSED IN: 19 plant structures; EXPRESSED DURING: 10 growth stages; CONTAINS InterPro DOMAIN/s: Thiolase (InterPro:IPR002155), Thiolase, active sit…	1.46345	0.173688	1.37978	0.100828	Chloroplast
GSBRNA2T00030462001	BnaA07g38540D	chrA07_random:1693426-1695554	AT3G45140.1	17.7.1.2	hormone metabolism.jasmonate.synthesis-degradation.lipoxygenase	Symbols: LOX2, ATLOX2 | LOX2 (LIPOXYGENASE 2); lipoxygenase | chr3:16525410-16529352 FORWARD	lipoxygenase 2 (LOX2); FUNCTIONS IN: lipoxygenase activity; INVOLVED IN: in 7 processes; LOCATED IN: chloroplast thylakoid membrane, chloroplast stroma, chloroplast, chloroplast envelope; EXPRESSED IN: 24 plant structures; EXPRESSED DURING: 13 growth stages; CONTAINS InterPro DOMAIN/s: Lipoxygenase, iron binding site (InterPro:IPR020833), Lipoxygenase, C-terminal (InterPro:IPR013819), Lipoxygenas…	0.656636	0.0123418	1.10301	0.086219	Cytoplasmic
GSBRNA2T00124394001	BnaA07g24860D	chrA07:18554803-18560044	AT3G45140.1	17.7.1.2	hormone metabolism.jasmonate.synthesis-degradation.lipoxygenase	Symbols: LOX2, ATLOX2 | LOX2 (LIPOXYGENASE 2); lipoxygenase | chr3:16525410-16529352 FORWARD	lipoxygenase 2 (LOX2); FUNCTIONS IN: lipoxygenase activity; INVOLVED IN: in 7 processes; LOCATED IN: chloroplast thylakoid membrane, chloroplast stroma, chloroplast, chloroplast envelope; EXPRESSED IN: 24 plant structures; EXPRESSED DURING: 13 growth stages; CONTAINS InterPro DOMAIN/s: Lipoxygenase, iron binding site (InterPro:IPR020833), Lipoxygenase, C-terminal (InterPro:IPR013819), Lipoxygenas…	0.548106	0.000473505	0.52909	4.86894e-05	Cytoplasmic
GSBRNA2T00145627001	BnaA09g22540D	chrA09:15065480-15066759	AT4G10340.1	1.1.1.1	PS.lightreaction.photosystem II.LHC-II	Symbols: LHCB5 | LHCB5 (LIGHT HARVESTING COMPLEX OF PHOTOSYSTEM II 5); chlorophyll binding | chr4:6408016-6409677 FORWARD	light harvesting complex of photosystem II 5 (LHCB5); FUNCTIONS IN: chlorophyll binding; INVOLVED IN: response to blue light, response to red light, response to far red light, photosynthesis, nonphotochemical quenching; LOCATED IN: in 9 components; EXPRESSED IN: 29 plant structures; EXPRESSED DURING: 14 growth stages; CONTAINS InterPro DOMAIN/s: Chlorophyll A-B binding protein (InterPro:IPR001344…	2.71174	0.0146702	0.739461	0.0138984	Chloroplast
GSBRNA2T00141918001	BnaA03g15830D	chrA03:7332748-7334101	AT2G34430.1	1.1.1.1	PS.lightreaction.photosystem II.LHC-II	Symbols: LHB1B1, LHCB1.4 | LHB1B1; chlorophyll binding | chr2:14524756-14525763 FORWARD	light-harvesting chlorophyll-protein complex II subunit B1 (LHB1B1); FUNCTIONS IN: chlorophyll binding; INVOLVED IN: photosynthesis, light harvesting in photosystem II, photosynthesis; LOCATED IN: in 8 components; EXPRESSED IN: shoot, cotyledon, guard cell, cultured cell, leaf; CONTAINS InterPro DOMAIN/s: Chlorophyll A-B binding protein (InterPro:IPR001344); BEST Arabidopsis thaliana protein matc…	62.25	3.14722e-05	0.01	0.00732565	Chloroplast
GSBRNA2T00124471001	BnaA07g25510D	chrA07:18940015-18943260	AT1G65930.1	8.1.4	TCA / org. transformation.TCA.IDH	isocitrate dehydrogenase, putative / NADP+ isocitrate dehydrogenase, putative | chr1:24538886-24542129 FORWARD	cytosolic NADP+-dependent isocitrate dehydrogenase (cICDH); FUNCTIONS IN: isocitrate dehydrogenase (NADP+) activity, copper ion binding; INVOLVED IN: in 7 processes; LOCATED IN: cytosol, apoplast, plasma membrane; EXPRESSED IN: 27 plant structures; EXPRESSED DURING: 17 growth stages; CONTAINS InterPro DOMAIN/s: Isocitrate/isopropylmalate dehydrogenase (InterPro:IPR001804), Isocitrate dehydrogenas…	0.567346	0.000396791	0.668564	9.90377e-05	Cytoplasmic
GSBRNA2T00066333001	BnaA05g19530D	chrA05:14888467-14892181	AT3G21720.1	6.9	gluconeogenese/ glyoxylate cycle.isocitrate lyase	Symbols: ICL | ICL (ISOCITRATE LYASE); catalytic/ isocitrate lyase | chr3:7652487-7656011 REVERSE	isocitrate lyase (ICL); FUNCTIONS IN: isocitrate lyase activity, catalytic activity; INVOLVED IN: carboxylic acid metabolic process, metabolic process; LOCATED IN: cellular_component unknown; EXPRESSED IN: leaf whorl, seed, leaf; CONTAINS InterPro DOMAIN/s: Isocitrate lyase/phosphorylmutase, conserved site (InterPro:IPR018523), Pyruvate/Phosphoenolpyruvate kinase, catalytic core (InterPro:IPR0158…	10.7378	0.00167297	11.9384	0.0136456	Peroxisomal
GSBRNA2T00080761001	BnaC02g01240D	chrC02:511522-513695	AT5G08280.1	19.5	tetrapyrrole synthesis.porphobilinogen deaminase	Symbols: HEMC | HEMC (HYDROXYMETHYLBILANE SYNTHASE); hydroxymethylbilane synthase | chr5:2663499-2665792 REVERSE	hydroxymethylbilane synthase (HEMC); FUNCTIONS IN: hydroxymethylbilane synthase activity; INVOLVED IN: chlorophyll biosynthetic process, defense response to bacterium, porphyrin biosynthetic process; LOCATED IN: apoplast, chloroplast, chloroplast stroma, chloroplast envelope; EXPRESSED IN: 23 plant structures; EXPRESSED DURING: 15 growth stages; CONTAINS InterPro DOMAIN/s: Porphobilinogen deamina…	2.05808	0.0242165	1.70794	0.0281375	Mitochondrial
GSBRNA2T00112872001	BnaC06g27910D	chrC06:29249700-29252230	AT1G69740.2	19.4	tetrapyrrole synthesis.ALA dehydratase	Symbols: HEMB1 | HEMB1; catalytic/ metal ion binding / porphobilinogen synthase | chr1:26231804-26234963 FORWARD	HEMB1; FUNCTIONS IN: porphobilinogen synthase activity, catalytic activity, metal ion binding; INVOLVED IN: porphyrin biosynthetic process; LOCATED IN: chloroplast; EXPRESSED IN: 23 plant structures; EXPRESSED DURING: 13 growth stages; CONTAINS InterPro DOMAIN/s: Aldolase-type TIM barrel (InterPro:IPR013785), Tetrapyrrole biosynthesis, porphobilinogen synthase (InterPro:IPR001731); BEST Arabidops…	2.15231	1.27654e-05	2.07892	0.0130545	Chloroplast
GSBRNA2T00106192001	BnaC05g38330D	chrC05:37102773-37104257	AT3G15290.1	24.3	Biodegradation of Xenobiotics.3-hydroxybutyryl-CoA dehydrogenase	3-hydroxybutyryl-CoA dehydrogenase, putative | chr3:5144997-5146856 FORWARD	3-hydroxyacyl-CoA dehydrogenase family protein; FUNCTIONS IN: in 7 functions; INVOLVED IN: fatty acid metabolic process, metabolic process; LOCATED IN: peroxisome; EXPRESSED IN: 24 plant structures; EXPRESSED DURING: 15 growth stages; CONTAINS InterPro DOMAIN/s: Dehydrogenase, multihelical (InterPro:IPR013328), 6-phosphogluconate dehydrogenase, C-terminal-like (InterPro:IPR008927), 3-hydroxyacyl-…	0.676369	0.0215372	0.460464	3.21837e-07	Mitochondrial
GSBRNA2T00134621001	BnaC03g04180D	chrC03:2005400-2006950	AT5G10160.1	11.1.5	lipid metabolism.FA synthesis and FA elongation.beta hydroxyacyl ACP dehydratase	beta-hydroxyacyl-ACP dehydratase, putative | chr5:3185746-3187312 FORWARD	Thioesterase superfamily protein; FUNCTIONS IN: hydro-lyase activity, 3-hydroxyacyl-[acyl-carrier-protein] dehydratase activity; INVOLVED IN: fatty acid biosynthetic process; LOCATED IN: cell wall, chloroplast, membrane; EXPRESSED IN: 22 plant structures; EXPRESSED DURING: 13 growth stages; CONTAINS InterPro DOMAIN/s: Beta-hydroxyacyl-(acyl-carrier-protein) dehydratase, FabA/FabZ (InterPro:IPR013…	0.540716	2.85677e-06	0.58166	0.000186622	Chloroplast
GSBRNA2T00114519001	BnaA04g08160D	chrA04:7187415-7190250	AT5G37600.1	12.2.2	N-metabolism.ammonia metabolism.glutamine synthase	Symbols: ATGSR1, GLN1;1, GSR 1 | ATGSR1; copper ion binding / glutamate-ammonia ligase | chr5:14933336-14935841 REVERSE	glutamine synthase clone R1 (GSR 1); FUNCTIONS IN: glutamate-ammonia ligase activity, copper ion binding; INVOLVED IN: nitrate assimilation, response to fructose stimulus, response to light stimulus, response to sucrose stimulus, response to glucose stimulus; LOCATED IN: cytosol, cytosolic ribosome, cell wall, plasma membrane; EXPRESSED IN: 24 plant structures; EXPRESSED DURING: 14 growth stages;…	2.49023	0.00057787	2.13523	0.00128279	Cytoplasmic
GSBRNA2T00055061001	BnaC04g29670D	chrC04:31248389-31251689	AT5G35630.3	12.2.2	N-metabolism.ammonia metabolism.glutamine synthase	Symbols: GS2, GLN2, ATGSL1 | GS2 (GLUTAMINE SYNTHETASE 2); glutamate-ammonia ligase | chr5:13830429-13833451 FORWARD	glutamine synthetase 2 (GS2); FUNCTIONS IN: glutamate-ammonia ligase activity; INVOLVED IN: in 8 processes; LOCATED IN: in 6 components; EXPRESSED IN: 23 plant structures; EXPRESSED DURING: 14 growth stages; CONTAINS InterPro DOMAIN/s: Glutamine synthetase, catalytic domain (InterPro:IPR008146), Glutamine synthetase, beta-Grasp (InterPro:IPR008147), Glutamine synthetase/guanido kinase, catalytic …	5.16817	9.01259e-06	2.99127	0.00308152	Chloroplast
GSBRNA2T00137626001	BnaA03g33370D	chrA03:16141473-16144174	AT3G14415.3	1.2.2	PS.photorespiration.glycolate oxydase	(S)-2-hydroxy-acid oxidase, peroxisomal, putative / glycolate oxidase, putative / short chain alpha-hydroxy acid oxidase, putative | chr3:4818298-4821006 FORWARD	Aldolase-type TIM barrel family protein; FUNCTIONS IN: glycolate oxidase activity, oxidoreductase activity, FMN binding, catalytic activity; INVOLVED IN: oxidation reduction, metabolic process; LOCATED IN: peroxisome; EXPRESSED IN: guard cell, leaf; CONTAINS InterPro DOMAIN/s: Aldolase-type TIM barrel (InterPro:IPR013785), FMN-dependent alpha-hydroxy acid dehydrogenase, active site (InterPro:IPR0…	3.20475	7.56714e-05	3.29823	0.000224404	Peroxisomal
GSBRNA2T00153866001	BnaA05g22420D	chrA05:17097714-17099931	AT3G17820.1	12.2.2	N-metabolism.ammonia metabolism.glutamine synthase	Symbols: ATGSKB6, GLN1.3, GLN1;3 | ATGSKB6; copper ion binding / glutamate-ammonia ligase | chr3:6097414-6099595 FORWARD	glutamine synthetase 1.3 (GLN1.3); FUNCTIONS IN: glutamate-ammonia ligase activity, copper ion binding; INVOLVED IN: in 6 processes; LOCATED IN: cytosol, cytosolic ribosome, chloroplast, plasma membrane; EXPRESSED IN: 24 plant structures; EXPRESSED DURING: 17 growth stages; CONTAINS InterPro DOMAIN/s: Glutamine synthetase, catalytic domain (InterPro:IPR008146), Glutamine synthetase, beta-Grasp (I…	3.64299	4.13327e-06	3.69103	1.31942e-06	Cytoplasmic
GSBRNA2T00092896001	BnaA05g33200D	chrA05:22569052-22571493	AT1G13440.1	4.1.9	glycolysis.cytosolic branch.glyceraldehyde 3-phosphate dehydrogenase (GAP-DH)	Symbols: GAPC-2, GAPC2 | GAPC2 (GLYCERALDEHYDE-3-PHOSPHATE DEHYDROGENASE C2); NAD or NADH binding / binding / catalytic/ glyceraldehyde-3-phosphate dehydrogenase (phosphorylating)/ glyceraldehyde-3-phosphate dehydrogenase | chr1:4608196-4610647 REVERSE	glyceraldehyde-3-phosphate dehydrogenase C2 (GAPC2); FUNCTIONS IN: copper ion binding, glyceraldehyde-3-phosphate dehydrogenase activity, zinc ion binding; INVOLVED IN: response to oxidative stress, response to cadmium ion, gluconeogenesis, defense response to bacterium, glycolysis; LOCATED IN: in 8 components; EXPRESSED IN: 27 plant structures; EXPRESSED DURING: 15 growth stages; CONTAINS InterP…	2.15894	0.0229468	2.84708	0.0331881	Cytoplasmic
GSBRNA2T00088488001	BnaC08g46180D	chrC08_random:194050-196533	AT1G42970.1	1.3.4	PS.calvin cyle.GAP	Symbols: GAPB | GAPB (GLYCERALDEHYDE-3-PHOSPHATE DEHYDROGENASE B SUBUNIT); glyceraldehyde-3-phosphate dehydrogenase (NADP+)/ glyceraldehyde-3-phosphate dehydrogenase | chr1:16127381-16129843 FORWARD	glyceraldehyde-3-phosphate dehydrogenase B subunit (GAPB); FUNCTIONS IN: glyceraldehyde-3-phosphate dehydrogenase (phosphorylating) activity, glyceraldehyde-3-phosphate dehydrogenase (NADP+) (phosphorylating) activity, glyceraldehyde-3-phosphate dehydrogenase activity; INVOLVED IN: in 6 processes; LOCATED IN: in 7 components; EXPRESSED IN: 25 plant structures; EXPRESSED DURING: 15 growth stages; …	1.6735	0.00938952	1.17256	0.016209	Chloroplast
GSBRNA2T00105394001	BnaA06g07790D	chrA06:4161458-4163308	AT1G12900.1	1.3.4	PS.calvin cyle.GAP	Symbols: GAPA-2 | GAPA-2 (GLYCERALDEHYDE 3-PHOSPHATE DEHYDROGENASE A SUBUNIT 2); NAD or NADH binding / binding / catalytic/ glyceraldehyde-3-phosphate dehydrogenase (phosphorylating)/ glyceraldehyde-3-phosphate dehydrogenase | chr1:4392450-4394400 REVERSE	glyceraldehyde 3-phosphate dehydrogenase A subunit 2 (GAPA-2); FUNCTIONS IN: NAD or NADH binding, glyceraldehyde-3-phosphate dehydrogenase activity; INVOLVED IN: oxidation reduction, glycolysis, glucose metabolic process; LOCATED IN: apoplast, chloroplast stroma, chloroplast, membrane, chloroplast envelope; EXPRESSED IN: 24 plant structures; EXPRESSED DURING: 14 growth stages; CONTAINS InterPro D…	1.04575	0.000147733	0.555453	0.0159974	Chloroplast
GSBRNA2T00022565001	BnaC04g51900D	chrC04_random:82102-85459	AT2G47510.2	8.1.8	TCA / org. transformation.TCA.fumarase	Symbols: FUM1 | FUM1 (FUMARASE 1); catalytic/ fumarate hydratase | chr2:19498368-19502246 FORWARD	fumarase 1 (FUM1); FUNCTIONS IN: fumarate hydratase activity, protein binding; INVOLVED IN: response to oxidative stress, response to salt stress, pollen tube development; LOCATED IN: mitochondrion; EXPRESSED IN: cotyledon, male gametophyte, guard cell, root; EXPRESSED DURING: seed development stages; CONTAINS InterPro DOMAIN/s: Fumarate hydratase, class II (InterPro:IPR005677), L-Aspartase-like …	0.673328	0.00010191	0.424958	0.000147718	Mitochondrial
GSBRNA2T00134135001	BnaC03g00160D	chrC03:104299-106079	AT5G01600.1	15.2	metal handling.binding, chelation and storage	Symbols: ATFER1, FER1 | ATFER1; ferric iron binding / iron ion binding | chr5:227953-230051 REVERSE	ferretin 1 (FER1); FUNCTIONS IN: ferric iron binding, iron ion binding; INVOLVED IN: in 12 processes; LOCATED IN: thylakoid, chloroplast thylakoid membrane, chloroplast stroma, chloroplast, membrane; EXPRESSED IN: 25 plant structures; EXPRESSED DURING: 15 growth stages; CONTAINS InterPro DOMAIN/s: Ferritin, N-terminal (InterPro:IPR001519), Ferritin-related (InterPro:IPR012347), Ferritin-like (Int…	1.93512	0.000378771	2.54694	0.000462792	Chloroplast
GSBRNA2T00040833001	BnaA08g29810D	chrA08_random:886464-888839	AT1G43670.1	2.1.1.3	major CHO metabolism.synthesis.sucrose.FBPase	fructose-1,6-bisphosphatase, putative / D-fructose-1,6-bisphosphate 1-phosphohydrolase, putative / FBPase, putative | chr1:16468044-16470500 FORWARD	Inositol monophosphatase family protein; FUNCTIONS IN: fructose 1,6-bisphosphate 1-phosphatase activity, phosphoric ester hydrolase activity; INVOLVED IN: carbohydrate metabolic process, fructose metabolic process; LOCATED IN: cellular_component unknown; EXPRESSED IN: 25 plant structures; EXPRESSED DURING: 16 growth stages; CONTAINS InterPro DOMAIN/s: Fructose-1,6-bisphosphatase, active site (Int…	1.60411	0.0475002	1.88536	0.0241357	Cytoplasmic
GSBRNA2T00150881001	BnaA08g16820D	chrA08:13562366-13564668	AT4G38970.1	1.3.6	PS.calvin cyle.aldolase	fructose-bisphosphate aldolase, putative | chr4:18163496-18165762 REVERSE	fructose-bisphosphate aldolase 2 (FBA2); FUNCTIONS IN: fructose-bisphosphate aldolase activity, catalytic activity; INVOLVED IN: response to cadmium ion, pentose-phosphate shunt, response to abscisic acid stimulus; LOCATED IN: in 7 components; EXPRESSED IN: 27 plant structures; EXPRESSED DURING: 14 growth stages; CONTAINS InterPro DOMAIN/s: Aldolase-type TIM barrel (InterPro:IPR013785), Fructose-…	3.00346	2.26842e-06	2.80299	0.000943309	Chloroplast
GSBRNA2T00069603001	BnaA02g27140D	chrA02:20044373-20046338	AT2G01140.1	1.3.6	PS.calvin cyle.aldolase	fructose-bisphosphate aldolase, putative | chr2:94811-96655 REVERSE	Aldolase superfamily protein; FUNCTIONS IN: fructose-bisphosphate aldolase activity; INVOLVED IN: response to oxidative stress, response to cadmium ion, pentose-phosphate shunt; LOCATED IN: mitochondrion, chloroplast, plastoglobule; EXPRESSED IN: 25 plant structures; EXPRESSED DURING: 15 growth stages; CONTAINS InterPro DOMAIN/s: Aldolase-type TIM barrel (InterPro:IPR013785), Fructose-bisphosphat…	0.611058	8.6819e-05	0.77217	0.00016772	Chloroplast
GSBRNA2T00126362001	BnaA04g03580D	chrA04:2445627-2448297	AT3G55440.1	4.1.8	glycolysis.cytosolic branch.triosephosphate isomerase (TPI)	Symbols: ATCTIMC, TPI | TPI (TRIOSEPHOSPHATE ISOMERASE); triose-phosphate isomerase | chr3:20553690-20556560 FORWARD	triosephosphate isomerase (TPI); FUNCTIONS IN: triose-phosphate isomerase activity, copper ion binding; INVOLVED IN: in 7 processes; LOCATED IN: in 8 components; EXPRESSED IN: 27 plant structures; EXPRESSED DURING: 15 growth stages; CONTAINS InterPro DOMAIN/s: Triosephosphate isomerase, active site (InterPro:IPR020861), Aldolase-type TIM barrel (InterPro:IPR013785), Triosephosphate isomerase (Int…	1.54392	0.0108938	1.62439	0.0111623	Cytoplasmic
GSBRNA2T00132701001	BnaA05g03050D	chrA05:1644456-1647484	AT2G42790.1	6.1	gluconeogenese/ glyoxylate cycle.citrate synthase	Symbols: CSY3 | CSY3 (citrate synthase 3); citrate (SI)-synthase | chr2:17801471-17806049 REVERSE	citrate synthase 3 (CSY3); FUNCTIONS IN: citrate (SI)-synthase activity; INVOLVED IN: fatty acid beta-oxidation, tricarboxylic acid cycle; LOCATED IN: peroxisome; EXPRESSED IN: 23 plant structures; EXPRESSED DURING: 15 growth stages; CONTAINS InterPro DOMAIN/s: Citrate synthase-like, large alpha subdomain (InterPro:IPR016142), Citrate synthase, type II (InterPro:IPR010953), Citrate synthase-like …	1.72088	0.00153133	2.06726	0.00245924	Peroxisomal
GSBRNA2T00150451001	BnaA10g01200D	chrA10:632522-634638	AT1G02560.1	29.5.5	protein.degradation.serine protease	Symbols: CLPP5, NCLPP5, NCLPP1 | CLPP5 (NUCLEAR ENCODED CLP PROTEASE 5); serine-type endopeptidase | chr1:537860-540109 FORWARD	nuclear encoded CLP protease 5 (CLPP5); FUNCTIONS IN: serine-type endopeptidase activity; INVOLVED IN: peptidyl-cysteine S-nitrosylation; LOCATED IN: in 7 components; EXPRESSED IN: 23 plant structures; EXPRESSED DURING: 14 growth stages; CONTAINS InterPro DOMAIN/s: Peptidase S14, ClpP, active site (InterPro:IPR018215), Peptidase S14, ClpP (InterPro:IPR001907); BEST Arabidopsis thaliana protein ma…	2.46129	0.00186628	2.86415	0.00345204	Mitochondrial
GSBRNA2T00067886001	BnaAnng05560D	chrAnn_random:5927678-5929142	AT5G45390.1	29.5.5	protein.degradation.serine protease	Symbols: CLPP4, NCLPP4 | CLPP4 (CLP PROTEASE P4); serine-type endopeptidase | chr5:18396302-18398116 FORWARD	CLP protease P4 (CLPP4); FUNCTIONS IN: serine-type endopeptidase activity; INVOLVED IN: chloroplast organization, regulation of timing of transition from vegetative to reproductive phase; LOCATED IN: in 7 components; EXPRESSED IN: 22 plant structures; EXPRESSED DURING: 14 growth stages; CONTAINS InterPro DOMAIN/s: Peptidase S14, ClpP, active site (InterPro:IPR018215), Peptidase S14, ClpP (InterPr…	2.34671	0.086313	2.21492	0.0626537	Chloroplast
GSBRNA2T00074720001	BnaC02g22900D	chrC02:19919370-19921272	AT1G74470.1	16.1.1	secondary metabolism.isoprenoids.non-mevalonate pathway	geranylgeranyl reductase | chr1:27991165-27993006 FORWARD	Pyridine nucleotide-disulphide oxidoreductase family protein; FUNCTIONS IN: geranylgeranyl reductase activity; INVOLVED IN: chlorophyll biosynthetic process; LOCATED IN: chloroplast thylakoid membrane, chloroplast, membrane, chloroplast envelope; EXPRESSED IN: 24 plant structures; EXPRESSED DURING: 14 growth stages; CONTAINS InterPro DOMAIN/s: FAD-dependent pyridine nucleotide-disulphide oxidored…	2.34202	0.00836593	1.43731	0.000441195	Mitochondrial
GSBRNA2T00150364001	BnaA10g01960D	chrA10:972214-974171	AT1G03475.1	19.8	tetrapyrrole synthesis.coproporphyrinogen III oxidase	Symbols: LIN2, HEMF1, ATCPO-I | LIN2 (LESION INITIATION 2); coproporphyrinogen oxidase | chr1:869051-871211 REVERSE	LESION INITIATION 2 (LIN2); FUNCTIONS IN: coproporphyrinogen oxidase activity; INVOLVED IN: tetrapyrrole biosynthetic process; LOCATED IN: apoplast, chloroplast stroma, chloroplast, plastid; EXPRESSED IN: 23 plant structures; EXPRESSED DURING: 14 growth stages; CONTAINS InterPro DOMAIN/s: Coproporphyrinogen III oxidase (InterPro:IPR001260), Coproporphyrinogen III oxidase, conserved site (InterPro…	2.7852	0.000303386	3.154	0.00215185	Chloroplast
GSBRNA2T00123293001	BnaA04g23300D	chrA04:17362992-17364906	AT2G40490.1	19.7	tetrapyrrole synthesis.uroporphyrinogen decarboxylase	Symbols: HEME2 | HEME2; uroporphyrinogen decarboxylase | chr2:16912845-16915177 FORWARD	HEME2; FUNCTIONS IN: uroporphyrinogen decarboxylase activity; INVOLVED IN: porphyrin biosynthetic process; LOCATED IN: chloroplast, chloroplast stroma, chloroplast envelope; EXPRESSED IN: 25 plant structures; EXPRESSED DURING: 14 growth stages; CONTAINS InterPro DOMAIN/s: Uroporphyrinogen decarboxylase HemE (InterPro:IPR006361), Uroporphyrinogen decarboxylase (URO-D) (InterPro:IPR000257); BEST Ar…	1.81598	2.92159e-08	1.94441	0.00171401	Chloroplast
GSBRNA2T00073140001	BnaA06g22720D	chrA06:15936544-15938715	AT5G63570.1	19.3	tetrapyrrole synthesis.GSA	Symbols: GSA1 | GSA1 (GLUTAMATE-1-SEMIALDEHYDE-2,1-AMINOMUTASE); glutamate-1-semialdehyde 2,1-aminomutase | chr5:25451875-25453841 FORWARD	glutamate-1-semialdehyde-2,1-aminomutase (GSA1); FUNCTIONS IN: glutamate-1-semialdehyde 2,1-aminomutase activity; INVOLVED IN: response to light stimulus, porphyrin biosynthetic process; LOCATED IN: apoplast, chloroplast stroma, chloroplast, chloroplast envelope; EXPRESSED IN: 24 plant structures; EXPRESSED DURING: 14 growth stages; CONTAINS InterPro DOMAIN/s: Pyridoxal phosphate-dependent transf…	1.83141	0.000279715	1.93067	0.000459257	Chloroplast
GSBRNA2T00094580001	BnaA09g06670D	chrA09:3266293-3268472	AT5G63570.1	19.3	tetrapyrrole synthesis.GSA	Symbols: GSA1 | GSA1 (GLUTAMATE-1-SEMIALDEHYDE-2,1-AMINOMUTASE); glutamate-1-semialdehyde 2,1-aminomutase | chr5:25451875-25453841 FORWARD	glutamate-1-semialdehyde-2,1-aminomutase (GSA1); FUNCTIONS IN: glutamate-1-semialdehyde 2,1-aminomutase activity; INVOLVED IN: response to light stimulus, porphyrin biosynthetic process; LOCATED IN: apoplast, chloroplast stroma, chloroplast, chloroplast envelope; EXPRESSED IN: 24 plant structures; EXPRESSED DURING: 14 growth stages; CONTAINS InterPro DOMAIN/s: Pyridoxal phosphate-dependent transf…	1.68626	0.0242091	1.45998	0.0447662	Chloroplast
GSBRNA2T00116016001	BnaC01g17000D	chrC01:11645204-11646551	AT4G25080.5	19.11	tetrapyrrole synthesis.magnesium protoporphyrin IX methyltransferase	Symbols: CHLM | CHLM (magnesium-protoporphyrin IX methyltransferase); magnesium protoporphyrin IX methyltransferase | chr4:12876948-12878647 FORWARD	magnesium-protoporphyrin IX methyltransferase (CHLM); CONTAINS InterPro DOMAIN/s: Magnesium-protoporphyrin IX methyltransferase, C-terminal (InterPro:IPR010940), Magnesium protoporphyrin O-methyltransferase (InterPro:IPR010251).	0.588434	8.38126e-06	0.485943	4.27431e-07	Chloroplast
GSBRNA2T00131336001	BnaA01g09270D	chrA01:4521816-4523415	AT4G18480.1	19.1	tetrapyrrole synthesis.magnesium chelatase	Symbols: CHLI1, CH42, CH-42, CHL11, CHLI-1 | CHLI1; ATPase/ magnesium chelatase | chr4:10201672-10203469 REVERSE	CHLI1; FUNCTIONS IN: magnesium chelatase activity, ATPase activity; INVOLVED IN: chlorophyll biosynthetic process; LOCATED IN: magnesium chelatase complex, cell wall, chloroplast, chloroplast stroma; EXPRESSED IN: 24 plant structures; EXPRESSED DURING: 14 growth stages; CONTAINS InterPro DOMAIN/s: ATPase, AAA+ type, core (InterPro:IPR003593), Magnesium chelatase, ChlI subunit (InterPro:IPR000523)…	3.20402	0.00441966	2.89331	0.00662075	Chloroplast
GSBRNA2T00105568001	BnaC07g09400D	chrC07:14697797-14698601	AT1G29930.1	1.1.1.1	PS.lightreaction.photosystem II.LHC-II	Symbols: CAB1, AB140, CAB140, LHCB1.3 | CAB1 (CHLOROPHYLL A/B BINDING PROTEIN 1); chlorophyll binding | chr1:10478005-10479048 FORWARD	chlorophyll A/B binding protein 1 (CAB1); FUNCTIONS IN: chlorophyll binding; INVOLVED IN: photosynthesis; LOCATED IN: light-harvesting complex, thylakoid, chloroplast thylakoid membrane, chloroplast; EXPRESSED IN: guard cell, juvenile leaf, cultured cell; CONTAINS InterPro DOMAIN/s: Chlorophyll A-B binding protein (InterPro:IPR001344); BEST Arabidopsis thaliana protein match is: chlorophyll A/B b…	0.389895	2.4497e-06	0.274784	0.0233423	Chloroplast
GSBRNA2T00150775001	BnaA08g17660D	chrA08:14029316-14030426	AT1G29930.1	1.1.1.1	PS.lightreaction.photosystem II.LHC-II	Symbols: CAB1, AB140, CAB140, LHCB1.3 | CAB1 (CHLOROPHYLL A/B BINDING PROTEIN 1); chlorophyll binding | chr1:10478005-10479048 FORWARD	chlorophyll A/B binding protein 1 (CAB1); FUNCTIONS IN: chlorophyll binding; INVOLVED IN: photosynthesis; LOCATED IN: light-harvesting complex, thylakoid, chloroplast thylakoid membrane, chloroplast; EXPRESSED IN: guard cell, juvenile leaf, cultured cell; CONTAINS InterPro DOMAIN/s: Chlorophyll A-B binding protein (InterPro:IPR001344); BEST Arabidopsis thaliana protein match is: chlorophyll A/B b…	39.513	0.0194113	0.145293	0.12131	Chloroplast
GSBRNA2T00108800001	BnaC09g27590D	chrC09:29437733-29440320	ATCG00480.1	1.1.4.2	PS.lightreaction.ATP synthase.beta subunit	Symbols: ATPB | chloroplast-encoded gene for beta subunit of ATP synthase | chrC:52660-54156 REVERSE	ATP synthase subunit beta (PB); FUNCTIONS IN: hydrogen ion transmembrane transporter activity, zinc ion binding; INVOLVED IN: defense response to fungus, incompatible interaction, response to cold, ATP synthesis coupled proton transport; LOCATED IN: in 11 components; EXPRESSED IN: 24 plant structures; EXPRESSED DURING: 14 growth stages; CONTAINS InterPro DOMAIN/s: ATPase, F1/V1/A1 complex, alpha/…	3.45019	0.00250259	2.81769	0.00560855	Chloroplast
GSBRNA2T00015387001	BnaA01g34170D	chrA01:23073470-23074406	ATCG00120.1	1.1.4.1	PS.lightreaction.ATP synthase.alpha subunit	Symbols: ATPA | Encodes the ATPase alpha subunit, which is a subunit of ATP synthase and part of the CF1 portion which catalyzes the conversion of ADP to ATP using the proton motive force. This complex is located in the thylakoid membrane of the chloroplast. | chrC:9938-11461 REVERSE	ATP synthase subunit alpha (ATPA); FUNCTIONS IN: zinc ion binding, proton-transporting ATPase activity, rotational mechanism; INVOLVED IN: response to cold, defense response to bacterium, dATP biosynthetic process from ADP; LOCATED IN: in 8 components; EXPRESSED IN: 24 plant structures; EXPRESSED DURING: 14 growth stages; CONTAINS InterPro DOMAIN/s: ATPase, F1/V1/A1 complex, alpha/beta subunit, C…	3.46793	2.45892e-06	2.88963	1.01088e-05	Chloroplast
GSBRNA2T00012213001	BnaC04g36640D	chrC04:38107433-38110247	AT2G24270.4	4.1.10	glycolysis.cytosolic branch.non-phosphorylating glyceraldehyde 3-phosphate dehydrogenase (NPGAP-DH)	Symbols: ALDH11A3 | ALDH11A3; 3-chloroallyl aldehyde dehydrogenase/ glyceraldehyde-3-phosphate dehydrogenase (NADP+) | chr2:10327050-10329768 REVERSE	aldehyde dehydrogenase 11A3 (ALDH11A3); FUNCTIONS IN: 3-chloroallyl aldehyde dehydrogenase activity, glyceraldehyde-3-phosphate dehydrogenase (NADP+) activity; INVOLVED IN: oxidation reduction, metabolic process; EXPRESSED IN: 25 plant structures; EXPRESSED DURING: 14 growth stages; CONTAINS InterPro DOMAIN/s: Aldehyde/histidinol dehydrogenase (InterPro:IPR016161), Aldehyde dehydrogenase (InterPr…	1.72333	0.04259	3.11604	0.00324938	Cytoplasmic
GSBRNA2T00022730001	BnaA10g28060D	chrA10_random:301876-305526	AT1G06290.1	11.9.4.2	lipid metabolism.lipid degradation.beta-oxidation.acyl CoA DH	Symbols: ACX3, ATACX3 | ACX3 (ACYL-COA OXIDASE 3); acyl-CoA oxidase | chr1:1922352-1926278 FORWARD	acyl-CoA oxidase 3 (ACX3); FUNCTIONS IN: acyl-CoA oxidase activity; INVOLVED IN: medium-chain fatty acid metabolic process, fatty acid beta-oxidation; LOCATED IN: peroxisome; EXPRESSED IN: male gametophyte, guard cell, pollen tube; EXPRESSED DURING: L mature pollen stage, M germinated pollen stage; CONTAINS InterPro DOMAIN/s: Acyl-CoA oxidase/dehydrogenase, type1/2, C-terminal (InterPro:IPR013764…	2.20507	0.00020705	2.38211	0.00168458	Cytoplasmic
GSBRNA2T00024543001	BnaC03g16690D	chrC03:8496644-8499198	AT2G30200.1	11.1.2	lipid metabolism.FA synthesis and FA elongation.Acetyl CoA Transacylase	[acyl-carrier-protein] S-malonyltransferase/ binding / catalytic/ transferase | chr2:12882955-12885534 REVERSE	catalytics;transferases;[acyl-carrier-protein] S-malonyltransferases;binding; FUNCTIONS IN: binding, transferase activity, [acyl-carrier-protein] S-malonyltransferase activity, catalytic activity; INVOLVED IN: fatty acid biosynthetic process, metabolic process; LOCATED IN: chloroplast, chloroplast stroma; EXPRESSED IN: 23 plant structures; EXPRESSED DURING: 14 growth stages; CONTAINS InterPro DOM…	0.457929	3.38714e-05	0.65279	0.00156824	Chloroplast
GSBRNA2T00130966001	BnaC01g02790D	chrC01:1482744-1487583	AT4G35830.1	8.1.3	TCA / org. transformation.TCA.aconitase	aconitate hydratase, cytoplasmic / citrate hydro-lyase / aconitase (ACO) | chr4:16972598-16978057 REVERSE	aconitase 1 (ACO1); FUNCTIONS IN: aconitate hydratase activity, copper ion binding, mRNA 5'-UTR binding; INVOLVED IN: response to salt stress, isocitrate metabolic process, citrate metabolic process; LOCATED IN: cytosol, mitochondrion, apoplast, plasma membrane, vacuole; EXPRESSED IN: 27 plant structures; EXPRESSED DURING: 16 growth stages; CONTAINS InterPro DOMAIN/s: Aconitase family, 4Fe-4S clu…	2.38549	0.00142801	2.97525	0.00452767	Cytoplasmic
GSBRNA2T00061360001	BnaA09g24910D	chrA09:17661354-17662489	AT1G31812.1	11.1.13	lipid metabolism.FA synthesis and FA elongation.acyl-CoA binding protein	Symbols: ACBP6, ACBP | ACBP6 (acyl-CoA-binding protein 6); acyl-CoA binding / phosphatidylcholine binding | chr1:11410875-11412204 REVERSE	acyl-CoA-binding protein 6 (ACBP6); FUNCTIONS IN: phosphatidylcholine binding, acyl-CoA binding; INVOLVED IN: response to freezing, response to cold, lipid transport; LOCATED IN: cytosol, plasma membrane; EXPRESSED IN: 25 plant structures; EXPRESSED DURING: 16 growth stages; CONTAINS InterPro DOMAIN/s: Acyl-CoA-binding protein, ACBP (InterPro:IPR000582), FERM/acyl-CoA-binding protein, 3-helical b…	4.71059	0.018488	3.3052	0.000555185	Nuclear
GSBRNA2T00137693001	BnaA03g32840D	chrA03:15872922-15876012	AT3G13470.1	29.6	protein.folding	chaperonin, putative | chr3:4389685-4392851 FORWARD	TCP-1/cpn60 chaperonin family protein; FUNCTIONS IN: ATP binding; INVOLVED IN: protein folding, protein refolding, cellular protein metabolic process; LOCATED IN: in 7 components; EXPRESSED IN: 26 plant structures; EXPRESSED DURING: 14 growth stages; CONTAINS InterPro DOMAIN/s: Chaperonin Cpn60/TCP-1 (InterPro:IPR002423), Chaperonin Cpn60, conserved site (InterPro:IPR018370), Chaperonin Cpn60 (In…	62.25	3.14722e-05	71.4035	8.33468e-06	Chloroplast
GSBRNA2T00043394001	BnaA04g17890D	chrA04:14419219-14420732	AT2G25450.1	16.5.1.1.1.13; 17.5.1	secondary metabolism.sulfur-containing.glucosinolates.synthesis.aliphatic.2-oxoglutarate-dependent dioxygenase;hormone metabolism.ethylene.synthesis-degradation	2-oxoglutarate-dependent dioxygenase, putative | chr2:10829916-10831655 REVERSE	2-oxoglutarate (2OG) and Fe(II)-dependent oxygenase superfamily protein; CONTAINS InterPro DOMAIN/s: Oxoglutarate/iron-dependent oxygenase (InterPro:IPR005123); BEST Arabidopsis thaliana protein match is: 2-oxoglutarate (2OG) and Fe(II)-dependent oxygenase superfamily protein (TAIR:AT2G30830.1); Has 7865 Blast hits to 7837 proteins in 966 species: Archae - 0; Bacteria - 1060; Metazoa - 82; Fungi …	59.6876	0.000113851	66.3968	0.000299289	Cytoplasmic
GSBRNA2T00052376001	BnaA03g57920D	chrA03_random:1371587-1374065	AT2G04400.1	13.1.6.5.4	amino acid metabolism.synthesis.aromatic aa.tryptophan.indole-3-glycerol phosphate synthase	indole-3-glycerol phosphate synthase (IGPS) | chr2:1531148-1533737 FORWARD	Aldolase-type TIM barrel family protein; FUNCTIONS IN: indole-3-glycerol-phosphate synthase activity, copper ion binding; INVOLVED IN: tryptophan biosynthetic process; LOCATED IN: chloroplast; EXPRESSED IN: 24 plant structures; EXPRESSED DURING: 15 growth stages; CONTAINS InterPro DOMAIN/s: Aldolase-type TIM barrel (InterPro:IPR013785), Ribulose-phosphate binding barrel (InterPro:IPR011060), Indo…	60.9546	8.39922e-05	65.9907	0.000303475	Chloroplast
GSBRNA2T00122736001	BnaC02g13210D	chrC02:8477755-8480639	AT5G55220.1	29.6	protein.folding	trigger factor type chaperone family protein | chr5:22397616-22400842 FORWARD	trigger factor type chaperone family protein; FUNCTIONS IN: peptidyl-prolyl cis-trans isomerase activity; INVOLVED IN: protein folding, protein transport; LOCATED IN: chloroplast, chloroplast stroma, chloroplast envelope; EXPRESSED IN: 25 plant structures; EXPRESSED DURING: 14 growth stages; CONTAINS InterPro DOMAIN/s: Trigger factor, C-terminal, bacterial (InterPro:IPR008880), Trigger factor (In…	55.8581	2.0699e-07	61.7961	4.11592e-05	Cytoplasmic
GSBRNA2T00013010001	BnaA02g09180D	chrA02:4539478-4542289	AT5G55220.1	29.6	protein.folding	trigger factor type chaperone family protein | chr5:22397616-22400842 FORWARD	trigger factor type chaperone family protein; FUNCTIONS IN: peptidyl-prolyl cis-trans isomerase activity; INVOLVED IN: protein folding, protein transport; LOCATED IN: chloroplast, chloroplast stroma, chloroplast envelope; EXPRESSED IN: 25 plant structures; EXPRESSED DURING: 14 growth stages; CONTAINS InterPro DOMAIN/s: Trigger factor, C-terminal, bacterial (InterPro:IPR008880), Trigger factor (In…	55.8581	2.0699e-07	61.7961	4.11592e-05	Cytoplasmic
GSBRNA2T00122671001	BnaC02g12750D	chrC02:8115973-8118277	AT5G56000.1	20.2.1	stress.abiotic.heat	heat shock protein 81-4 (HSP81-4) | chr5:22677451-22680152 REVERSE	HEAT SHOCK PROTEIN 81.4 (Hsp81.4); FUNCTIONS IN: unfolded protein binding, ATP binding; INVOLVED IN: protein folding, response to stress; LOCATED IN: cytosol, apoplast, cell wall, nucleus, plasma membrane; EXPRESSED IN: male gametophyte, cultured cell, pollen tube; EXPRESSED DURING: L mature pollen stage, M germinated pollen stage; CONTAINS InterPro DOMAIN/s: Chaperone protein htpG (InterPro:IPR0…	11.2044	0.00577306	44.8066	0.0693802	Cytoplasmic
GSBRNA2T00136999001	BnaC08g35820D	chrC08:33457754-33460169	AT2G21330.1	1.3.6	PS.calvin cyle.aldolase	fructose-bisphosphate aldolase, putative | chr2:9128151-9130240 REVERSE	fructose-bisphosphate aldolase 1 (FBA1); FUNCTIONS IN: fructose-bisphosphate aldolase activity, catalytic activity; INVOLVED IN: response to cadmium ion, pentose-phosphate shunt; LOCATED IN: in 8 components; EXPRESSED IN: 25 plant structures; EXPRESSED DURING: 15 growth stages; CONTAINS InterPro DOMAIN/s: Aldolase-type TIM barrel (InterPro:IPR013785), Fructose-bisphosphate aldolase, class-I (Inte…	2.90418	0.00151375	39.84	0.133077	Chloroplast
GSBRNA2T00078997001	BnaA10g06850D	chrA10:5369218-5372317	AT5G53560.1	21.99	redox.misc	Symbols: ATB5-A, B5 #2, ATCB5-E, CB5-E | CB5-E (CYTOCHROME B5 ISOFORM E); heme binding | chr5:21759367-21760578 FORWARD	cytochrome B5 isoform E (CB5-E); FUNCTIONS IN: heme binding; LOCATED IN: chloroplast thylakoid membrane, endoplasmic reticulum, plasma membrane, endoplasmic reticulum membrane, vacuole; EXPRESSED IN: 26 plant structures; EXPRESSED DURING: 13 growth stages; CONTAINS InterPro DOMAIN/s: Cytochrome b5, heme-binding site (InterPro:IPR018506), Cytochrome b5 (InterPro:IPR001199); BEST Arabidopsis thalia…	51.0648	0.00598164	38.6044	0.153101	Nuclear
GSBRNA2T00155231001	BnaC04g46230D	chrC04:45682577-45684900	AT2G39310.3	26.16	misc.myrosinases-lectin-jacalin	Symbols: JAL22 | JAL22 (JACALIN-RELATED LECTIN 22) | chr2:16414073-16416815 REVERSE	jacalin-related lectin 22; FUNCTIONS IN: molecular_function unknown; INVOLVED IN: biological_process unknown; LOCATED IN: cellular_component unknown; EXPRESSED IN: 13 plant structures; EXPRESSED DURING: LP.06 six leaves visible, LP.04 four leaves visible, 4 anthesis, LP.12 twelve leaves visible, D bilateral stage; CONTAINS InterPro DOMAIN/s: Mannose-binding lectin (InterPro:IPR001229); BEST Arabi…	1.1503	0.534439	34.4091	0.152462	Cytoplasmic
GSBRNA2T00055117001	BnaC04g29390D	chrC04:30917447-30919493	ATCG00680.1	1.1.1.2	PS.lightreaction.photosystem II.PSII polypeptide subunits	Symbols: PSBB | encodes for CP47, subunit of the photosystem II reaction center. | chrC:72371-73897 FORWARD	photosystem II reaction center protein B (PSBB); FUNCTIONS IN: chlorophyll binding; INVOLVED IN: photosynthesis, light reaction, photosystem II assembly; LOCATED IN: in 6 components; EXPRESSED IN: 24 plant structures; EXPRESSED DURING: 13 growth stages; CONTAINS InterPro DOMAIN/s: Photosystem antenna protein-like (InterPro:IPR000932), Photosystem II, PsbB (InterPro:IPR017486); BEST Arabidopsis th…	18.5566	0.0644146	29.4164	0.142025	PlasmaMembrane
GSBRNA2T00072881001	BnaA01g31910D	chrA01:21590702-21592219	AT4G23680.1	20.2.99	stress.abiotic.unspecified	major latex protein-related / MLP-related | chr4:12336186-12337482 REVERSE	Polyketide cyclase/dehydrase and lipid transport superfamily protein; FUNCTIONS IN: molecular_function unknown; INVOLVED IN: response to biotic stimulus, defense response; LOCATED IN: cellular_component unknown; EXPRESSED IN: 19 plant structures; EXPRESSED DURING: 9 growth stages; CONTAINS InterPro DOMAIN/s: Bet v I allergen (InterPro:IPR000916); BEST Arabidopsis thaliana protein match is: Polyke…	11.0319	1.99922e-06	12.4713	3.16062e-06	Cytoplasmic
GSBRNA2T00079575001	BnaA01g13350D	chrA01:6746671-6749894	AT4G23680.1	20.2.99	stress.abiotic.unspecified	major latex protein-related / MLP-related | chr4:12336186-12337482 REVERSE	Polyketide cyclase/dehydrase and lipid transport superfamily protein; FUNCTIONS IN: molecular_function unknown; INVOLVED IN: response to biotic stimulus, defense response; LOCATED IN: cellular_component unknown; EXPRESSED IN: 19 plant structures; EXPRESSED DURING: 9 growth stages; CONTAINS InterPro DOMAIN/s: Bet v I allergen (InterPro:IPR000916); BEST Arabidopsis thaliana protein match is: Polyke…	9.93486	0.00475798	10.1263	0.00313751	Cytoplasmic
GSBRNA2T00154775001	BnaA03g36420D	chrA03:17835083-17839573	AT3G21720.1	6.9	gluconeogenese/ glyoxylate cycle.isocitrate lyase	Symbols: ICL | ICL (ISOCITRATE LYASE); catalytic/ isocitrate lyase | chr3:7652487-7656011 REVERSE	isocitrate lyase (ICL); FUNCTIONS IN: isocitrate lyase activity, catalytic activity; INVOLVED IN: carboxylic acid metabolic process, metabolic process; LOCATED IN: cellular_component unknown; EXPRESSED IN: leaf whorl, seed, leaf; CONTAINS InterPro DOMAIN/s: Isocitrate lyase/phosphorylmutase, conserved site (InterPro:IPR018523), Pyruvate/Phosphoenolpyruvate kinase, catalytic core (InterPro:IPR0158…	8.15635	0.000189011	9.74061	0.0867839	Peroxisomal
GSBRNA2T00105056001	BnaC04g41630D	chrC04:42400864-42403870	AT2G30970.2	13.1.1.2.1	amino acid metabolism.synthesis.central amino acid metabolism.aspartate.aspartate aminotransferase	Symbols: ASP1 | ASP1 (ASPARTATE AMINOTRANSFERASE 1); L-aspartate:2-oxoglutarate aminotransferase | chr2:13178849-13181931 FORWARD	aspartate aminotransferase 1 (ASP1); FUNCTIONS IN: L-aspartate:2-oxoglutarate aminotransferase activity, copper ion binding; LOCATED IN: mitochondrion; EXPRESSED IN: 23 plant structures; EXPRESSED DURING: 13 growth stages; CONTAINS InterPro DOMAIN/s: Aminotransferase, class I/classII (InterPro:IPR004839), Pyridoxal phosphate-dependent transferase, major domain (InterPro:IPR015424), Aminotransfera…	7.80773	0.000801794	8.28998	0.000103844	Mitochondrial
GSBRNA2T00127760001	BnaC04g39420D	chrC04:40405944-40409926	AT2G28000.1	1.3.13	PS.calvin cyle.rubisco interacting	Symbols: CPN60A, CH-CPN60A, SLP | CPN60A (CHAPERONIN-60ALPHA); ATP binding / protein binding | chr2:11926449-11929389 FORWARD	chaperonin-60alpha (CPN60A); FUNCTIONS IN: ATP binding; INVOLVED IN: protein folding, chloroplast organization, embryo development; LOCATED IN: in 8 components; EXPRESSED IN: 26 plant structures; EXPRESSED DURING: 15 growth stages; CONTAINS InterPro DOMAIN/s: Chaperonin Cpn60/TCP-1 (InterPro:IPR002423), Chaperonin Cpn60, conserved site (InterPro:IPR018370), Chaperonin Cpn60 (InterPro:IPR001844); …	7.64101	0.00378041	6.85094	0.00884898	Chloroplast
GSBRNA2T00084358001	BnaC02g24950D	chrC02:22296149-22298788	AT1G78300.1	30.7	signalling.14-3-3 proteins	Symbols: GRF2, 14-3-3OMEGA, GF14 OMEGA | GRF2 (GENERAL REGULATORY FACTOR 2); protein binding / protein phosphorylated amino acid binding | chr1:29461671-29463385 FORWARD	general regulatory factor 2 (GRF2); FUNCTIONS IN: protein phosphorylated amino acid binding; INVOLVED IN: brassinosteroid mediated signaling pathway; LOCATED IN: plasma membrane, vacuole; EXPRESSED IN: 24 plant structures; EXPRESSED DURING: 17 growth stages; CONTAINS InterPro DOMAIN/s: 14-3-3 protein (InterPro:IPR000308); BEST Arabidopsis thaliana protein match is: GF14 protein phi chain (TAIR:AT…	4.84029	1.13443e-05	6.4945	1.05072e-05	Cytoplasmic
GSBRNA2T00150172001	BnaC03g46570D	chrC03:31567370-31570038	AT4G35000.1	21.2.1	redox.ascorbate and glutathione.ascorbate	Symbols: APX3 | APX3 (ASCORBATE PEROXIDASE 3); L-ascorbate peroxidase | chr4:16664822-16667718 REVERSE	ascorbate peroxidase 3 (APX3); FUNCTIONS IN: L-ascorbate peroxidase activity; INVOLVED IN: response to oxidative stress; LOCATED IN: in 7 components; EXPRESSED IN: 26 plant structures; EXPRESSED DURING: 16 growth stages; CONTAINS InterPro DOMAIN/s: Haem peroxidase (InterPro:IPR010255), Plant ascorbate peroxidase (InterPro:IPR002207), Peroxidases heam-ligand binding site (InterPro:IPR019793), Haem…	6.99518	0.00307652	6.12517	0.00175948	Cytoplasmic
GSBRNA2T00156290001	BnaA06g04380D	chrA06:2615909-2618421	AT1G07890.6	21.2.1	redox.ascorbate and glutathione.ascorbate	Symbols: APX1, CS1 | APX1 (ascorbate peroxidase 1); L-ascorbate peroxidase | chr1:2437725-2439665 FORWARD	ascorbate peroxidase 1 (APX1); FUNCTIONS IN: L-ascorbate peroxidase activity; INVOLVED IN: response to reactive oxygen species, response to salt stress, response to heat, hydrogen peroxide catabolic process, embryo development ending in seed dormancy; LOCATED IN: cytosol, chloroplast, plasma membrane; EXPRESSED IN: 26 plant structures; EXPRESSED DURING: 16 growth stages; CONTAINS InterPro DOMAIN/…	5.45602	0.000596788	6.02821	5.75131e-05	Cytoplasmic
GSBRNA2T00142211001	BnaA03g13420D	chrA03:6089259-6092820	AT5G50920.1	29.5.5	protein.degradation.serine protease	Symbols: CLPC, ATHSP93-V, HSP93-V, DCA1, CLPC1 | CLPC1; ATP binding / ATP-dependent peptidase/ ATPase | chr5:20715469-20720374 REVERSE	CLPC homologue 1 (CLPC1); FUNCTIONS IN: ATP-dependent peptidase activity, ATPase activity, ATP binding; INVOLVED IN: protein import into chloroplast stroma, regulation of chlorophyll biosynthetic process, protein targeting to chloroplast, chloroplast organization; LOCATED IN: in 8 components; EXPRESSED IN: 25 plant structures; EXPRESSED DURING: 15 growth stages; CONTAINS InterPro DOMAIN/s: Clp AT…	6.99771	0.0101196	5.98805	0.00870376	Chloroplast
GSBRNA2T00114056001	BnaA08g00450D	chrA08:286775-291562	AT1G55490.2	1.3.13	PS.calvin cyle.rubisco interacting	Symbols: CPN60B, LEN1 | CPN60B (CHAPERONIN 60 BETA); ATP binding / protein binding | chr1:20715563-20719165 REVERSE	chaperonin 60 beta (CPN60B); FUNCTIONS IN: protein binding; INVOLVED IN: protein folding, systemic acquired resistance, cell death, response to cold, chaperone mediated protein folding requiring cofactor; LOCATED IN: in 7 components; EXPRESSED IN: 25 plant structures; EXPRESSED DURING: 15 growth stages; CONTAINS InterPro DOMAIN/s: Chaperonin Cpn60/TCP-1 (InterPro:IPR002423), Chaperonin Cpn60, con…	6.48207	0.00459206	5.76016	0.00191847	Chloroplast
GSBRNA2T00097853001	BnaA06g37700D	chrA06_random:111444-113996	AT4G14960.2	31.1	cell.organisation	Symbols: TUA6 | TUA6; structural constituent of cytoskeleton | chr4:8548492-8550453 REVERSE	TUA6; FUNCTIONS IN: protein binding, structural constituent of cytoskeleton; INVOLVED IN: response to salt stress, microtubule cytoskeleton organization, cellular response to gravity; LOCATED IN: in 8 components; EXPRESSED IN: 26 plant structures; EXPRESSED DURING: 16 growth stages; CONTAINS InterPro DOMAIN/s: Alpha tubulin (InterPro:IPR002452), Tubulin (InterPro:IPR000217), Tubulin/FtsZ, GTPase …	5.67759	0.000471366	5.66194	0.000384871	Cytoplasmic
GSBRNA2T00140204001	BnaC03g04830D	chrC03:2339082-2342038	AT5G11520.1	13.1.1.2.1	amino acid metabolism.synthesis.central amino acid metabolism.aspartate.aspartate aminotransferase	Symbols: ASP3, YLS4 | ASP3 (ASPARTATE AMINOTRANSFERASE 3); L-aspartate:2-oxoglutarate aminotransferase | chr5:3685089-3687764 REVERSE	aspartate aminotransferase 3 (ASP3); FUNCTIONS IN: L-aspartate:2-oxoglutarate aminotransferase activity; INVOLVED IN: leaf senescence, nitrogen compound metabolic process; LOCATED IN: peroxisome, plastid, membrane; EXPRESSED IN: 23 plant structures; EXPRESSED DURING: 15 growth stages; CONTAINS InterPro DOMAIN/s: Aminotransferase, class I/classII (InterPro:IPR004839), Pyridoxal phosphate-dependent…	4.44226	0.00607908	5.42925	0.00101691	Chloroplast
GSBRNA2T00091532001	BnaC07g27420D	chrC07:32972265-32977477	AT5G28840.2	21.2.1.1	redox.ascorbate and glutathione.ascorbate.GME	Symbols: GME | GME (GDP-D-MANNOSE 3',5'-EPIMERASE); GDP-mannose 3,5-epimerase/ NAD or NADH binding / catalytic | chr5:10862173-10864903 REVERSE	GDP-D-mannose 3',5'-epimerase (GME); CONTAINS InterPro DOMAIN/s: NAD-dependent epimerase/dehydratase (InterPro:IPR001509), NAD(P)-binding domain (InterPro:IPR016040); BEST Arabidopsis thaliana protein match is: NAD(P)-binding Rossmann-fold superfamily protein (TAIR:AT3G62830.2).	5.06674	1.98925e-07	5.37253	1.0978e-06	Cytoplasmic
GSBRNA2T00100705001	BnaC09g17220D	chrC09:13999766-14000972	AT5G42890.1	11.8	lipid metabolism.''exotics'' (steroids, squalene etc)	Symbols: ATSCP2, SCP2 | SCP2 (STEROL CARRIER PROTEIN 2); oxidoreductase/ sterol carrier | chr5:17194197-17196032 REVERSE	sterol carrier protein 2 (SCP2); FUNCTIONS IN: oxidoreductase activity, sterol binding; INVOLVED IN: glyoxylate metabolic process, intracellular lipid transport, fatty acid beta-oxidation, seed germination; LOCATED IN: peroxisome; EXPRESSED IN: 32 plant structures; EXPRESSED DURING: 16 growth stages; CONTAINS InterPro DOMAIN/s: SCP2 sterol-binding domain (InterPro:IPR003033), Short-chain dehydrog…	4.7617	0.00500426	5.35087	0.00543831	Cytoplasmic
GSBRNA2T00110218001	BnaA10g07730D	chrA10:6212858-6217663	AT5G51820.1	4.2.3	glycolysis.plastid branch.phosphoglucomutase (PGM)	Symbols: PGM, ATPGMP, PGM1, STF1 | PGM (PHOSPHOGLUCOMUTASE); phosphoglucomutase | chr5:21063368-21068057 REVERSE	phosphoglucomutase (PGM); FUNCTIONS IN: phosphoglucomutase activity; INVOLVED IN: response to cold, starch biosynthetic process, detection of gravity, carbohydrate metabolic process; LOCATED IN: apoplast, stromule, chloroplast stroma, chloroplast, chloroplast envelope; EXPRESSED IN: 23 plant structures; EXPRESSED DURING: 13 growth stages; CONTAINS InterPro DOMAIN/s: Alpha-D-phosphohexomutase, C-t…	3.50982	0.0407228	5.06087	0.0017445	Chloroplast
GSBRNA2T00023283001	BnaA09g52180D	chrA09_random:298788-301070	AT4G01610.2	29.5.3	protein.degradation.cysteine protease	cathepsin B-like cysteine protease, putative | chr4:694695-697206 FORWARD	Cysteine proteinases superfamily protein; FUNCTIONS IN: cysteine-type endopeptidase activity, cysteine-type peptidase activity; INVOLVED IN: proteolysis, regulation of catalytic activity; LOCATED IN: vacuole; EXPRESSED IN: 22 plant structures; EXPRESSED DURING: 13 growth stages; CONTAINS InterPro DOMAIN/s: Peptidase C1A, papain (InterPro:IPR013128), Peptidase C1A, cathepsin B (InterPro:IPR015643)…	6.47432	0.0218118	5.04245	0.0189124	Lysosomal
GSBRNA2T00114179001	BnaA08g01250D	chrA08:937609-940982	AT1G53240.1	8.1.9	TCA / org. transformation.TCA.malate DH	malate dehydrogenase (NAD), mitochondrial | chr1:19854615-19856937 REVERSE	Lactate/malate dehydrogenase family protein; FUNCTIONS IN: malate dehydrogenase activity, copper ion binding; INVOLVED IN: response to cadmium ion, response to salt stress, response to cold, defense response to bacterium, peptidyl-cysteine S-nitrosylation; LOCATED IN: mitochondrion, cell wall, chloroplast; EXPRESSED IN: 26 plant structures; EXPRESSED DURING: 15 growth stages; CONTAINS InterPro DO…	3.82947	0.0557356	4.85623	0.00125138	Mitochondrial
GSBRNA2T00118698001	BnaA07g13530D	chrA07:11972086-11974587	AT2G28000.1	1.3.13	PS.calvin cyle.rubisco interacting	Symbols: CPN60A, CH-CPN60A, SLP | CPN60A (CHAPERONIN-60ALPHA); ATP binding / protein binding | chr2:11926449-11929389 FORWARD	chaperonin-60alpha (CPN60A); FUNCTIONS IN: ATP binding; INVOLVED IN: protein folding, chloroplast organization, embryo development; LOCATED IN: in 8 components; EXPRESSED IN: 26 plant structures; EXPRESSED DURING: 15 growth stages; CONTAINS InterPro DOMAIN/s: Chaperonin Cpn60/TCP-1 (InterPro:IPR002423), Chaperonin Cpn60, conserved site (InterPro:IPR018370), Chaperonin Cpn60 (InterPro:IPR001844); …	15.0396	0.00186593	4.67695	0.00392232	Chloroplast
GSBRNA2T00037045001	BnaA09g36240D	chrA09:26271362-26276841	AT3G56930.1	27.3.99	RNA.regulation of transcription.unclassified	zinc finger (DHHC type) family protein | chr3:21073495-21076314 FORWARD	DHHC-type zinc finger family protein; FUNCTIONS IN: zinc ion binding; INVOLVED IN: biological_process unknown; LOCATED IN: plasma membrane; EXPRESSED IN: 22 plant structures; EXPRESSED DURING: 12 growth stages; CONTAINS InterPro DOMAIN/s: Zinc finger, DHHC-type (InterPro:IPR001594); BEST Arabidopsis thaliana protein match is: DHHC-type zinc finger family protein (TAIR:AT5G05070.1); Has 5165 Blast…	3.42215	0.00620537	4.17683	0.00744585	PlasmaMembrane
GSBRNA2T00158262001	BnaC07g17990D	chrC07:24586690-24588271	AT1G54040.2	16.5.1.3.2.1; 17.7.3	secondary metabolism.sulfur-containing.glucosinolates.degradation.nitrilespecifier protein.epithiospecifier protein; hormone metabolism.jasmonate.induced-regulated-responsive-activated	Symbols: ESP, TASTY | ESP (EPITHIOSPECIFIER PROTEIN); enzyme regulator | chr1:20170715-20173949 REVERSE	epithiospecifier protein (ESP); FUNCTIONS IN: enzyme regulator activity; INVOLVED IN: response to jasmonic acid stimulus, glucosinolate catabolic process, leaf senescence, defense response to bacterium; LOCATED IN: nucleus; EXPRESSED IN: 19 plant structures; EXPRESSED DURING: 14 growth stages; CONTAINS InterPro DOMAIN/s: Galactose oxidase/kelch, beta-propeller (InterPro:IPR011043), Kelch repeat t…	3.53391	8.01322e-07	4.17038	0.00472904	Cytoplasmic
GSBRNA2T00121552001	BnaA01g00690D	chrA01:379802-381866	AT4G36880.1	29.5.3	protein.degradation.cysteine protease	Symbols: CP1 | CP1 (CYSTEINE PROTEINASE1); cysteine-type endopeptidase/ cysteine-type peptidase | chr4:17374458-17376225 REVERSE	cysteine proteinase1 (CP1); FUNCTIONS IN: cysteine-type peptidase activity, cysteine-type endopeptidase activity; INVOLVED IN: proteolysis, response to gibberellin stimulus, response to red light; LOCATED IN: endomembrane system; EXPRESSED IN: 17 plant structures; EXPRESSED DURING: 8 growth stages; CONTAINS InterPro DOMAIN/s: Proteinase inhibitor I29, cathepsin propeptide (InterPro:IPR013201), Pe…	2.62896	0.00160114	4.10433	4.04283e-05	Lysosomal
GSBRNA2T00019254001	BnaC05g24360D	chrC05:18734279-18735816	AT5G56030.2	20.2.1	stress.abiotic.heat	Symbols: HSP81-2, ERD8, HSP90.2 | HSP81-2 (HEAT SHOCK PROTEIN 81-2); ATP binding | chr5:22686802-22689650 FORWARD	heat shock protein 81-2 (HSP81-2); CONTAINS InterPro DOMAIN/s: Chaperone protein htpG (InterPro:IPR001404), Heat shock protein Hsp90, conserved site (InterPro:IPR019805), Heat shock protein Hsp90, C-terminal (InterPro:IPR020576), Heat shock protein Hsp90, N-terminal (InterPro:IPR020575), Ribosomal protein S5 domain 2-type fold (InterPro:IPR020568), ATPase-like, ATP-binding domain (InterPro:IPR003…	4.14602	0.000644137	3.77165	0.00021391	Cytoplasmic
GSBRNA2T00079565001	BnaA01g13280D	chrA01:6719595-6722066	AT4G23600.1	13.1.6.2,13.2.6.2,15.2,16.4.1	amino acid metabolism.synthesis.aromatic aa.phenylalanine and tyrosine,amino acid metabolism.degradation.aromatic aa.tyrosine,metal handling.binding, chelation and storage,secondary metabolism.N misc.alkaloid-like	Symbols: CORI3, JR2 | CORI3 (CORONATINE INDUCED 1); cystathionine beta-lyase/ transaminase | chr4:12310619-12313212 FORWARD	CORONATINE INDUCED 1 (CORI3); FUNCTIONS IN: cystathionine beta-lyase activity, transaminase activity; INVOLVED IN: in 8 processes; LOCATED IN: apoplast, vacuole; EXPRESSED IN: 18 plant structures; EXPRESSED DURING: 14 growth stages; CONTAINS InterPro DOMAIN/s: 1-aminocyclopropane-1-carboxylate synthase (InterPro:IPR001176), Pyridoxal phosphate-dependent transferase, major domain (InterPro:IPR0154…	4.35467	0.000167123	3.76475	0.0132636	Cytoplasmic
GSBRNA2T00125276001	BnaC03g34950D	chrC03:21230821-21235581	AT3G06860.1	11.9.4.9	lipid metabolism.lipid degradation.beta-oxidation.multifunctional	Symbols: MFP2, ATMFP2 | MFP2 (MULTIFUNCTIONAL PROTEIN 2); 3-hydroxyacyl-CoA dehydrogenase/ enoyl-CoA hydratase | chr3:2161869-2166349 FORWARD	multifunctional protein 2 (MFP2); FUNCTIONS IN: enoyl-CoA hydratase activity, 3-hydroxyacyl-CoA dehydrogenase activity; INVOLVED IN: fatty acid beta-oxidation; LOCATED IN: nucleolus, cell wall, peroxisome; EXPRESSED IN: 24 plant structures; EXPRESSED DURING: 14 growth stages; CONTAINS InterPro DOMAIN/s: Enoyl-CoA hydratase/isomerase, conserved site (InterPro:IPR018376), 3-hydroxyacyl-CoA dehydrog…	2.4164	0.0812749	3.72933	0.0217632	Mitochondrial
GSBRNA2T00060932001	BnaAnng02090D	chrAnn_random:1487742-1489278	AT1G35160.1	30.7	signalling.14-3-3 proteins	Symbols: GRF4, 14-3-3PHI, GF14 PHI | GF14 PHI (GF14 PROTEIN PHI CHAIN); protein binding / protein phosphorylated amino acid binding | chr1:12867181-12868793 FORWARD	GF14 protein phi chain (GF14 PHI); FUNCTIONS IN: protein phosphorylated amino acid binding; INVOLVED IN: brassinosteroid mediated signaling pathway; LOCATED IN: nuclear envelope, plasma membrane, cytoplasm; EXPRESSED IN: cotyledon, guard cell, cultured cell, leaf; CONTAINS InterPro DOMAIN/s: 14-3-3 protein (InterPro:IPR000308); BEST Arabidopsis thaliana protein match is: general regulatory factor…	3.67292	9.7767e-05	3.70289	0.000321899	Cytoplasmic
GSBRNA2T00109083001	BnaC08g24510D	chrC08:26554414-26556226	AT3G53460.3	27.3.99; 27.4	RNA.regulation of transcription.unclassified; RNA.RNA binding	Symbols: CP29 | CP29; RNA binding / poly(U) binding | chr3:19819210-19821505 REVERSE	chloroplast RNA-binding protein 29 (CP29); CONTAINS InterPro DOMAIN/s: RNA recognition motif, RNP-1 (InterPro:IPR000504), Nucleotide-binding, alpha-beta plait (InterPro:IPR012677); BEST Arabidopsis thaliana protein match is: RNA-binding (RRM/RBD/RNP motifs) family protein (TAIR:AT2G37220.1).	3.04087	0.0717556	3.66786	0.00412138	Nuclear
GSBRNA2T00053936001	BnaC04g08360D	chrC04:6286603-6288632	AT2G36880.2	13.1.3.4; 15.2	amino acid metabolism.synthesis.aspartate family.methionine; metal handling.binding, chelation and storage	Symbols: MAT3 | MAT3 (methionine adenosyltransferase 3); copper ion binding / methionine adenosyltransferase | chr2:15479366-15481412 REVERSE	methionine adenosyltransferase 3 (MAT3); FUNCTIONS IN: methionine adenosyltransferase activity; INVOLVED IN: one-carbon metabolic process, S-adenosylmethionine biosynthetic process; LOCATED IN: plasma membrane; EXPRESSED IN: 25 plant structures; EXPRESSED DURING: 16 growth stages; CONTAINS InterPro DOMAIN/s: S-adenosylmethionine synthetase (InterPro:IPR002133), S-adenosylmethionine synthetase sup…	3.64151	0.000161541	3.66094	1.17362e-06	Cytoplasmic
GSBRNA2T00106211001	BnaC05g38210D	chrC05:37002718-37004137	AT3G15360.1	21.1	redox.thioredoxin	Symbols: ATHM4, TRX-M4, ATM4 | TRX-M4 (ARABIDOPSIS THIOREDOXIN M-TYPE 4); enzyme activator | chr3:5188374-5189697 FORWARD	thioredoxin M-type 4 (TRX-M4); FUNCTIONS IN: enzyme activator activity; INVOLVED IN: response to oxidative stress, positive regulation of catalytic activity; LOCATED IN: thylakoid, chloroplast thylakoid membrane, cell wall, chloroplast, chloroplast envelope; EXPRESSED IN: 24 plant structures; EXPRESSED DURING: 13 growth stages; CONTAINS InterPro DOMAIN/s: Thioredoxin fold (InterPro:IPR012335), Th…	3.84721	0.0184243	3.65226	0.0328158	Chloroplast
GSBRNA2T00138362001	BnaC01g14070D	chrC01:9262003-9264381	AT4G22670.1	35.1.5	not assigned.no ontology.pentatricopeptide (PPR) repeat-containing protein	Symbols: AtHip1 | AtHip1 (Arabidopsis thaliana Hsp70-interacting protein 1); binding | chr4:11918080-11920910 FORWARD	HSP70-interacting protein 1 (HIP1); FUNCTIONS IN: binding; INVOLVED IN: response to cadmium ion; EXPRESSED IN: 23 plant structures; EXPRESSED DURING: 13 growth stages; CONTAINS InterPro DOMAIN/s: Heat shock chaperonin-binding (InterPro:IPR006636), Tetratricopeptide TPR-1 (InterPro:IPR001440), Tetratricopeptide-like helical (InterPro:IPR011990), Tetratricopeptide repeat-containing (InterPro:IPR013…	5.38682	0.00402306	3.64457	0.00237013	Nuclear
GSBRNA2T00018652001	BnaC01g38750D	chrC01:37682985-37685832	AT4G23680.1	20.2.99	stress.abiotic.unspecified	major latex protein-related / MLP-related | chr4:12336186-12337482 REVERSE	Polyketide cyclase/dehydrase and lipid transport superfamily protein; FUNCTIONS IN: molecular_function unknown; INVOLVED IN: response to biotic stimulus, defense response; LOCATED IN: cellular_component unknown; EXPRESSED IN: 19 plant structures; EXPRESSED DURING: 9 growth stages; CONTAINS InterPro DOMAIN/s: Bet v I allergen (InterPro:IPR000916); BEST Arabidopsis thaliana protein match is: Polyke…	2.81908	0.00708443	3.56519	0.000216747	Cytoplasmic
GSBRNA2T00096101001	BnaC08g15790D	chrC08:20132682-20133910	AT1G13280.1	17.7.1.4	hormone metabolism.jasmonate.synthesis-degradation.allene oxidase cyclase	Symbols: AOC4 | AOC4 (ALLENE OXIDE CYCLASE 4); allene-oxide cyclase | chr1:4547454-4548875 FORWARD	allene oxide cyclase 4 (AOC4); FUNCTIONS IN: allene-oxide cyclase activity; INVOLVED IN: jasmonic acid biosynthetic process; LOCATED IN: plasma membrane, chloroplast; EXPRESSED IN: 24 plant structures; EXPRESSED DURING: 13 growth stages; CONTAINS InterPro DOMAIN/s: Allene oxide cyclase (InterPro:IPR009410); BEST Arabidopsis thaliana protein match is: allene oxide cyclase 3 (TAIR:AT3G25780.1); Has…	4.09322	0.00803879	3.52205	0.012099	Mitochondrial
GSBRNA2T00086397001	BnaA09g12720D	chrA09:6771803-6773687	AT1G62780.1	35.2	not assigned.unknown	unknown protein | chr1:23249145-23251105 REVERSE	unknown protein; FUNCTIONS IN: molecular_function unknown; INVOLVED IN: biological_process unknown; LOCATED IN: chloroplast, chloroplast stroma; EXPRESSED IN: 22 plant structures; EXPRESSED DURING: 14 growth stages; Has 94 Blast hits to 94 proteins in 35 species: Archae - 6; Bacteria - 10; Metazoa - 21; Fungi - 2; Plants - 48; Viruses - 0; Other Eukaryotes - 7 (source: NCBI BLink).	4.43815	1.18601e-05	3.51947	7.28816e-06	Cytoplasmic
GSBRNA2T00051069001	BnaC09g54080D	chrC09_random:3914474-3918147	AT5G19550.1	13.1.1.2.1	amino acid metabolism.synthesis.central amino acid metabolism.aspartate.aspartate aminotransferase	Symbols: ASP2, AAT2 | ASP2 (ASPARTATE AMINOTRANSFERASE 2); L-aspartate:2-oxoglutarate aminotransferase | chr5:6598017-6601819 FORWARD	aspartate aminotransferase 2 (ASP2); FUNCTIONS IN: L-aspartate:2-oxoglutarate aminotransferase activity, copper ion binding; INVOLVED IN: nitrogen compound metabolic process; LOCATED IN: cytosol, cell wall, plasma membrane; EXPRESSED IN: 26 plant structures; EXPRESSED DURING: 14 growth stages; CONTAINS InterPro DOMAIN/s: Aminotransferase, class I/classII (InterPro:IPR004839), Pyridoxal phosphate-…	1.44143	3.35945e-05	3.51441	0.00204887	Cytoplasmic
GSBRNA2T00153994001	BnaA05g21350D	chrA05:16476528-16478913	AT3G18780.2	31.1	cell.organisation	Symbols: ACT2, DER1, LSR2, ENL2 | ACT2 (ACTIN 2); structural constituent of cytoskeleton | chr3:6474842-6477204 FORWARD	actin 2 (ACT2); FUNCTIONS IN: structural constituent of cytoskeleton; INVOLVED IN: in 7 processes; LOCATED IN: nucleus, membrane, cytoplasm; EXPRESSED IN: 26 plant structures; EXPRESSED DURING: 16 growth stages; CONTAINS InterPro DOMAIN/s: Actin, conserved site (InterPro:IPR004001), Actin/actin-like (InterPro:IPR004000), Actin/actin-like conserved site (InterPro:IPR020902); BEST Arabidopsis thali…	3.3836	0.00444779	3.47711	3.68217e-07	Cytoplasmic
GSBRNA2T00113662001	BnaA03g39250D	chrA03:19566367-19568832	AT4G35000.1	21.2.1	redox.ascorbate and glutathione.ascorbate	Symbols: APX3 | APX3 (ASCORBATE PEROXIDASE 3); L-ascorbate peroxidase | chr4:16664822-16667718 REVERSE	ascorbate peroxidase 3 (APX3); FUNCTIONS IN: L-ascorbate peroxidase activity; INVOLVED IN: response to oxidative stress; LOCATED IN: in 7 components; EXPRESSED IN: 26 plant structures; EXPRESSED DURING: 16 growth stages; CONTAINS InterPro DOMAIN/s: Haem peroxidase (InterPro:IPR010255), Plant ascorbate peroxidase (InterPro:IPR002207), Peroxidases heam-ligand binding site (InterPro:IPR019793), Haem…	2.45642	0.00108739	3.35883	0.00688771	Cytoplasmic
GSBRNA2T00123477001	BnaCnng01440D	chrCnn_random:1595874-1598248	AT4G01610.2	29.5.3	protein.degradation.cysteine protease	cathepsin B-like cysteine protease, putative | chr4:694695-697206 FORWARD	Cysteine proteinases superfamily protein; FUNCTIONS IN: cysteine-type endopeptidase activity, cysteine-type peptidase activity; INVOLVED IN: proteolysis, regulation of catalytic activity; LOCATED IN: vacuole; EXPRESSED IN: 22 plant structures; EXPRESSED DURING: 13 growth stages; CONTAINS InterPro DOMAIN/s: Peptidase C1A, papain (InterPro:IPR013128), Peptidase C1A, cathepsin B (InterPro:IPR015643)…	2.47068	3.91459e-06	3.13601	0.00493555	Lysosomal
GSBRNA2T00143342001	BnaA02g01980D	chrA02:896667-898737	AT5G14040.1	34.9	transport.metabolite transporters at the mitochondrial membrane	mitochondrial phosphate transporter | chr5:4530643-4533070 REVERSE	phosphate transporter 3;1 (PHT3;1); FUNCTIONS IN: binding; INVOLVED IN: transport, transmembrane transport; LOCATED IN: in 6 components; EXPRESSED IN: 27 plant structures; EXPRESSED DURING: 16 growth stages; CONTAINS InterPro DOMAIN/s: Mitochondrial substrate carrier (InterPro:IPR001993), Mitochondrial substrate/solute carrier (InterPro:IPR018108); BEST Arabidopsis thaliana protein match is: phos…	3.0298	0.0295525	2.98999	0.0387987	Chloroplast
GSBRNA2T00138076001	BnaC01g12080D	chrC01:7624625-7626230	AT4G20360.1	29.2.4	protein.synthesis.elongation	Symbols: ATRAB8D, ATRABE1B | ATRABE1B (ARABIDOPSIS RAB GTPASE HOMOLOG E1B); GTP binding / GTPase/ translation elongation factor | chr4:10989952-10991709 FORWARD	RAB GTPase homolog E1B (RABE1b); FUNCTIONS IN: GTP binding, translation elongation factor activity, GTPase activity; INVOLVED IN: peptidyl-cysteine S-nitrosylation; LOCATED IN: in 9 components; EXPRESSED IN: 26 plant structures; EXPRESSED DURING: 15 growth stages; CONTAINS InterPro DOMAIN/s: Translation elongation factor EFTu/EF1A, bacterial/organelle (InterPro:IPR004541), Translation elongation …	2.64732	0.0277703	2.9786	2.98628e-05	Chloroplast
GSBRNA2T00106508001	BnaC05g27530D	chrC05:24720120-24722294	AT1G35720.1	31.1	cell.organisation	Symbols: ANNAT1, OXY5, ATOXY5 | ANNAT1 (ANNEXIN ARABIDOPSIS 1); ATP binding / calcium ion binding / calcium-dependent phospholipid binding / copper ion binding / peroxidase/ protein homodimerization | chr1:13225197-13227195 FORWARD	annexin 1 (ANNAT1); FUNCTIONS IN: in 7 functions; INVOLVED IN: in 8 processes; LOCATED IN: in 10 components; EXPRESSED IN: 31 plant structures; EXPRESSED DURING: 16 growth stages; CONTAINS InterPro DOMAIN/s: Annexin like protein (InterPro:IPR015472), Annexin repeat (InterPro:IPR018502), Annexin repeat, conserved site (InterPro:IPR018252), Annexin (InterPro:IPR001464), Annexin, type plant (InterPr…	2.13764	0.0361274	2.94045	0.0213926	Cytoplasmic
GSBRNA2T00104767001	BnaA05g25240D	chrA05:18719134-18721165	AT3G14210.1	16.5.1.3.1; 26.28	secondary metabolism.sulfur-containing.glucosinolates.degradation.myrosinase; misc.GDSL-motif lipase	Symbols: ESM1 | ESM1 (epithiospecifier modifier 1); carboxylesterase/ hydrolase, acting on ester bonds | chr3:4729823-4731803 FORWARD	epithiospecifier modifier 1 (ESM1); FUNCTIONS IN: hydrolase activity, acting on ester bonds, carboxylesterase activity; INVOLVED IN: glucosinolate catabolic process, response to cold, defense response to bacterium, response to insect; LOCATED IN: in 8 components; EXPRESSED IN: 21 plant structures; EXPRESSED DURING: 14 growth stages; CONTAINS InterPro DOMAIN/s: Lipase, GDSL (InterPro:IPR001087); B…	3.26319	0.000951099	2.93794	0.00424688	Extracellular
GSBRNA2T00023699001	BnaCnng75920D	chrCnn_random:76912948-76914381	AT4G01850.2	13.1.3.4.11	amino acid metabolism.synthesis.aspartate family.methionine.S-adenosylmethionine synthetase	Symbols: SAM-2, MAT2 | SAM-2 (S-ADENOSYLMETHIONINE SYNTHETASE 2); copper ion binding / methionine adenosyltransferase | chr4:796097-798286 REVERSE	S-adenosylmethionine synthetase 2 (SAM-2); FUNCTIONS IN: methionine adenosyltransferase activity; INVOLVED IN: one-carbon metabolic process, S-adenosylmethionine biosynthetic process; EXPRESSED IN: 27 plant structures; EXPRESSED DURING: 16 growth stages; CONTAINS InterPro DOMAIN/s: S-adenosylmethionine synthetase (InterPro:IPR002133), S-adenosylmethionine synthetase superfamily (InterPro:IPR02263…	3.45748	0.000904612	2.88838	0.00439474	Cytoplasmic
GSBRNA2T00008669001	BnaC01g41470D	chrC01_random:632744-636327	AT4G23100.3	21.2.2	redox.ascorbate and glutathione.glutathione	Symbols: RML1, PAD2, GSH1, CAD2, ATECS1, GSHA | GSH1 (GLUTAMATE-CYSTEINE LIGASE); glutamate-cysteine ligase | chr4:12103161-12107299 REVERSE	glutamate-cysteine ligase (GSH1); CONTAINS InterPro DOMAIN/s: Glutamate--cysteine ligase, GCS2 (InterPro:IPR006336), Glutamate--cysteine ligase, plant (InterPro:IPR011556).	2.5505	0.00923675	2.82624	0.000439954	Chloroplast
GSBRNA2T00140666001	BnaC03g08690D	chrC03:4109221-4113470	AT5G17920.2	13.1.3.4	amino acid metabolism.synthesis.aspartate family.methionine	Symbols: ATCIMS, ATMETS, ATMS1 | ATMS1; 5-methyltetrahydropteroyltriglutamate-homocysteine S-methyltransferase/ copper ion binding / methionine synthase | chr5:5935038-5939487 FORWARD	COBALAMIN-INDEPENDENT METHIONINE SYNTHASE (ATCIMS); FUNCTIONS IN: 5-methyltetrahydropteroyltriglutamate-homocysteine S-methyltransferase activity, methionine synthase activity; INVOLVED IN: response to zinc ion, response to salt stress, methionine biosynthetic process; LOCATED IN: in 6 components; EXPRESSED IN: 9 plant structures; EXPRESSED DURING: seedling growth, seed development stages; CONTAI…	3.32323	0.0330907	2.70973	0.034402	Cytoplasmic
GSBRNA2T00148088001	BnaC06g39740D	chrC06:36734048-36736105	AT1G79340.1	29.5	protein.degradation	Symbols: AtMC4 | AtMC4 (metacaspase 4); cysteine-type peptidase | chr1:29842771-29844638 FORWARD	metacaspase 4 (MC4); FUNCTIONS IN: cysteine-type peptidase activity; INVOLVED IN: proteolysis; LOCATED IN: plasma membrane; EXPRESSED IN: 26 plant structures; EXPRESSED DURING: 15 growth stages; CONTAINS InterPro DOMAIN/s: Peptidase C14, caspase catalytic (InterPro:IPR011600); BEST Arabidopsis thaliana protein match is: metacaspase 5 (TAIR:AT1G79330.1); Has 1195 Blast hits to 1161 proteins in 285…	3.45242	0.00551357	2.70252	0.0737172	Nuclear
GSBRNA2T00038672001	BnaC09g28660D	chrC09:31275750-31278342	AT5G52640.1	20.2.1	stress.abiotic.heat	Symbols: HSP81-1, ATHS83, HSP81.1, HSP83, ATHSP90.1 | ATHSP90.1 (HEAT SHOCK PROTEIN 90.1); ATP binding / unfolded protein binding | chr5:21352399-21355361 FORWARD	heat shock protein 90.1 (HSP90.1); FUNCTIONS IN: unfolded protein binding, ATP binding; INVOLVED IN: defense response to bacterium, response to heat, response to arsenic; LOCATED IN: cytosol, cell wall, plasma membrane; EXPRESSED IN: 25 plant structures; EXPRESSED DURING: 14 growth stages; CONTAINS InterPro DOMAIN/s: Chaperone protein htpG (InterPro:IPR001404), Heat shock protein Hsp90, conserved…	2.51533	0.0109471	2.68843	0.0208152	Cytoplasmic
GSBRNA2T00045150001	BnaA04g25470D	chrA04:18305172-18307660	AT2G43910.1	13.1.3.4.13	amino acid metabolism.synthesis.aspartate family.methionine.methionine S-methyltransferase	thiol methyltransferase, putative | chr2:18184491-18187028 REVERSE	HARMLESS TO OZONE LAYER 1 (HOL1); FUNCTIONS IN: methyltransferase activity, thiopurine S-methyltransferase activity; INVOLVED IN: metabolic process; LOCATED IN: plasma membrane; EXPRESSED IN: guard cell, cultured cell, leaf; CONTAINS InterPro DOMAIN/s: Thiopurine S-methyltransferase (InterPro:IPR008854); BEST Arabidopsis thaliana protein match is: S-adenosyl-L-methionine-dependent methyltransfera…	2.14008	0.0226819	2.63833	0.000174211	Cytoplasmic
GSBRNA2T00130928001	BnaC01g03120D	chrC01:1615286-1617434	AT4G35450.1	31.1	cell.organisation	Symbols: AKR2, AFT, AKR2A | AKR2 (ANKYRIN REPEAT-CONTAINING PROTEIN 2); protein binding | chr4:16839669-16842077 FORWARD	ankyrin repeat-containing protein 2 (AKR2); INVOLVED IN: in 6 processes; LOCATED IN: integral to chloroplast outer membrane, nucleus, cytoplasm; EXPRESSED IN: 25 plant structures; EXPRESSED DURING: 17 growth stages; CONTAINS InterPro DOMAIN/s: Ankyrin repeat-containing domain (InterPro:IPR020683), Ankyrin repeat (InterPro:IPR002110); BEST Arabidopsis thaliana protein match is: ankyrin repeat-cont…	2.7854	5.31638e-07	2.55242	0.000251892	Cytoplasmic
GSBRNA2T00058697001	BnaCnng53320D	chrCnn_random:53006842-53009573	AT5G26000.1	16.5.1.3.1.1; 26.16	secondary metabolism.sulfur-containing.glucosinolates.degradation.myrosinase.TGG; misc.myrosinases-lectin-jacalin	Symbols: TGG1, BGLU38 | TGG1 (THIOGLUCOSIDE GLUCOHYDROLASE 1); hydrolase, hydrolyzing O-glycosyl compounds / thioglucosidase | chr5:9079505-9082384 REVERSE	thioglucoside glucohydrolase 1 (TGG1); FUNCTIONS IN: thioglucosidase activity, beta-glucosidase activity, hydrolase activity, hydrolyzing O-glycosyl compounds; INVOLVED IN: glucosinolate catabolic process; LOCATED IN: in 7 components; EXPRESSED IN: 9 plant structures; EXPRESSED DURING: seedling growth; CONTAINS InterPro DOMAIN/s: Glycoside hydrolase, family 1 (InterPro:IPR001360), Glycoside hydro…	3.08307	0.0145639	2.5314	0.000500056	Vacuole
GSBRNA2T00098788001	BnaA07g16710D	chrA07:14138253-14139958	AT3G56090.1	15.2	metal handling.binding, chelation and storage	Symbols: ATFER3 | ATFER3 (ferritin 3); binding / ferric iron binding / oxidoreductase/ transition metal ion binding | chr3:20814047-20816035 REVERSE	ferritin 3 (FER3); FUNCTIONS IN: oxidoreductase activity, ferric iron binding, binding, transition metal ion binding; INVOLVED IN: in 8 processes; LOCATED IN: chloroplast, membrane, chloroplast envelope; EXPRESSED IN: 23 plant structures; EXPRESSED DURING: 14 growth stages; CONTAINS InterPro DOMAIN/s: Ferritin, N-terminal (InterPro:IPR001519), Ferritin-related (InterPro:IPR012347), Ferritin-like …	2.51774	1.30798e-07	2.51978	1.36453e-05	Chloroplast
GSBRNA2T00049457001	BnaA09g39610D	chrA09:28069282-28070721	AT3G62030.1	31.3.1	cell.cycle.peptidylprolyl isomerase	Symbols: ROC4 | peptidyl-prolyl cis-trans isomerase, chloroplast / cyclophilin / rotamase / cyclosporin A-binding protein (ROC4) | chr3:22973004-22975378 FORWARD	rotamase CYP 4 (ROC4); FUNCTIONS IN: peptidyl-prolyl cis-trans isomerase activity; INVOLVED IN: in 9 processes; LOCATED IN: in 8 components; EXPRESSED IN: 26 plant structures; EXPRESSED DURING: 15 growth stages; CONTAINS InterPro DOMAIN/s: Cyclophilin-like (InterPro:IPR015891), Peptidyl-prolyl cis-trans isomerase, cyclophilin-type (InterPro:IPR002130), Peptidyl-prolyl cis-trans isomerase, cycloph…	3.19973	0.00374368	2.49476	1.07802e-06	Mitochondrial
GSBRNA2T00034807001	BnaA06g12630D	chrA06:6544922-6548270	AT1G18500.1	13.1.4.4.1	amino acid metabolism.synthesis.branched chain group.leucine specific.2-isopropylmalate synthase	Symbols: MAML-4, IPMS1 | MAML-4 (METHYLTHIOALKYLMALATE SYNTHASE-LIKE 4); 2-isopropylmalate synthase | chr1:6369347-6373025 FORWARD	methylthioalkylmalate synthase-like 4 (MAML-4); FUNCTIONS IN: 2-isopropylmalate synthase activity; INVOLVED IN: leucine biosynthetic process; LOCATED IN: chloroplast; EXPRESSED IN: 23 plant structures; EXPRESSED DURING: 13 growth stages; CONTAINS InterPro DOMAIN/s: Aldolase-type TIM barrel (InterPro:IPR013785), Alpha-isopropylmalate/homocitrate synthase, conserved site (InterPro:IPR002034), 2-iso…	1.27668	0.307785	2.46345	0.000939648	Mitochondrial
GSBRNA2T00086593001	BnaAnng29980D	chrAnn_random:34247576-34249023	AT2G26370.1	35.1	not assigned.no ontology	MD-2-related lipid recognition domain-containing protein / ML domain-containing protein | chr2:11224565-11226214 FORWARD	MD-2-related lipid recognition domain-containing protein; FUNCTIONS IN: molecular_function unknown; INVOLVED IN: biological_process unknown; LOCATED IN: endomembrane system; CONTAINS InterPro DOMAIN/s: MD-2-related lipid-recognition (InterPro:IPR003172); BEST Arabidopsis thaliana protein match is: MD-2-related lipid recognition domain-containing protein (TAIR:AT5G23820.1); Has 39 Blast hits to 39…	3.06722	0.0835155	2.44146	0.0164548	Extracellular
GSBRNA2T00156261001	BnaA06g04670D	chrA06:2735759-2738514	AT1G08200.1	10.1.3	cell wall.precursor synthesis.AXS	Symbols: AXS2 | AXS2 (UDP-D-APIOSE/UDP-D-XYLOSE SYNTHASE 2); UDP-glucuronate decarboxylase | chr1:2573848-2576714 REVERSE	UDP-D-apiose/UDP-D-xylose synthase 2 (AXS2); FUNCTIONS IN: UDP-glucuronate decarboxylase activity; INVOLVED IN: nucleotide-sugar biosynthetic process; LOCATED IN: apoplast, cytoplasm; EXPRESSED IN: fruit, guard cell, cultured cell, leaf; EXPRESSED DURING: seedling growth; CONTAINS InterPro DOMAIN/s: NAD-dependent epimerase/dehydratase (InterPro:IPR001509), NAD(P)-binding domain (InterPro:IPR01604…	2.27026	0.00208701	2.44085	8.71893e-06	Cytoplasmic
GSBRNA2T00132003001	BnaC06g19780D	chrC06:21931047-21934707	AT1G79550.2	4.1.12	glycolysis.cytosolic branch.3-phosphoglycerate kinase (PGK)	Symbols: PGK | PGK (PHOSPHOGLYCERATE KINASE); phosphoglycerate kinase | chr1:29924023-29926442 REVERSE	phosphoglycerate kinase (PGK); FUNCTIONS IN: phosphoglycerate kinase activity; INVOLVED IN: glycolysis; LOCATED IN: cytosol, apoplast, plasma membrane, nucleus, membrane; EXPRESSED IN: 26 plant structures; EXPRESSED DURING: 15 growth stages; CONTAINS InterPro DOMAIN/s: Phosphoglycerate kinase, N-terminal (InterPro:IPR015824), Phosphoglycerate kinase (InterPro:IPR001576), Phosphoglycerate kinase, …	1.8178	0.169368	2.4201	0.0364957	Cytoplasmic
GSBRNA2T00009021001	BnaC04g11470D	chrC04:8978892-8982129	AT2G33150.1	13.2.4.1	amino acid metabolism.degradation.branched-chain group.shared	Symbols: PKT3, PED1, KAT2 | PKT3 (PEROXISOMAL 3-KETOACYL-COA THIOLASE 3); acetyl-CoA C-acyltransferase | chr2:14047478-14051140 REVERSE	peroxisomal 3-ketoacyl-CoA thiolase 3 (PKT3); FUNCTIONS IN: acetyl-CoA C-acyltransferase activity; INVOLVED IN: fatty acid beta-oxidation, jasmonic acid biosynthetic process, response to wounding, fatty acid oxidation, glyoxysome organization; LOCATED IN: in 6 components; EXPRESSED IN: 26 plant structures; EXPRESSED DURING: 15 growth stages; CONTAINS InterPro DOMAIN/s: Thiolase (InterPro:IPR00215…	2.4236	0.11284	2.34254	0.00099515	Chloroplast
GSBRNA2T00059518001	BnaA05g29880D	chrA05:20772346-20776945	AT3G07770.1	20.2.1	stress.abiotic.heat	ATP binding | chr3:2479548-2484194 FORWARD	HEAT SHOCK PROTEIN 89.1 (Hsp89.1); FUNCTIONS IN: ATP binding; INVOLVED IN: protein folding, response to stress; LOCATED IN: mitochondrion, cell wall; EXPRESSED IN: 24 plant structures; EXPRESSED DURING: 14 growth stages; CONTAINS InterPro DOMAIN/s: Chaperone protein htpG (InterPro:IPR001404), Heat shock protein Hsp90, C-terminal (InterPro:IPR020576), Heat shock protein Hsp90, conserved site (Inte…	1.95299	0.000196724	2.33906	0.00474247	Nuclear
GSBRNA2T00088380001	BnaA07g14200D	chrA07:12584377-12588865	AT5G37830.1	21.2.2	redox.ascorbate and glutathione.glutathione	Symbols: OXP1 | OXP1 (OXOPROLINASE 1); 5-oxoprolinase (ATP-hydrolyzing)/ hydrolase | chr5:15056188-15060777 REVERSE	oxoprolinase 1 (OXP1); CONTAINS InterPro DOMAIN/s: Hydantoinase B/oxoprolinase (InterPro:IPR003692), Hydantoinase/oxoprolinase (InterPro:IPR002821), Hydantoinaseoxoprolinase, N-terminal (InterPro:IPR008040); Has 1807 Blast hits to 1807 proteins in 277 species: Archae - 0; Bacteria - 0; Metazoa - 736; Fungi - 347; Plants - 385; Viruses - 0; Other Eukaryotes - 339 (source: NCBI BLink).	1.90959	0.0451074	2.32089	0.00708535	Cytoplasmic
GSBRNA2T00140853001	BnaC03g10240D	chrC03:4939922-4941574	AT5G20720.3	29.6	protein.folding	Symbols: CPN20, CPN10, CHCPN10, ATCPN21, CPN21 | CPN20 (CHAPERONIN 20); calmodulin binding | chr5:7014674-7016481 FORWARD	chaperonin 20 (CPN20); CONTAINS InterPro DOMAIN/s: Chaperonin Cpn10 (InterPro:IPR020818), GroES-like (InterPro:IPR011032), Chaperonin Cpn10, conserved site (InterPro:IPR018369), Chaperonin 21, chloroplast (InterPro:IPR017416), Chaperonin Cpn10, subgroup (InterPro:IPR001476); BEST Arabidopsis thaliana protein match is: chaperonin 10 (TAIR:AT1G14980.1).	3.20515	0.0178312	2.314	0.0413397	Chloroplast
GSBRNA2T00101634001	BnaC03g26120D	chrC03:14755158-14756365	AT2G47730.1	26.9	misc.glutathione S transferases	Symbols: ATGSTF8, ATGSTF5, GST6, GSTF8 | ATGSTF8 (ARABIDOPSIS THALIANA GLUTATHIONE S-TRANSFERASE PHI 8); glutathione binding / glutathione transferase | chr2:19556326-19559463 FORWARD	glutathione S-transferase phi 8 (GSTF8); FUNCTIONS IN: glutathione transferase activity, glutathione binding; INVOLVED IN: in 8 processes; LOCATED IN: in 7 components; EXPRESSED IN: 25 plant structures; EXPRESSED DURING: 16 growth stages; CONTAINS InterPro DOMAIN/s: Thioredoxin fold (InterPro:IPR012335), Glutathione S-transferase, C-terminal (InterPro:IPR004046), Glutathione S-transferase, C-term…	1.76494	0.00464536	2.30677	0.037682	Chloroplast
GSBRNA2T00087007001	BnaC08g48460D	chrC08_random:3405920-3408290	AT3G48990.1	11.1.8	lipid metabolism.FA synthesis and FA elongation.acyl coa ligase	AMP-dependent synthetase and ligase family protein | chr3:18158747-18161379 REVERSE	AMP-dependent synthetase and ligase family protein; FUNCTIONS IN: catalytic activity, AMP binding; INVOLVED IN: response to cadmium ion; LOCATED IN: apoplast, chloroplast; EXPRESSED IN: 26 plant structures; EXPRESSED DURING: 15 growth stages; CONTAINS InterPro DOMAIN/s: AMP-binding, conserved site (InterPro:IPR020845), AMP-dependent synthetase/ligase (InterPro:IPR000873); BEST Arabidopsis thalian…	1.77429	0.0310061	2.29257	0.0279513	Cytoplasmic
GSBRNA2T00028862001	BnaC02g39740D	chrC02:42697537-42699917	AT5G27470.1	29.1.11	protein.aa activation.serine-tRNA ligase	seryl-tRNA synthetase / serine--tRNA ligase | chr5:9695008-9697389 FORWARD	seryl-tRNA synthetase / serine--tRNA ligase; FUNCTIONS IN: serine-tRNA ligase activity, aminoacyl-tRNA ligase activity, nucleotide binding, ATP binding; INVOLVED IN: response to cadmium ion, seryl-tRNA aminoacylation; LOCATED IN: cytosol; EXPRESSED IN: 24 plant structures; EXPRESSED DURING: 14 growth stages; CONTAINS InterPro DOMAIN/s: tRNA-binding arm (InterPro:IPR010978), Seryl-tRNA synthetase,…	2.47062	0.0367124	2.29112	0.0019256	Cytoplasmic
GSBRNA2T00056503001	BnaC01g22060D	chrC01:15476482-15483433	AT4G16130.1	10.1.30.2	ell wall.precursor synthesis.sugar kinases.arabinose-1-kinase	Symbols: ARA1, ISA1, ATISA1 | ARA1 (ARABINOSE KINASE); ATP binding / L-arabinokinase/ galactokinase | chr4:9120867-9127938 FORWARD	arabinose kinase (ARA1); FUNCTIONS IN: L-arabinokinase activity, ATP binding, galactokinase activity; INVOLVED IN: arabinose metabolic process; LOCATED IN: cytoplasm; EXPRESSED IN: 23 plant structures; EXPRESSED DURING: 13 growth stages; CONTAINS InterPro DOMAIN/s: Mevalonate/galactokinase (InterPro:IPR006206), Galactokinase galactose-binding domain (InterPro:IPR019539), Ribosomal protein S5 doma…	1.3733	0.0172946	2.28102	0.00509142	Chloroplast
GSBRNA2T00130375001	BnaC01g07580D	chrC01:3965339-3968347	AT4G30810.1	29.5.5	protein.degradation.serine protease	Symbols: scpl29 | scpl29 (serine carboxypeptidase-like 29); serine-type carboxypeptidase | chr4:15003451-15006212 FORWARD	serine carboxypeptidase-like 29 (scpl29); FUNCTIONS IN: serine-type carboxypeptidase activity; INVOLVED IN: proteolysis; LOCATED IN: vacuole; EXPRESSED IN: 22 plant structures; EXPRESSED DURING: 13 growth stages; CONTAINS InterPro DOMAIN/s: Peptidase S10, serine carboxypeptidase (InterPro:IPR001563), Peptidase S10, serine carboxypeptidase, active site (InterPro:IPR018202); BEST Arabidopsis thalia…	1.73047	0.072221	2.25649	0.000751702	Extracellular
GSBRNA2T00081342001	BnaA02g05060D	chrA02:2257005-2259405	AT5G20720.3	29.6	protein.folding	Symbols: CPN20, CPN10, CHCPN10, ATCPN21, CPN21 | CPN20 (CHAPERONIN 20); calmodulin binding | chr5:7014674-7016481 FORWARD	chaperonin 20 (CPN20); CONTAINS InterPro DOMAIN/s: Chaperonin Cpn10 (InterPro:IPR020818), GroES-like (InterPro:IPR011032), Chaperonin Cpn10, conserved site (InterPro:IPR018369), Chaperonin 21, chloroplast (InterPro:IPR017416), Chaperonin Cpn10, subgroup (InterPro:IPR001476); BEST Arabidopsis thaliana protein match is: chaperonin 10 (TAIR:AT1G14980.1).	2.4269	0.020305	2.24577	7.64017e-05	Chloroplast
GSBRNA2T00138867001	BnaA03g21970D	chrA03:10398675-10399604	AT2G29450.1	26.9	misc.glutathione S transferases	Symbols: ATGSTU5, ATGSTU1, AT103-1A | ATGSTU5 (ARABIDOPSIS THALIANA GLUTATHIONE S-TRANSFERASE TAU 5); glutathione binding / glutathione transferase | chr2:12624586-12625637 REVERSE	glutathione S-transferase tau 5 (GSTU5); FUNCTIONS IN: glutathione transferase activity, glutathione binding; INVOLVED IN: response to oxidative stress, toxin catabolic process; LOCATED IN: plasma membrane, cytoplasm; EXPRESSED IN: 23 plant structures; EXPRESSED DURING: 13 growth stages; CONTAINS InterPro DOMAIN/s: Thioredoxin fold (InterPro:IPR012335), Glutathione S-transferase, C-terminal (Inte…	2.39595	1.95007e-06	2.23395	0.00117869	Cytoplasmic
GSBRNA2T00075099001	BnaC01g00070D	chrC01:20513-22916	AT4G38970.1	1.3.6	PS.calvin cyle.aldolase	fructose-bisphosphate aldolase, putative | chr4:18163496-18165762 REVERSE	fructose-bisphosphate aldolase 2 (FBA2); FUNCTIONS IN: fructose-bisphosphate aldolase activity, catalytic activity; INVOLVED IN: response to cadmium ion, pentose-phosphate shunt, response to abscisic acid stimulus; LOCATED IN: in 7 components; EXPRESSED IN: 27 plant structures; EXPRESSED DURING: 14 growth stages; CONTAINS InterPro DOMAIN/s: Aldolase-type TIM barrel (InterPro:IPR013785), Fructose-…	1.72583	0.0533848	2.20331	0.00746071	Chloroplast
GSBRNA2T00143377001	BnaA02g01680D	chrA02:778462-782745	AT5G13490.2	34.14	transport.unspecified cations	Symbols: AAC2 | AAC2 (ADP/ATP carrier 2); ATP:ADP antiporter/ binding | chr5:4335467-4337628 FORWARD	ADP/ATP carrier 2 (AAC2); FUNCTIONS IN: protein binding, binding, copper ion binding, ATP:ADP antiporter activity; INVOLVED IN: transport, purine nucleotide transport; LOCATED IN: mitochondrial envelope, mitochondrion, mitochondrial inner membrane, plasma membrane, membrane; EXPRESSED IN: 27 plant structures; EXPRESSED DURING: 16 growth stages; CONTAINS InterPro DOMAIN/s: Mitochondrial carrier pr…	3.10753	0.00110409	2.18334	0.00224408	Mitochondrial
GSBRNA2T00143515001	BnaA02g00540D	chrA02:198136-199618	AT5G10450.1	30.7	signalling.14-3-3 proteins	Symbols: GRF6, AFT1, 14-3-3lambda | GRF6 (G-box regulating factor 6); protein binding / protein phosphorylated amino acid binding | chr5:3283853-3286317 REVERSE	G-box regulating factor 6 (GRF6); FUNCTIONS IN: protein phosphorylated amino acid binding; INVOLVED IN: brassinosteroid mediated signaling pathway, response to cadmium ion, defense response to bacterium, phosphorylation; LOCATED IN: in 6 components; EXPRESSED IN: 24 plant structures; EXPRESSED DURING: 15 growth stages; CONTAINS InterPro DOMAIN/s: 14-3-3 protein (InterPro:IPR000308); BEST Arabidop…	2.17616	0.00491383	2.16322	0.00603742	Cytoplasmic
GSBRNA2T00100048001	BnaC07g45360D	chrC07:43490066-43492803	AT4G35090.1	21.6	redox.dismutases and catalases	Symbols: CAT2 | CAT2 (CATALASE 2); catalase | chr4:16700596-16703325 REVERSE	catalase 2 (CAT2); FUNCTIONS IN: protein binding, catalase activity, cobalt ion binding; INVOLVED IN: in 10 processes; LOCATED IN: mitochondrion, cytosolic ribosome, stromule, peroxisome, chloroplast; EXPRESSED IN: 25 plant structures; EXPRESSED DURING: 16 growth stages; CONTAINS InterPro DOMAIN/s: Catalase (InterPro:IPR002226), Catalase related subgroup (InterPro:IPR018028), Catalase-like domain…	2.82369	0.0637892	2.14861	0.00930369	Peroxisomal
GSBRNA2T00094596001	BnaA09g06530D	chrA09:3202542-3208674	AT5G63320.1	35.2	not assigned.unknown	FUNCTIONS IN: molecular_function unknown; INVOLVED IN: biological_process unknown; LOCATED IN: cellular_component unknown; EXPRESSED IN: 24 plant structures; EXPRESSED DURING: 14 growth stages; CONTAINS InterPro DOMAIN/s: Bromodomain (InterPro:IPR001487); BEST Arabidopsis thaliana protein match is: ATBET9 (Arabidopsis thaliana Bromodomain and Extraterminal Domain protein 9); DNA binding (TAIR:AT5…	nuclear protein X1 (NPX1); CONTAINS InterPro DOMAIN/s: Bromodomain (InterPro:IPR001487); BEST Arabidopsis thaliana protein match is: bromodomain and extraterminal domain protein 9 (TAIR:AT5G14270.1); Has 56532 Blast hits to 31648 proteins in 1460 species: Archae - 252; Bacteria - 12487; Metazoa - 21575; Fungi - 5023; Plants - 2623; Viruses - 288; Other Eukaryotes - 14284 (source: NCBI BLink).	1.96468	4.66175e-05	2.14383	0.000193975	Nuclear
GSBRNA2T00155295001	BnaC04g45760D	chrC04:45363182-45365140	AT2G38230.1	18	Co-factor and vitamine metabolism	Symbols: ATPDX1.1, PDX1.1 | ATPDX1.1 (pyridoxine biosynthesis 1.1); protein heterodimerization | chr2:16011456-16012508 FORWARD	pyridoxine biosynthesis 1.1 (PDX1.1); FUNCTIONS IN: protein heterodimerization activity; INVOLVED IN: vitamin B6 biosynthetic process, response to absence of light; LOCATED IN: cytosol, chloroplast; EXPRESSED IN: 14 plant structures; CONTAINS InterPro DOMAIN/s: Vitamin B6 biosynthesis protein (InterPro:IPR001852), Ribulose-phosphate binding barrel (InterPro:IPR011060); BEST Arabidopsis thaliana p…	1.38932	0.229869	2.14169	0.00210047	Cytoplasmic
GSBRNA2T00136005001	BnaA10g22780D	chrA10:15249795-15252481	AT5G08680.1	9.9	mitochondrial electron transport / ATP synthesis.F1-ATPase	ATP synthase beta chain, mitochondrial, putative | chr5:2821928-2824966 FORWARD	ATP synthase alpha/beta family protein; FUNCTIONS IN: hydrogen ion transporting ATP synthase activity, rotational mechanism, copper ion binding; INVOLVED IN: response to cadmium ion; LOCATED IN: mitochondrion, membrane, mitochondrial proton-transporting ATP synthase complex, catalytic core F(1); EXPRESSED IN: 9 plant structures; EXPRESSED DURING: seedling growth; CONTAINS InterPro DOMAIN/s: ATPas…	1.72742	0.00308062	2.13757	1.73108e-05	Mitochondrial
GSBRNA2T00119467001	BnaC05g18090D	chrC05:11825844-11826960	AT1G22840.1	9.6	mitochondrial electron transport / ATP synthesis.cytochrome c	Symbols: CYTC-1, ATCYTC-A | CYTC-1 (CYTOCHROME C-1); electron carrier/ heme binding / iron ion binding | chr1:8079287-8080574 FORWARD	CYTOCHROME C-1 (CYTC-1); FUNCTIONS IN: electron carrier activity, copper ion binding; INVOLVED IN: cell proliferation; LOCATED IN: mitochondrion, plasma membrane; EXPRESSED IN: 31 plant structures; EXPRESSED DURING: 15 growth stages; CONTAINS InterPro DOMAIN/s: Cytochrome c, class IA/ IB (InterPro:IPR002327), Cytochrome c, class I (InterPro:IPR003088), Cytochrome c domain (InterPro:IPR009056); BE…	2.0198	0.0523954	2.13055	0.0272166	Mitochondrial
GSBRNA2T00142595001	BnaC07g07990D	chrC07:12886717-12887892	AT3G23490.1	16.4.3.1	secondary metabolism.N misc.cyanogenic glycosides	Symbols: CYN | CYN (CYANASE); DNA binding / cyanate hydratase/ hydro-lyase | chr3:8423011-8424652 REVERSE	cyanase (CYN); FUNCTIONS IN: hydro-lyase activity, DNA binding, cyanate hydratase activity; INVOLVED IN: cyanate metabolic process, metabolic process; EXPRESSED IN: 22 plant structures; EXPRESSED DURING: 13 growth stages; CONTAINS InterPro DOMAIN/s: Lambda repressor-like, DNA-binding (InterPro:IPR010982), Cyanase (InterPro:IPR008076), Cyanate lyase, C-terminal (InterPro:IPR003712); Has 993 Blast …	1.52563	0.0782728	2.12116	0.0309121	Mitochondrial
GSBRNA2T00153650001	BnaC03g32980D	chrC03:20192056-20193925	AT3G02520.1	30.7	signalling.14-3-3 proteins	Symbols: GRF7, GF14 NU | GRF7 (GENERAL REGULATORY FACTOR 7); protein binding / protein phosphorylated amino acid binding | chr3:526437-528313 REVERSE	general regulatory factor 7 (GRF7); FUNCTIONS IN: protein phosphorylated amino acid binding; LOCATED IN: nuclear envelope, chloroplast stroma, plasma membrane, chloroplast, cytoplasm; EXPRESSED IN: 24 plant structures; EXPRESSED DURING: 15 growth stages; CONTAINS InterPro DOMAIN/s: 14-3-3 protein (InterPro:IPR000308); BEST Arabidopsis thaliana protein match is: general regulatory factor 3 (TAIR:A…	1.55753	0.220137	2.10284	0.00809419	Cytoplasmic
GSBRNA2T00056306001	BnaA01g13780D	chrA01:7016234-7022008	AT4G24280.1	20.2.1	stress.abiotic.heat	Symbols: cpHsc70-1 | cpHsc70-1 (chloroplast heat shock protein 70-1); ATP binding | chr4:12589988-12593630 FORWARD	chloroplast heat shock protein 70-1 (cpHsc70-1); FUNCTIONS IN: protein binding, ATP binding; INVOLVED IN: protein folding, response to cadmium ion, protein targeting to chloroplast, response to cold; LOCATED IN: in 7 components; EXPRESSED IN: 26 plant structures; EXPRESSED DURING: 14 growth stages; CONTAINS InterPro DOMAIN/s: Heat shock protein 70, conserved site (InterPro:IPR018181), Chaperone D…	1.96542	0.000403917	2.09776	0.000198125	Chloroplast
GSBRNA2T00138888001	BnaA03g21800D	chrA03:10297527-10300047	AT2G47470.1	21.1	redox.thioredoxin	Symbols: ATPDIL2-1, UNE5, MEE30, PDI11, ATPDI11 | UNE5 (UNFERTILIZED EMBRYO SAC 5); protein disulfide isomerase | chr2:19481420-19484015 FORWARD	UNFERTILIZED EMBRYO SAC 5 (UNE5); FUNCTIONS IN: protein disulfide isomerase activity; INVOLVED IN: in 6 processes; LOCATED IN: endoplasmic reticulum, plasma membrane, plant-type cell wall; EXPRESSED IN: 26 plant structures; EXPRESSED DURING: 15 growth stages; CONTAINS InterPro DOMAIN/s: Thioredoxin fold (InterPro:IPR012335), Disulphide isomerase (InterPro:IPR005788), Thioredoxin domain (InterPro:…	1.34908	0.0188949	2.08134	0.0186657	ER
GSBRNA2T00069553001	BnaA10g27060D	chrA10:17109978-17111513	AT5G02500.1	20.2.1; 29.6	stress.abiotic.heat; protein.folding	Symbols: HSC70-1, HSP70-1, AT-HSC70-1, HSC70 | HSC70-1 (HEAT SHOCK COGNATE PROTEIN 70-1); ATP binding | chr5:553745-556442 REVERSE	heat shock cognate protein 70-1 (HSC70-1); FUNCTIONS IN: ATP binding; INVOLVED IN: protein folding, response to cadmium ion, response to cold, response to virus, response to heat; LOCATED IN: in 9 components; EXPRESSED IN: 29 plant structures; EXPRESSED DURING: 16 growth stages; CONTAINS InterPro DOMAIN/s: Heat shock protein 70, conserved site (InterPro:IPR018181), Heat shock protein Hsp70 (Inter…	2.17526	6.30818e-05	2.05683	0.000936677	Cytoplasmic
GSBRNA2T00157208001	BnaC02g28980D	chrC02:28414658-28416611	AT4G11010.1	23.4.10	nucleotide metabolism.phosphotransfer and pyrophosphatases.nucleoside diphosphate kinase	Symbols: NDPK3 | NDPK3 (NUCLEOSIDE DIPHOSPHATE KINASE 3); ATP binding / nucleoside diphosphate kinase | chr4:6732580-6734361 REVERSE	nucleoside diphosphate kinase 3 (NDPK3); FUNCTIONS IN: nucleoside diphosphate kinase activity, cobalt ion binding, zinc ion binding, ATP binding; INVOLVED IN: response to oxidative stress; LOCATED IN: mitochondrion, mitochondrial inner membrane, plastid; EXPRESSED IN: 27 plant structures; EXPRESSED DURING: 13 growth stages; CONTAINS InterPro DOMAIN/s: Nucleoside diphosphate kinase, core (InterPro…	2.50546	0.0727335	2.03854	1.06321e-05	Chloroplast
GSBRNA2T00131882001	BnaC06g20480D	chrC06:22516544-22518276	AT1G78300.1	30.7	signalling.14-3-3 proteins	Symbols: GRF2, 14-3-3OMEGA, GF14 OMEGA | GRF2 (GENERAL REGULATORY FACTOR 2); protein binding / protein phosphorylated amino acid binding | chr1:29461671-29463385 FORWARD	general regulatory factor 2 (GRF2); FUNCTIONS IN: protein phosphorylated amino acid binding; INVOLVED IN: brassinosteroid mediated signaling pathway; LOCATED IN: plasma membrane, vacuole; EXPRESSED IN: 24 plant structures; EXPRESSED DURING: 17 growth stages; CONTAINS InterPro DOMAIN/s: 14-3-3 protein (InterPro:IPR000308); BEST Arabidopsis thaliana protein match is: GF14 protein phi chain (TAIR:AT…	1.79108	0.000119459	2.03804	0.000143715	Cytoplasmic
GSBRNA2T00130384001	BnaC01g07500D	chrC01:3934228-3936912	AT4G30920.1	29.5	protein.degradation	cytosol aminopeptidase family protein | chr4:15046457-15049373 REVERSE	Cytosol aminopeptidase family protein; FUNCTIONS IN: manganese ion binding, metalloexopeptidase activity, aminopeptidase activity; INVOLVED IN: proteolysis, protein metabolic process; LOCATED IN: chloroplast, vacuole; EXPRESSED IN: guard cell, cultured cell; CONTAINS InterPro DOMAIN/s: Peptidase M17, leucyl aminopeptidase, C-terminal (InterPro:IPR000819), Peptidase M17, leucyl aminopeptidase, N-t…	1.66389	0.00426136	2.01473	0.00040763	Chloroplast
GSBRNA2T00063367001	BnaC06g03660D	chrC06:4354569-4357785	AT1G50480.1	25.2	C1-metabolism.formate-tetrahydrofolate ligase	Symbols: THFS | THFS (10-FORMYLTETRAHYDROFOLATE SYNTHETASE); ATP binding / copper ion binding / formate-tetrahydrofolate ligase | chr1:18701951-18704938 FORWARD	10-formyltetrahydrofolate synthetase (THFS); FUNCTIONS IN: formate-tetrahydrofolate ligase activity, copper ion binding, ATP binding; INVOLVED IN: response to cadmium ion, folic acid and derivative biosynthetic process; LOCATED IN: apoplast, chloroplast, plasma membrane; EXPRESSED IN: 6 plant structures; EXPRESSED DURING: seedling growth; CONTAINS InterPro DOMAIN/s: Formate-tetrahydrofolate ligas…	1.90962	0.000682593	2.01387	0.0175396	Cytoplasmic
GSBRNA2T00131894001	BnaC06g20430D	chrC06:22463400-22464620	AT1G78370.1	26.9	misc.glutathione S transferases	Symbols: ATGSTU20 | ATGSTU20 (GLUTATHIONE S-TRANSFERASE TAU 20); glutathione transferase | chr1:29484269-29485290 REVERSE	glutathione S-transferase TAU 20 (GSTU20); FUNCTIONS IN: glutathione transferase activity; INVOLVED IN: toxin catabolic process; LOCATED IN: apoplast, chloroplast, cytoplasm; EXPRESSED IN: 23 plant structures; EXPRESSED DURING: 15 growth stages; CONTAINS InterPro DOMAIN/s: Thioredoxin fold (InterPro:IPR012335), Glutathione S-transferase, C-terminal (InterPro:IPR004046), Glutathione S-transferase,…	2.05929	0.00706893	2.00477	0.00915941	Cytoplasmic
GSBRNA2T00045473001	BnaA04g29010D	chrA04_random:1135746-1137613	AT2G37660.1	35.2	not assigned.unknown	binding / catalytic/ coenzyme binding | chr2:15795213-15797059 REVERSE	NAD(P)-binding Rossmann-fold superfamily protein; FUNCTIONS IN: copper ion binding; INVOLVED IN: defense response to bacterium; LOCATED IN: thylakoid, apoplast, chloroplast stroma, chloroplast; EXPRESSED IN: 24 plant structures; EXPRESSED DURING: 15 growth stages; CONTAINS InterPro DOMAIN/s: 3-beta hydroxysteroid dehydrogenase/isomerase (InterPro:IPR002225), NAD(P)-binding domain (InterPro:IPR016…	2.29427	0.000226205	1.99811	0.0035515	Chloroplast
GSBRNA2T00112939001	BnaC06g28360D	chrC06:29576210-29578606	AT1G67280.1	24.2	Biodegradation of Xenobiotics.lactoylglutathione lyase	lactoylglutathione lyase, putative / glyoxalase I, putative | chr1:25188274-25190694 REVERSE	Glyoxalase/Bleomycin resistance protein/Dioxygenase superfamily protein; FUNCTIONS IN: lactoylglutathione lyase activity, metal ion binding; INVOLVED IN: response to cold, carbohydrate metabolic process; LOCATED IN: thylakoid, thylakoid lumen, stromule, chloroplast, chloroplast stroma; EXPRESSED IN: 24 plant structures; EXPRESSED DURING: 15 growth stages; CONTAINS InterPro DOMAIN/s: Glyoxalase I …	1.40281	0.000791387	1.99139	4.7563e-08	Chloroplast
GSBRNA2T00146344001	BnaA07g34980D	chrA07:23672618-23675047	AT1G79550.2	4.1.12	glycolysis.cytosolic branch.3-phosphoglycerate kinase (PGK)	Symbols: PGK | PGK (PHOSPHOGLYCERATE KINASE); phosphoglycerate kinase | chr1:29924023-29926442 REVERSE	phosphoglycerate kinase (PGK); FUNCTIONS IN: phosphoglycerate kinase activity; INVOLVED IN: glycolysis; LOCATED IN: cytosol, apoplast, plasma membrane, nucleus, membrane; EXPRESSED IN: 26 plant structures; EXPRESSED DURING: 15 growth stages; CONTAINS InterPro DOMAIN/s: Phosphoglycerate kinase, N-terminal (InterPro:IPR015824), Phosphoglycerate kinase (InterPro:IPR001576), Phosphoglycerate kinase, …	1.0175	0.673775	1.9897	0.000592071	Cytoplasmic
GSBRNA2T00139755001	BnaC08g16730D	chrC08:20646409-20650243	AT1G15690.1	34.3	transport.H+ transporting pyrophosphatase	Symbols: AVP1, ATAVP3, AVP-3 | AVP1; ATPase/ hydrogen-translocating pyrophosphatase | chr1:5398990-5402519 FORWARD	AVP1; FUNCTIONS IN: hydrogen-translocating pyrophosphatase activity; INVOLVED IN: response to water deprivation, response to salt stress, establishment or maintenance of transmembrane electrochemical gradient, leaf development, auxin polar transport; LOCATED IN: in 10 components; EXPRESSED IN: 28 plant structures; EXPRESSED DURING: 16 growth stages; CONTAINS InterPro DOMAIN/s: Inorganic H+ pyroph…	3.38184	0.00028756	1.96127	0.0136312	PlasmaMembrane
GSBRNA2T00145115001	BnaC08g01950D	chrC08:1387974-1393320	AT1G06950.1	29.3.3	protein.targeting.chloroplast	Symbols: ATTIC110, TIC110 | TIC110 (TRANSLOCON AT THE INNER ENVELOPE MEMBRANE OF CHLOROPLASTS 110) | chr1:2130142-2135665 REVERSE	translocon at the inner envelope membrane of chloroplasts 110 (TIC110); INVOLVED IN: protein import into chloroplast stroma, chloroplast organization; LOCATED IN: chloroplast, membrane, chloroplast envelope, Tic complex; EXPRESSED IN: 23 plant structures; EXPRESSED DURING: 14 growth stages; Has 131 Blast hits to 118 proteins in 52 species: Archae - 4; Bacteria - 6; Metazoa - 16; Fungi - 9; Plants…	2.13057	0.0478273	1.95572	0.0618329	Cytoplasmic
GSBRNA2T00087855001	BnaC05g18910D	chrC05:12532478-12535100	AT1G23820.1	22.1.6	polyamine metabolism.synthesis.spermidine synthase	Symbols: SPDS1 | SPDS1 (spermidine synthase 1); spermidine synthase | chr1:8420265-8422985 FORWARD	spermidine synthase 1 (SPDS1); FUNCTIONS IN: spermidine synthase activity; INVOLVED IN: spermidine biosynthetic process; LOCATED IN: cellular_component unknown; EXPRESSED IN: 25 plant structures; EXPRESSED DURING: 15 growth stages; CONTAINS InterPro DOMAIN/s: Spermine synthase (InterPro:IPR001045); BEST Arabidopsis thaliana protein match is: spermidine synthase 2 (TAIR:AT1G70310.1); Has 5258 Blas…	1.61168	0.0371596	1.95472	0.00181794	Cytoplasmic
GSBRNA2T00138542001	BnaA01g20520D	chrA01:12414311-12418379	AT3G48870.1	29.5.5	protein.degradation.serine protease	Symbols: ATCLPC, ATHSP93-III, HSP93-III | HSP93-III; ATP binding / ATPase/ DNA binding / nuclease/ nucleoside-triphosphatase/ nucleotide binding / protein binding | chr3:18122198-18126638 REVERSE	HSP93-III; FUNCTIONS IN: in 6 functions; INVOLVED IN: protein import into chloroplast stroma, chloroplast organization; LOCATED IN: in 7 components; EXPRESSED IN: guard cell, leaf; EXPRESSED DURING: seed development stages; CONTAINS InterPro DOMAIN/s: Clp ATPase, C-terminal (InterPro:IPR019489), ATPase, AAA-type, core (InterPro:IPR003959), ATPase, AAA-2 (InterPro:IPR013093), ATPase, AAA+ type, co…	1.74874	2.3871e-05	1.95259	0.00154114	Chloroplast
GSBRNA2T00126684001	BnaA08g10870D	chrA08:10042066-10044495	AT4G35090.1	21.6	redox.dismutases and catalases	Symbols: CAT2 | CAT2 (CATALASE 2); catalase | chr4:16700596-16703325 REVERSE	catalase 2 (CAT2); FUNCTIONS IN: protein binding, catalase activity, cobalt ion binding; INVOLVED IN: in 10 processes; LOCATED IN: mitochondrion, cytosolic ribosome, stromule, peroxisome, chloroplast; EXPRESSED IN: 25 plant structures; EXPRESSED DURING: 16 growth stages; CONTAINS InterPro DOMAIN/s: Catalase (InterPro:IPR002226), Catalase related subgroup (InterPro:IPR018028), Catalase-like domain…	0.873167	0.00586327	1.94547	0.000364511	Peroxisomal
GSBRNA2T00008150001	BnaAnng35370D	chrAnn_random:40119656-40120798	AT5G25980.2	16.5.1.3.1.1; 17.2.1	secondary metabolism.sulfur-containing.glucosinolates.degradation.myrosinase.TGG; hormone metabolism.auxin.synthesis-degradation	Symbols: TGG2, BGLU37 | TGG2 (GLUCOSIDE GLUCOHYDROLASE 2); hydrolase, hydrolyzing O-glycosyl compounds / thioglucosidase | chr5:9072727-9075690 FORWARD	glucoside glucohydrolase 2 (TGG2); FUNCTIONS IN: thioglucosidase activity, hydrolase activity, hydrolyzing O-glycosyl compounds; INVOLVED IN: glucosinolate catabolic process; LOCATED IN: cytosolic ribosome, apoplast, peroxisome, chloroplast, vacuole; EXPRESSED IN: phloem, vascular bundle, fruit, guard cell, leaf; EXPRESSED DURING: seedling growth; CONTAINS InterPro DOMAIN/s: Glycoside hydrolase, …	1.44804	0.0454825	1.93763	0.000358811	Vacuole
GSBRNA2T00079461001	BnaA08g15590D	chrA08:12941111-12943088	AT4G36880.1	29.5.3	protein.degradation.cysteine protease	Symbols: CP1 | CP1 (CYSTEINE PROTEINASE1); cysteine-type endopeptidase/ cysteine-type peptidase | chr4:17374458-17376225 REVERSE	cysteine proteinase1 (CP1); FUNCTIONS IN: cysteine-type peptidase activity, cysteine-type endopeptidase activity; INVOLVED IN: proteolysis, response to gibberellin stimulus, response to red light; LOCATED IN: endomembrane system; EXPRESSED IN: 17 plant structures; EXPRESSED DURING: 8 growth stages; CONTAINS InterPro DOMAIN/s: Proteinase inhibitor I29, cathepsin propeptide (InterPro:IPR013201), Pe…	1.95966	0.0347719	1.93013	0.0393687	Lysosomal
GSBRNA2T00113997001	BnaA02g23180D	chrA02:16196602-16198192	AT5G42650.1	17.7.1.3	hormone metabolism.jasmonate.synthesis-degradation.allene oxidase synthase	Symbols: AOS, CYP74A, DDE2 | AOS (ALLENE OXIDE SYNTHASE); allene oxide synthase/ hydro-lyase/ oxygen binding | chr5:17097595-17099395 REVERSE	allene oxide synthase (AOS); FUNCTIONS IN: hydro-lyase activity, allene oxide synthase activity, oxygen binding; INVOLVED IN: in 7 processes; LOCATED IN: in 7 components; EXPRESSED IN: 23 plant structures; EXPRESSED DURING: 13 growth stages; CONTAINS InterPro DOMAIN/s: Cytochrome P450 (InterPro:IPR001128); BEST Arabidopsis thaliana protein match is: hydroperoxide lyase 1 (TAIR:AT4G15440.1); Has 1…	1.29151	0.033673	1.92453	0.0087504	Chloroplast
GSBRNA2T00131919001	BnaC06g20290D	chrC06:22335922-22340337	AT1G78900.2	34.1	transport.p- and v-ATPases	Symbols: VHA-A | VHA-A (VACUOLAR ATP SYNTHASE SUBUNIT A); ATP binding / hydrogen ion transporting ATP synthase, rotational mechanism / hydrolase, acting on acid anhydrides, catalyzing transmembrane movement of substances / proton-transporting ATPase, rotational mechanism | chr1:29660184-29664951 FORWARD	vacuolar ATP synthase subunit A (VHA-A); FUNCTIONS IN: hydrogen ion transporting ATP synthase activity, rotational mechanism, hydrolase activity, acting on acid anhydrides, catalyzing transmembrane movement of substances, proton-transporting ATPase activity, rotational mechanism, ATP binding; INVOLVED IN: response to salt stress, proton transport, Golgi organization, pollen development; LOCATED I…	1.85299	0.00360558	1.90981	0.0100562	Cytoplasmic
GSBRNA2T00109154001	BnaC08g24060D	chrC08:26156921-26159986	AT3G52880.1	21.2	redox.ascorbate and glutathione	Symbols: ATMDAR1 | monodehydroascorbate reductase, putative | chr3:19601213-19604454 REVERSE	monodehydroascorbate reductase 1 (MDAR1); FUNCTIONS IN: monodehydroascorbate reductase (NADH) activity; INVOLVED IN: response to cadmium ion, peptidyl-cysteine S-nitrosylation, hydrogen peroxide catabolic process; LOCATED IN: peroxisomal matrix, apoplast, chloroplast, peroxisome, plasma membrane; EXPRESSED IN: 26 plant structures; EXPRESSED DURING: 16 growth stages; CONTAINS InterPro DOMAIN/s: FA…	2.02417	0.0123743	1.90075	0.0209732	Cytoplasmic
GSBRNA2T00056293001	BnaA01g13670D	chrA01:6963947-6969030	AT4G24190.1	20.2.1	stress.abiotic.heat	Symbols: SHD, HSP90.7 | SHD (SHEPHERD); ATP binding / unfolded protein binding | chr4:12551717-12555909 REVERSE	SHEPHERD (SHD); FUNCTIONS IN: unfolded protein binding, ATP binding; INVOLVED IN: in 8 processes; LOCATED IN: in 7 components; EXPRESSED IN: 25 plant structures; EXPRESSED DURING: 16 growth stages; CONTAINS InterPro DOMAIN/s: Chaperone protein htpG (InterPro:IPR001404), Heat shock protein Hsp90, C-terminal (InterPro:IPR020576), Heat shock protein Hsp90, N-terminal (InterPro:IPR020575), Molecular …	2.17787	0.00464695	1.88926	0.00323514	ER
GSBRNA2T00155699001	BnaC08g29320D	chrC08:29597174-29600222	AT3G58610.3	13.1.4.1.2	amino acid metabolism.synthesis.branched chain group.common.ketol-acid reductoisomerase	ketol-acid reductoisomerase | chr3:21671433-21674841 FORWARD	ketol-acid reductoisomerase; CONTAINS InterPro DOMAIN/s: Acetohydroxy acid isomeroreductase, catalytic (InterPro:IPR013116), 6-phosphogluconate dehydrogenase, C-terminal-like (InterPro:IPR008927), Dehydrogenase, multihelical (InterPro:IPR013328), Acetohydroxy acid isomeroreductase C-terminal (InterPro:IPR000506), Ketol-acid reductoisomerase (InterPro:IPR016206), Acetohydroxy acid isomeroreductase…	1.73706	0.00607	1.88065	0.150834	Chloroplast
GSBRNA2T00043877001	BnaCnng45560D	chrCnn_random:44701098-44703709	AT4G13360.1	11.9.4.3;13.2.6.3	lipid metabolism.lipid degradation.beta-oxidation.enoyl CoA hydratase;amino acid metabolism.degradation.aromatic aa.tryptophan	catalytic | chr4:7775128-7777895 FORWARD	ATP-dependent caseinolytic (Clp) protease/crotonase family protein; FUNCTIONS IN: catalytic activity; INVOLVED IN: metabolic process; EXPRESSED IN: 24 plant structures; EXPRESSED DURING: 14 growth stages; CONTAINS InterPro DOMAIN/s: Crotonase, core (InterPro:IPR001753); BEST Arabidopsis thaliana protein match is: ATP-dependent caseinolytic (Clp) protease/crotonase family protein (TAIR:AT3G24360.1…	0.710743	0.00124107	1.87955	0.0105849	Chloroplast
GSBRNA2T00099413001	BnaA07g21990D	chrA07:16908265-16911670	AT1G74920.1	16.4.2.1	secondary metabolism.N misc.betaine.betaine-aldehyde dehydrogenase	Symbols: ALDH10A8 | ALDH10A8; 3-chloroallyl aldehyde dehydrogenase/ oxidoreductase | chr1:28139009-28142744 REVERSE	aldehyde dehydrogenase 10A8 (ALDH10A8); FUNCTIONS IN: 3-chloroallyl aldehyde dehydrogenase activity, oxidoreductase activity; INVOLVED IN: oxidation reduction, glycine betaine biosynthetic process from choline, metabolic process; LOCATED IN: cell wall; EXPRESSED IN: 23 plant structures; EXPRESSED DURING: 13 growth stages; CONTAINS InterPro DOMAIN/s: Aldehyde/histidinol dehydrogenase (InterPro:IPR…	1.69037	8.22221e-05	1.86857	0.000519141	Chloroplast
GSBRNA2T00103897001	BnaC02g31030D	chrC02:32910453-32912354	AT5G44340.1	31.1	cell.organisation	Symbols: TUB4 | TUB4; structural constituent of cytoskeleton | chr5:17859195-17861101 REVERSE	tubulin beta chain 4 (TUB4); FUNCTIONS IN: structural constituent of cytoskeleton; INVOLVED IN: microtubule-based process, protein polymerization, microtubule-based movement; LOCATED IN: tubulin complex, cell wall; EXPRESSED IN: 26 plant structures; EXPRESSED DURING: 16 growth stages; CONTAINS InterPro DOMAIN/s: Beta tubulin (InterPro:IPR002453), Tubulin (InterPro:IPR000217), Tubulin/FtsZ, GTPase…	1.79158	0.042394	1.84018	0.0339895	Cytoplasmic
GSBRNA2T00136611001	BnaC08g39130D	chrC08:34996540-34997356	AT1G14980.1	29.6	protein.folding	Symbols: CPN10 | CPN10 (CHAPERONIN 10); chaperone binding | chr1:5165628-5166745 REVERSE	chaperonin 10 (CPN10); FUNCTIONS IN: copper ion binding, chaperone binding; INVOLVED IN: protein folding, response to heat; LOCATED IN: mitochondrion; EXPRESSED IN: 23 plant structures; EXPRESSED DURING: 13 growth stages; CONTAINS InterPro DOMAIN/s: Chaperonin Cpn10 (InterPro:IPR020818), GroES-like (InterPro:IPR011032), Chaperonin Cpn10, conserved site (InterPro:IPR018369), Chaperonin Cpn10, subg…	1.6982	0.00197464	1.82854	0.000422788	Mitochondrial
GSBRNA2T00087522001	BnaA09g08780D	chrA09:4387164-4388075	AT2G16600.1	31.3	cell.cycle	Symbols: ROC3 | ROC3; peptidyl-prolyl cis-trans isomerase | chr2:7200807-7201574 FORWARD	rotamase CYP 3 (ROC3); FUNCTIONS IN: peptidyl-prolyl cis-trans isomerase activity; INVOLVED IN: protein folding, signal transduction; LOCATED IN: cytosol, chloroplast, plasma membrane; EXPRESSED IN: 26 plant structures; EXPRESSED DURING: 14 growth stages; CONTAINS InterPro DOMAIN/s: Cyclophilin-like (InterPro:IPR015891), Peptidyl-prolyl cis-trans isomerase, cyclophilin-type (InterPro:IPR002130), …	1.47236	0.0342287	1.8157	0.0102166	Cytoplasmic
GSBRNA2T00122207001	BnaA09g49190D	chrA09:32785565-32787655	AT1G07890.6	21.2.1	redox.ascorbate and glutathione.ascorbate	Symbols: APX1, CS1 | APX1 (ascorbate peroxidase 1); L-ascorbate peroxidase | chr1:2437725-2439665 FORWARD	ascorbate peroxidase 1 (APX1); FUNCTIONS IN: L-ascorbate peroxidase activity; INVOLVED IN: response to reactive oxygen species, response to salt stress, response to heat, hydrogen peroxide catabolic process, embryo development ending in seed dormancy; LOCATED IN: cytosol, chloroplast, plasma membrane; EXPRESSED IN: 26 plant structures; EXPRESSED DURING: 16 growth stages; CONTAINS InterPro DOMAIN/…	2.13488	0.0302559	1.81013	0.118108	Cytoplasmic
GSBRNA2T00089674001	BnaA08g27880D	chrA08:18443105-18445612	AT5G43330.1	8.2.9	TCA / org. transformation.other organic acid transformaitons.cyt MDH	malate dehydrogenase, cytosolic, putative | chr5:17390433-17392645 FORWARD	Lactate/malate dehydrogenase family protein; FUNCTIONS IN: in 6 functions; INVOLVED IN: in 6 processes; LOCATED IN: plasma membrane; EXPRESSED IN: 25 plant structures; EXPRESSED DURING: 15 growth stages; CONTAINS InterPro DOMAIN/s: Malate dehydrogenase, NAD-dependent, cytosolic (InterPro:IPR011274), Lactate/malate dehydrogenase, N-terminal (InterPro:IPR001236), Malate dehydrogenase, NAD/NADP (Int…	1.81476	0.124893	1.78893	0.0448668	Chloroplast
GSBRNA2T00110103001	BnaC07g13790D	chrC07:19508017-19509635	AT1G78300.1	30.7	signalling.14-3-3 proteins	Symbols: GRF2, 14-3-3OMEGA, GF14 OMEGA | GRF2 (GENERAL REGULATORY FACTOR 2); protein binding / protein phosphorylated amino acid binding | chr1:29461671-29463385 FORWARD	general regulatory factor 2 (GRF2); FUNCTIONS IN: protein phosphorylated amino acid binding; INVOLVED IN: brassinosteroid mediated signaling pathway; LOCATED IN: plasma membrane, vacuole; EXPRESSED IN: 24 plant structures; EXPRESSED DURING: 17 growth stages; CONTAINS InterPro DOMAIN/s: 14-3-3 protein (InterPro:IPR000308); BEST Arabidopsis thaliana protein match is: GF14 protein phi chain (TAIR:AT…	1.33909	0.171612	1.77301	1.80003e-07	Cytoplasmic
GSBRNA2T00124689001	BnaC06g14690D	chrC06:17442236-17443353	ATCG00020.1	1.1.1.2	PS.lightreaction.photosystem II.PSII polypeptide subunits	Symbols: PSBA | Encodes chlorophyll binding protein D1, a part of the photosystem II reaction center core | chrC:383-1444 REVERSE	photosystem II reaction center protein A (PSBA); FUNCTIONS IN: chlorophyll binding; INVOLVED IN: photosynthesis, light reaction; LOCATED IN: in 6 components; EXPRESSED IN: 24 plant structures; EXPRESSED DURING: 14 growth stages; CONTAINS InterPro DOMAIN/s: Photosystem II reaction centre protein PsbA/D1 (InterPro:IPR005867), Photosynthetic reaction centre, L/M (InterPro:IPR000484); BEST Arabidopsi…	9.58963	0.012043	1.76925	0.0885707	PlasmaMembrane
GSBRNA2T00122168001	BnaA09g49520D	chrA09:32935584-32936964	AT1G07370.1	27.3.67	RNA.regulation of transcription.putative transcription regulator	Symbols: PCNA1 | PCNA1 (PROLIFERATING CELLULAR NUCLEAR ANTIGEN); DNA binding / DNA polymerase processivity factor/ protein binding | chr1:2263140-2264551 FORWARD	proliferating cellular nuclear antigen 1 (PCNA1); CONTAINS InterPro DOMAIN/s: Proliferating cell nuclear antigen, PCNA (InterPro:IPR000730), Proliferating cell nuclear antigen, PCNA, C-terminal (InterPro:IPR022649), Proliferating cell nuclear antigen, PCNA, conserved site (InterPro:IPR022659), Proliferating cell nuclear antigen, PCNA, N-terminal (InterPro:IPR022648); BEST Arabidopsis thaliana pro…	1.31363	0.109093	1.76757	0.000833585	Nuclear
GSBRNA2T00110098001	BnaC07g13820D	chrC07:19599967-19601784	AT1G22300.2	30.7	signalling.14-3-3 proteins	Symbols: GRF10, 14-3-3EPSILON, GF14 EPSILON | GRF10 (GENERAL REGULATORY FACTOR 10); ATP binding / protein binding / protein phosphorylated amino acid binding | chr1:7878769-7881219 REVERSE	general regulatory factor 10 (GRF10); FUNCTIONS IN: protein phosphorylated amino acid binding, ATP binding; INVOLVED IN: brassinosteroid mediated signaling pathway; LOCATED IN: mitochondrion, chloroplast stroma, plasma membrane, cytoplasm; EXPRESSED IN: 24 plant structures; EXPRESSED DURING: 17 growth stages; CONTAINS InterPro DOMAIN/s: 14-3-3 protein (InterPro:IPR000308); BEST Arabidopsis thalia…	1.48776	0.000683657	1.76628	0.000975632	Cytoplasmic
GSBRNA2T00127351001	BnaC08g34300D	chrC08:32394987-32396418	AT2G24020.1	35.2	not assigned.unknown	unknown protein | chr2:10217701-10219352 REVERSE	Uncharacterised BCR, YbaB family COG0718; INVOLVED IN: biological_process unknown; LOCATED IN: chloroplast thylakoid membrane, chloroplast, chloroplast stroma, chloroplast envelope; EXPRESSED IN: 22 plant structures; EXPRESSED DURING: 14 growth stages; CONTAINS InterPro DOMAIN/s: Uncharacterised protein family UPF0133 (InterPro:IPR004401); BEST Arabidopsis thaliana protein match is: Uncharacteris…	1.5882	0.027714	1.76538	0.040851	Mitochondrial
GSBRNA2T00065915001	BnaA10g16880D	chrA10:12664393-12668834	AT5G17920.2	13.1.3.4	amino acid metabolism.synthesis.aspartate family.methionine	Symbols: ATCIMS, ATMETS, ATMS1 | ATMS1; 5-methyltetrahydropteroyltriglutamate-homocysteine S-methyltransferase/ copper ion binding / methionine synthase | chr5:5935038-5939487 FORWARD	COBALAMIN-INDEPENDENT METHIONINE SYNTHASE (ATCIMS); FUNCTIONS IN: 5-methyltetrahydropteroyltriglutamate-homocysteine S-methyltransferase activity, methionine synthase activity; INVOLVED IN: response to zinc ion, response to salt stress, methionine biosynthetic process; LOCATED IN: in 6 components; EXPRESSED IN: 9 plant structures; EXPRESSED DURING: seedling growth, seed development stages; CONTAI…	1.94047	5.3671e-05	1.76257	0.000227968	Cytoplasmic
GSBRNA2T00083822001	BnaA09g19870D	chrA09:12817824-12819520	AT4G05180.1	1.1.1.2	PS.lightreaction.photosystem II.PSII polypeptide subunits	Symbols: PSBQ, PSBQ-2, PSII-Q | PSBQ-2; calcium ion binding | chr4:2671822-2673243 REVERSE	photosystem II subunit Q-2 (PSBQ-2); FUNCTIONS IN: calcium ion binding; INVOLVED IN: peptidyl-cysteine S-nitrosylation; LOCATED IN: in 9 components; EXPRESSED IN: 23 plant structures; EXPRESSED DURING: 14 growth stages; CONTAINS InterPro DOMAIN/s: Photosystem II oxygen evolving complex protein PsbQ (InterPro:IPR008797); BEST Arabidopsis thaliana protein match is: photosystem II subunit QA (TAIR:A…	3.85651	0.00893774	1.76203	0.0678783	Chloroplast
GSBRNA2T00082099001	BnaC09g12890D	chrC09:9400843-9402673	AT1G63000.1	10.1.11	cell wall.precursor synthesis.UER	Symbols: NRS/ER, UER1 | NRS/ER (NUCLEOTIDE-RHAMNOSE SYNTHASE/EPIMERASE-REDUCTASE); UDP-4-keto-6-deoxy-glucose-3,5-epimerase/ UDP-4-keto-rhamnose-4-keto-reductase/ dTDP-4-dehydrorhamnose 3,5-epimerase/ dTDP-4-dehydrorhamnose reductase | chr1:23342393-23344113 FORWARD	nucleotide-rhamnose synthase/epimerase-reductase (NRS/ER); FUNCTIONS IN: UDP-4-keto-rhamnose-4-keto-reductase activity, dTDP-4-dehydrorhamnose reductase activity, UDP-4-keto-6-deoxy-glucose-3,5-epimerase activity, dTDP-4-dehydrorhamnose 3,5-epimerase activity; INVOLVED IN: dTDP-rhamnose biosynthetic process, UDP-rhamnose biosynthetic process; LOCATED IN: soluble fraction, plasma membrane; EXPRESS…	1.86364	0.00568687	1.76148	0.000243252	Cytoplasmic
GSBRNA2T00082168001	BnaCnng12620D	chrCnn_random:11825951-11827475	ATMG01190.1	9.9	mitochondrial electron transport / ATP synthesis.F1-ATPase	Symbols: ATP1 | ATPase subunit 1 | chrM:302166-303689 REVERSE	ATP synthase subunit 1 (ATP1); FUNCTIONS IN: copper ion binding, cobalt ion binding, zinc ion binding; INVOLVED IN: response to oxidative stress; LOCATED IN: mitochondrion, cell wall; EXPRESSED IN: cotyledon, guard cell, seed, leaf; CONTAINS InterPro DOMAIN/s: ATPase, alpha/beta subunit, nucleotide-binding domain, active site (InterPro:IPR020003), ATPase, F1 complex, alpha subunit (InterPro:IPR00…	1.64076	0.0119916	1.75195	0.00727715	Mitochondrial
GSBRNA2T00075481001	BnaC03g24020D	chrC03:13446793-13448513	AT2G43090.1	35.1.23	not assigned.no ontology.aconitase C-terminal domain-containing protein	aconitase C-terminal domain-containing protein | chr2:17918927-17920429 FORWARD	Aconitase/3-isopropylmalate dehydratase protein; FUNCTIONS IN: hydro-lyase activity, 3-isopropylmalate dehydratase activity; INVOLVED IN: response to salt stress, metabolic process; LOCATED IN: chloroplast, chloroplast stroma; EXPRESSED IN: 24 plant structures; EXPRESSED DURING: 14 growth stages; CONTAINS InterPro DOMAIN/s: 3-isopropylmalate dehydratase, small subunit-like (InterPro:IPR012305), A…	1.57396	0.000123528	1.75192	0.000342723	Chloroplast
GSBRNA2T00151221001	BnaA03g41960D	chrA03:21074015-21079798	AT4G15530.6	6.5	gluconeogenese/ glyoxylate cycle.pyruvate dikinase	Symbols: PPDK | PPDK (pyruvate orthophosphate dikinase); kinase/ pyruvate, phosphate dikinase | chr4:8864828-8870801 REVERSE	pyruvate orthophosphate dikinase (PPDK); FUNCTIONS IN: kinase activity, pyruvate, phosphate dikinase activity; INVOLVED IN: phosphorylation, response to absence of light; LOCATED IN: cytosol, nucleus, chloroplast; EXPRESSED IN: 22 plant structures; EXPRESSED DURING: 11 growth stages; CONTAINS InterPro DOMAIN/s: Pyruvate phosphate dikinase, PEP/pyruvate-binding (InterPro:IPR002192), PEP-utilising …	1.71876	1.83882e-07	1.75086	0.000251513	Chloroplast
GSBRNA2T00013874001	BnaCnng72220D	chrCnn_random:72602855-72604559	AT5G38480.1	30.7	signalling.14-3-3 proteins	Symbols: GRF3, RCI1 | GRF3 (GENERAL REGULATORY FACTOR 3); ATP binding / protein binding / protein phosphorylated amino acid binding | chr5:15409697-15411516 FORWARD	general regulatory factor 3 (GRF3); FUNCTIONS IN: protein phosphorylated amino acid binding, ATP binding; LOCATED IN: mitochondrion, cell wall, chloroplast, plasma membrane, vacuole; EXPRESSED IN: 25 plant structures; EXPRESSED DURING: 16 growth stages; CONTAINS InterPro DOMAIN/s: 14-3-3 protein (InterPro:IPR000308); BEST Arabidopsis thaliana protein match is: general regulatory factor 7 (TAIR:AT…	1.73253	0.0780141	1.74269	0.0587366	Cytoplasmic
GSBRNA2T00076803001	BnaA01g07240D	chrA01:3422567-3423917	AT4G29700.1	23.4.99	nucleotide metabolism.phosphotransfer and pyrophosphatases.misc	type I phosphodiesterase/nucleotide pyrophosphatase family protein | chr4:14543457-14545138 REVERSE	Alkaline-phosphatase-like family protein; FUNCTIONS IN: hydrolase activity, catalytic activity; INVOLVED IN: metabolic process, nucleotide metabolic process; LOCATED IN: vacuole; EXPRESSED IN: 21 plant structures; EXPRESSED DURING: 12 growth stages; CONTAINS InterPro DOMAIN/s: Alkaline phosphatase-like, alpha/beta/alpha (InterPro:IPR017849), Type I phosphodiesterase/nucleotide pyrophosphatase/pho…	1.72738	0.115296	1.73879	0.00828168	Chloroplast
GSBRNA2T00081175001	BnaCnng12150D	chrCnn_random:11626512-11629424	AT3G48000.1	5.1	fermentation.aldehyde dehydrogenase	Symbols: ALDH2B4, ALDH2, ALDH2A | ALDH2B4 (ALDEHYDE DEHYDROGENASE 2B4); 3-chloroallyl aldehyde dehydrogenase/ ATP binding / aldehyde dehydrogenase (NAD) | chr3:17716867-17720020 REVERSE	aldehyde dehydrogenase 2B4 (ALDH2B4); FUNCTIONS IN: 3-chloroallyl aldehyde dehydrogenase activity, aldehyde dehydrogenase (NAD) activity, ATP binding; INVOLVED IN: response to cadmium ion; LOCATED IN: mitochondrion, chloroplast; EXPRESSED IN: 24 plant structures; EXPRESSED DURING: 14 growth stages; CONTAINS InterPro DOMAIN/s: Aldehyde/histidinol dehydrogenase (InterPro:IPR016161), Aldehyde dehydr…	1.52542	1.74335e-07	1.7379	0.000115677	Mitochondrial
GSBRNA2T00142082001	BnaA03g14420D	chrA03:6643034-6645569	AT2G31390.1	2.2.1.1	major CHO metabolism.degradation.sucrose.fructokinase	pfkB-type carbohydrate kinase family protein | chr2:13383423-13386209 REVERSE	pfkB-like carbohydrate kinase family protein; FUNCTIONS IN: kinase activity, ribokinase activity; INVOLVED IN: D-ribose metabolic process, acetate fermentation, sucrose biosynthetic process, sucrose catabolic process, using beta-fructofuranosidase; LOCATED IN: plasma membrane; EXPRESSED IN: 27 plant structures; EXPRESSED DURING: 16 growth stages; CONTAINS InterPro DOMAIN/s: Carbohydrate/purine ki…	1.23482	0.343433	1.73449	0.0570464	Cytoplasmic
GSBRNA2T00063183001	BnaC06g12620D	chrC06:15199477-15201595	AT5G39320.1	10.1.4	cell wall.precursor synthesis.UGD	UDP-glucose 6-dehydrogenase, putative | chr5:15742762-15744943 FORWARD	UDP-glucose 6-dehydrogenase family protein; FUNCTIONS IN: in 6 functions; INVOLVED IN: oxidation reduction, metabolic process; LOCATED IN: cytosol, nucleus; EXPRESSED IN: 24 plant structures; EXPRESSED DURING: 15 growth stages; CONTAINS InterPro DOMAIN/s: UDP-glucose/GDP-mannose dehydrogenase, N-terminal (InterPro:IPR001732), 6-phosphogluconate dehydrogenase, C-terminal-like (InterPro:IPR008927),…	2.20037	6.44333e-05	1.73373	0.16387	Cytoplasmic
GSBRNA2T00123889001	BnaC03g39720D	chrC03:24730257-24731701	AT3G16640.1	33.99	development.unspecified	Symbols: TCTP | TCTP (TRANSLATIONALLY CONTROLLED TUMOR PROTEIN) | chr3:5669373-5670842 REVERSE	translationally controlled tumor protein (TCTP); INVOLVED IN: in 8 processes; LOCATED IN: in 6 components; EXPRESSED IN: 28 plant structures; EXPRESSED DURING: 17 growth stages; CONTAINS InterPro DOMAIN/s: Translationally controlled tumour protein (InterPro:IPR018105), Mss4/translationally controlled tumour-associated TCTP (InterPro:IPR011323), Translationally controlled tumour protein, conserved…	2.01238	0.0184115	1.72614	0.0173863	Cytoplasmic
GSBRNA2T00083568001	BnaCnng13880D	chrCnn_random:12566667-12568908	AT2G21870.1	9.9	mitochondrial electron transport / ATP synthesis.F1-ATPase	unknown protein | chr2:9320195-9322734 REVERSE	MALE GAMETOPHYTE DEFECTIVE 1 (MGP1); FUNCTIONS IN: copper ion binding, cobalt ion binding, zinc ion binding; INVOLVED IN: biological_process unknown; LOCATED IN: mitochondrion, nucleolus, chloroplast, membrane; EXPRESSED IN: 27 plant structures; EXPRESSED DURING: 17 growth stages; Has 118 Blast hits to 117 proteins in 48 species: Archae - 2; Bacteria - 17; Metazoa - 24; Fungi - 3; Plants - 52; Vi…	1.02438	0.727349	1.72442	0.0136058	Cytoplasmic
GSBRNA2T00056453001	BnaA09g11300D	chrA09:5848824-5852438	AT1G63940.2	21.2.1	redox.ascorbate and glutathione.ascorbate	Symbols: MDAR6 | monodehydroascorbate reductase, putative | chr1:23729979-23733892 FORWARD	monodehydroascorbate reductase 6 (MDAR6); FUNCTIONS IN: ATP binding; INVOLVED IN: response to cadmium ion, response to cold; LOCATED IN: mitochondrion, stromule, chloroplast; EXPRESSED IN: 25 plant structures; EXPRESSED DURING: 15 growth stages; CONTAINS InterPro DOMAIN/s: FAD-dependent pyridine nucleotide-disulphide oxidoreductase (InterPro:IPR013027), Pyridine nucleotide-disulphide oxidoreducta…	1.24799	0.374157	1.72332	6.23177e-05	Chloroplast
GSBRNA2T00052973001	BnaC09g33020D	chrC09:36250939-36254286	AT5G56500.2	29.6	protein.folding	ATP binding / protein binding | chr5:22873791-22877402 FORWARD	TCP-1/cpn60 chaperonin family protein; FUNCTIONS IN: ATP binding; INVOLVED IN: protein folding, protein refolding, cellular protein metabolic process; LOCATED IN: mitochondrion, chloroplast, membrane; EXPRESSED IN: 22 plant structures; EXPRESSED DURING: 12 growth stages; CONTAINS InterPro DOMAIN/s: Chaperonin Cpn60/TCP-1 (InterPro:IPR002423), Chaperonin Cpn60, conserved site (InterPro:IPR018370),…	1.50254	0.168733	1.71645	0.0799285	Chloroplast
GSBRNA2T00127510001	BnaC08g35510D	chrC08:33330485-33332876	AT2G21870.1	9.9	mitochondrial electron transport / ATP synthesis.F1-ATPase	unknown protein | chr2:9320195-9322734 REVERSE	MALE GAMETOPHYTE DEFECTIVE 1 (MGP1); FUNCTIONS IN: copper ion binding, cobalt ion binding, zinc ion binding; INVOLVED IN: biological_process unknown; LOCATED IN: mitochondrion, nucleolus, chloroplast, membrane; EXPRESSED IN: 27 plant structures; EXPRESSED DURING: 17 growth stages; Has 118 Blast hits to 117 proteins in 48 species: Archae - 2; Bacteria - 17; Metazoa - 24; Fungi - 3; Plants - 52; Vi…	1.69824	1.92644e-09	1.71537	8.98195e-07	Cytoplasmic
GSBRNA2T00116558001	BnaA02g15010D	chrA02:8629901-8633706	AT1G70570.1	13.1.6.5.2	amino acid metabolism.synthesis.aromatic aa.tryptophan.anthranilate phosphoribosyltransferase	anthranilate phosphoribosyltransferase, putative | chr1:26608627-26612284 FORWARD	anthranilate phosphoribosyltransferase, putative; FUNCTIONS IN: anthranilate phosphoribosyltransferase activity, transferase activity, transferring glycosyl groups; INVOLVED IN: tryptophan biosynthetic process, metabolic process; LOCATED IN: chloroplast; EXPRESSED IN: 22 plant structures; EXPRESSED DURING: 13 growth stages; CONTAINS InterPro DOMAIN/s: Glycosyl transferase, family 3, N-terminal (I…	0.966376	0.910102	1.71459	0.0237671	Chloroplast
GSBRNA2T00143127001	BnaA02g03770D	chrA02:1732278-1736279	AT5G17920.2	13.1.3.4	amino acid metabolism.synthesis.aspartate family.methionine	Symbols: ATCIMS, ATMETS, ATMS1 | ATMS1; 5-methyltetrahydropteroyltriglutamate-homocysteine S-methyltransferase/ copper ion binding / methionine synthase | chr5:5935038-5939487 FORWARD	COBALAMIN-INDEPENDENT METHIONINE SYNTHASE (ATCIMS); FUNCTIONS IN: 5-methyltetrahydropteroyltriglutamate-homocysteine S-methyltransferase activity, methionine synthase activity; INVOLVED IN: response to zinc ion, response to salt stress, methionine biosynthetic process; LOCATED IN: in 6 components; EXPRESSED IN: 9 plant structures; EXPRESSED DURING: seedling growth, seed development stages; CONTAI…	1.54786	0.00593055	1.71054	0.000773187	Cytoplasmic
GSBRNA2T00105874001	BnaC06g16900D	chrC06:19692452-19695527	AT3G58750.1	6.1	gluconeogenese/ glyoxylate cycle.citrate synthase	Symbols: CSY2 | CSY2 (citrate synthase 2); citrate (SI)-synthase | chr3:21724314-21727690 REVERSE	citrate synthase 2 (CSY2); FUNCTIONS IN: citrate (SI)-synthase activity; INVOLVED IN: fatty acid beta-oxidation, tricarboxylic acid cycle; LOCATED IN: peroxisome; EXPRESSED IN: 25 plant structures; EXPRESSED DURING: 16 growth stages; CONTAINS InterPro DOMAIN/s: Citrate synthase, type II (InterPro:IPR010953), Citrate synthase-like, large alpha subdomain (InterPro:IPR016142), Citrate synthase activ…	2.2523	0.132354	1.7008	0.00385665	Mitochondrial
GSBRNA2T00111266001	BnaA04g06420D	chrA04:5053016-5055052	AT4G13940.1	13.2.3.4	amino acid metabolism.degradation.aspartate family.methionine	Symbols: HOG1, EMB1395, SAHH1, MEE58, ATSAHH1 | MEE58 (MATERNAL EFFECT EMBRYO ARREST 58); adenosylhomocysteinase/ copper ion binding | chr4:8054862-8057139 FORWARD	MATERNAL EFFECT EMBRYO ARREST 58 (MEE58); FUNCTIONS IN: adenosylhomocysteinase activity, copper ion binding; INVOLVED IN: methylation-dependent chromatin silencing, one-carbon metabolic process, posttranscriptional gene silencing, embryo development ending in seed dormancy; LOCATED IN: plasma membrane, vacuole, membrane; EXPRESSED IN: 36 plant structures; EXPRESSED DURING: 16 growth stages; CONTA…	1.72032	0.000975524	1.7004	0.0120988	Cytoplasmic
GSBRNA2T00119551001	BnaAnng00210D	chrAnn_random:185058-186312	AT5G01410.1	18	Co-factor and vitamine metabolism	Symbols: PDX1, ATPDX1.3, RSR4, PDX1.3, ATPDX1 | RSR4 (REDUCED SUGAR RESPONSE 4); protein heterodimerization/ protein homodimerization | chr5:172318-173614 REVERSE	REDUCED SUGAR RESPONSE 4 (RSR4); FUNCTIONS IN: protein homodimerization activity, protein heterodimerization activity; INVOLVED IN: in 12 processes; LOCATED IN: cytosol, endomembrane system, plasma membrane; EXPRESSED IN: 26 plant structures; EXPRESSED DURING: 15 growth stages; CONTAINS InterPro DOMAIN/s: Vitamin B6 biosynthesis protein (InterPro:IPR001852), Ribulose-phosphate binding barrel (Int…	1.53989	0.148628	1.69505	0.0863154	Chloroplast
GSBRNA2T00094677001	BnaA09g05850D	chrA09:2857720-2858987	AT5G02500.1	20.2.1; 29.6	stress.abiotic.heat; protein.folding	Symbols: HSC70-1, HSP70-1, AT-HSC70-1, HSC70 | HSC70-1 (HEAT SHOCK COGNATE PROTEIN 70-1); ATP binding | chr5:553745-556442 REVERSE	heat shock cognate protein 70-1 (HSC70-1); FUNCTIONS IN: ATP binding; INVOLVED IN: protein folding, response to cadmium ion, response to cold, response to virus, response to heat; LOCATED IN: in 9 components; EXPRESSED IN: 29 plant structures; EXPRESSED DURING: 16 growth stages; CONTAINS InterPro DOMAIN/s: Heat shock protein 70, conserved site (InterPro:IPR018181), Heat shock protein Hsp70 (Inter…	1.71432	0.0105712	1.69195	0.000161473	Cytoplasmic
GSBRNA2T00068322001	BnaAnng25690D	chrAnn_random:29729350-29730464	AT1G31812.1	11.1.13	lipid metabolism.FA synthesis and FA elongation.acyl-CoA binding protein	Symbols: ACBP6, ACBP | ACBP6 (acyl-CoA-binding protein 6); acyl-CoA binding / phosphatidylcholine binding | chr1:11410875-11412204 REVERSE	acyl-CoA-binding protein 6 (ACBP6); FUNCTIONS IN: phosphatidylcholine binding, acyl-CoA binding; INVOLVED IN: response to freezing, response to cold, lipid transport; LOCATED IN: cytosol, plasma membrane; EXPRESSED IN: 25 plant structures; EXPRESSED DURING: 16 growth stages; CONTAINS InterPro DOMAIN/s: Acyl-CoA-binding protein, ACBP (InterPro:IPR000582), FERM/acyl-CoA-binding protein, 3-helical b…	2.24147	0.0147521	1.67648	0.150579	Nuclear
GSBRNA2T00154281001	BnaA10g15420D	chrA10:11988124-11990003	AT5G19760.1	34.9	transport.metabolite transporters at the mitochondrial membrane	dicarboxylate/tricarboxylate carrier (DTC) | chr5:6679306-6682001 REVERSE	Mitochondrial substrate carrier family protein; FUNCTIONS IN: oxidative phosphorylation uncoupler activity, binding; INVOLVED IN: transport, mitochondrial transport, transmembrane transport; LOCATED IN: in 6 components; EXPRESSED IN: 27 plant structures; EXPRESSED DURING: 16 growth stages; CONTAINS InterPro DOMAIN/s: Mitochondrial carrier protein (InterPro:IPR002067), Mitochondrial substrate carr…	1.72907	0.0247977	1.67638	0.0592186	Mitochondrial
GSBRNA2T00129434001	BnaA09g33290D	chrA09:24581565-24583493	AT3G52930.1	4.3.11	glycolysis.unclear/dually targeted.aldolase	fructose-bisphosphate aldolase, putative | chr3:19626748-19629073 REVERSE	Aldolase superfamily protein; FUNCTIONS IN: copper ion binding; INVOLVED IN: response to cadmium ion, response to karrikin, response to salt stress, pentose-phosphate shunt; LOCATED IN: in 8 components; EXPRESSED IN: 29 plant structures; EXPRESSED DURING: 15 growth stages; CONTAINS InterPro DOMAIN/s: Aldolase-type TIM barrel (InterPro:IPR013785), Fructose-bisphosphate aldolase, class-I (InterPro:…	1.3819	0.0384356	1.67555	0.00187743	Cytoplasmic
GSBRNA2T00137491001	BnaA03g34510D	chrA03:16792004-16793692	AT3G17390.1	15.2	metal handling.binding, chelation and storage	Symbols: MTO3, SAMS3, MAT4 | MTO3 (METHIONINE OVER-ACCUMULATOR 3); methionine adenosyltransferase | chr3:5952187-5954084 REVERSE	METHIONINE OVER-ACCUMULATOR 3 (MTO3); FUNCTIONS IN: methionine adenosyltransferase activity; INVOLVED IN: lignin biosynthetic process, response to cold, methionine metabolic process, S-adenosylmethionine biosynthetic process; LOCATED IN: nucleolus, cell wall, plasma membrane, membrane; EXPRESSED IN: 28 plant structures; EXPRESSED DURING: 16 growth stages; CONTAINS InterPro DOMAIN/s: S-adenosylmet…	1.74013	0.00448756	1.66859	0.00337524	Cytoplasmic
GSBRNA2T00128268001	BnaA07g05610D	chrA07:5907235-5909961	AT5G42020.1	20.2.1	stress.abiotic.heat	Symbols: BIP, BIP2 | BIP2; ATP binding | chr5:16807483-16810646 REVERSE	BIP2; FUNCTIONS IN: ATP binding; INVOLVED IN: protein folding, response to cadmium ion, response to heat, polar nucleus fusion, response to endoplasmic reticulum stress; LOCATED IN: in 8 components; EXPRESSED IN: 8 plant structures; EXPRESSED DURING: seedling growth, seed development stages; CONTAINS InterPro DOMAIN/s: Heat shock protein 70, conserved site (InterPro:IPR018181), Heat shock protein…	1.62178	0.000277515	1.66721	1.38293e-06	ER
GSBRNA2T00108582001	BnaC05g22820D	chrC05:16613593-16616819	AT1G29880.1	29.1.14	protein.aa activation.glycine-tRNA ligase	glycyl-tRNA synthetase / glycine--tRNA ligase | chr1:10459478-10462801 REVERSE	glycyl-tRNA synthetase / glycine--tRNA ligase; FUNCTIONS IN: glycine-tRNA ligase activity, nucleotide binding, aminoacyl-tRNA ligase activity, ATP binding; INVOLVED IN: response to cadmium ion, glycyl-tRNA aminoacylation; LOCATED IN: mitochondrion; EXPRESSED IN: 24 plant structures; EXPRESSED DURING: 14 growth stages; CONTAINS InterPro DOMAIN/s: Aminoacyl-tRNA synthetase, class II (G/ H/ P/ S), c…	1.05358	0.826689	1.66706	3.02464e-08	Cytoplasmic
GSBRNA2T00119980001	BnaC05g46270D	chrC05:41797867-41800425	AT3G05530.1	29.5.11.20	protein.degradation.ubiquitin.proteasom	Symbols: RPT5A, ATS6A.2 | RPT5A (REGULATORY PARTICLE TRIPLE-A ATPASE 5A); ATPase/ calmodulin binding | chr3:1603400-1606231 FORWARD	regulatory particle triple-A ATPase 5A (RPT5A); CONTAINS InterPro DOMAIN/s: ATPase, AAA+ type, core (InterPro:IPR003593), ATPase, AAA-type, core (InterPro:IPR003959), ATPase, AAA-type, conserved site (InterPro:IPR003960), 26S proteasome subunit P45 (InterPro:IPR005937); BEST Arabidopsis thaliana protein match is: 26S proteasome AAA-ATPase subunit RPT5B (TAIR:AT1G09100.1); Has 33265 Blast hits to …	1.33448	0.00024752	1.66093	0.00575088	Cytoplasmic
GSBRNA2T00094676001	BnaA09g05860D	chrA09:2859057-2860286	AT5G02500.2	20.2.1; 29.6	stress.abiotic.heat; protein.folding	Symbols: HSC70-1, HSP70-1, AT-HSC70-1, HSC70 | HSC70-1 (HEAT SHOCK COGNATE PROTEIN 70-1); ATP binding | chr5:553745-556442 REVERSE	heat shock cognate protein 70-1 (HSC70-1); FUNCTIONS IN: ATP binding; INVOLVED IN: protein folding, response to cold, response to virus, response to heat; LOCATED IN: cytosol, apoplast, chloroplast, plasma membrane, membrane; EXPRESSED IN: 27 plant structures; EXPRESSED DURING: 16 growth stages; CONTAINS InterPro DOMAIN/s: Heat shock protein 70, conserved site (InterPro:IPR018181), Heat shock pro…	1.51876	0.0412186	1.6572	0.128123	Cytoplasmic
GSBRNA2T00150526001	BnaA10g00570D	chrA10:283681-293172	AT1G01320.2	35.1.5	not assigned.no ontology.pentatricopeptide (PPR) repeat-containing protein	tetratricopeptide repeat (TPR)-containing protein | chr1:121124-130570 REVERSE	Tetratricopeptide repeat (TPR)-like superfamily protein; FUNCTIONS IN: binding; LOCATED IN: cellular_component unknown; EXPRESSED IN: 24 plant structures; EXPRESSED DURING: 14 growth stages; CONTAINS InterPro DOMAIN/s: Tetratricopeptide-like helical (InterPro:IPR011990), Tetratricopeptide repeat-containing (InterPro:IPR013026), Tetratricopeptide repeat (InterPro:IPR019734); BEST Arabidopsis thali…	1.3894	0.025147	1.65643	0.0315259	Nuclear
GSBRNA2T00060816001	BnaC03g13930D	chrC03:6702878-6705699	AT5G56010.1	20.2.1	stress.abiotic.heat	Symbols: HSP81-3 | HSP81-3; ATP binding / unfolded protein binding | chr5:22681305-22684129 FORWARD	heat shock protein 81-3 (HSP81-3); FUNCTIONS IN: unfolded protein binding, ATP binding; INVOLVED IN: protein folding, response to heat, cellular response to calcium ion; LOCATED IN: cytosol, nucleolus, plasma membrane, membrane; EXPRESSED IN: 6 plant structures; EXPRESSED DURING: seed development stages; CONTAINS InterPro DOMAIN/s: Chaperone protein htpG (InterPro:IPR001404), Heat shock protein H…	1.25208	0.32049	1.64753	0.000962685	Cytoplasmic
GSBRNA2T00148108001	BnaC06g39910D	chrC06:36826493-36828918	AT1G79550.2	4.1.12	glycolysis.cytosolic branch.3-phosphoglycerate kinase (PGK)	Symbols: PGK | PGK (PHOSPHOGLYCERATE KINASE); phosphoglycerate kinase | chr1:29924023-29926442 REVERSE	phosphoglycerate kinase (PGK); FUNCTIONS IN: phosphoglycerate kinase activity; INVOLVED IN: glycolysis; LOCATED IN: cytosol, apoplast, plasma membrane, nucleus, membrane; EXPRESSED IN: 26 plant structures; EXPRESSED DURING: 15 growth stages; CONTAINS InterPro DOMAIN/s: Phosphoglycerate kinase, N-terminal (InterPro:IPR015824), Phosphoglycerate kinase (InterPro:IPR001576), Phosphoglycerate kinase, …	1.43213	0.0317783	1.64173	0.0889849	Cytoplasmic
GSBRNA2T00130546001	BnaC01g06270D	chrC01:3308560-3309683	AT4G32260.1	1.1.4	PS.lightreaction.ATP synthase	ATP synthase family | chr4:15573636-15574737 REVERSE	ATPase, F0 complex, subunit B/B', bacterial/chloroplast; FUNCTIONS IN: hydrogen ion transmembrane transporter activity; INVOLVED IN: defense response to bacterium; LOCATED IN: thylakoid, chloroplast thylakoid membrane, chloroplast, membrane, chloroplast envelope; EXPRESSED IN: 23 plant structures; EXPRESSED DURING: 14 growth stages; CONTAINS InterPro DOMAIN/s: ATPase, F0 complex, subunit B/B&apos…	2.20301	0.073458	1.63567	0.12933	Chloroplast
GSBRNA2T00072892001	BnaA01g31820D	chrA01:21550903-21554796	AT3G10370.1	11.5.3	lipid metabolism.glyceral metabolism.FAD-dependent glycerol-3-phosphate dehydrogenase	Symbols: SDP6 | SDP6 (SUGAR-DEPENDENT 6); glycerol-3-phosphate dehydrogenase | chr3:3216368-3219270 FORWARD	SUGAR-DEPENDENT 6 (SDP6); FUNCTIONS IN: glycerol-3-phosphate dehydrogenase activity; INVOLVED IN: glycerophosphate shuttle, glycerol metabolic process, glycerol catabolic process; LOCATED IN: mitochondrion, mitochondrial inner membrane; EXPRESSED IN: 25 plant structures; EXPRESSED DURING: 15 growth stages; CONTAINS InterPro DOMAIN/s: FAD dependent oxidoreductase (InterPro:IPR006076), FAD-dependen…	1.01121	0.876389	1.62378	0.0777726	Chloroplast
GSBRNA2T00054932001	BnaC01g28440D	chrC01:26206315-26209098	AT1G59900.1	8.1.1.1	TCA / org. transformation.TCA.pyruvate DH.E1	Symbols: AT-E1 ALPHA | AT-E1 ALPHA; oxidoreductase, acting on the aldehyde or oxo group of donors, disulfide as acceptor / pyruvate dehydrogenase (acetyl-transferring) | chr1:22051295-22053885 FORWARD	pyruvate dehydrogenase complex E1 alpha subunit (E1 ALPHA); FUNCTIONS IN: oxidoreductase activity, acting on the aldehyde or oxo group of donors, disulfide as acceptor, pyruvate dehydrogenase (acetyl-transferring) activity; INVOLVED IN: response to cadmium ion, metabolic process; LOCATED IN: cytosol, mitochondrion, nucleus; EXPRESSED IN: 25 plant structures; EXPRESSED DURING: 15 growth stages; CO…	1.43765	0.16096	1.6101	0.0182366	Mitochondrial
GSBRNA2T00143474001	BnaA02g00870D	chrA02:334135-337410	AT5G11200.2	28.1	DNA.synthesis/chromatin structure	DEAD/DEAH box helicase, putative | chr5:3567175-3571015 FORWARD	DEAD/DEAH box RNA helicase family protein ; FUNCTIONS IN: helicase activity, nucleic acid binding, ATP binding, ATP-dependent helicase activity; INVOLVED IN: biological_process unknown; EXPRESSED IN: male gametophyte, guard cell, pollen tube; EXPRESSED DURING: M germinated pollen stage; CONTAINS InterPro DOMAIN/s: DNA/RNA helicase, DEAD/DEAH box type, N-terminal (InterPro:IPR011545), RNA helicase…	1.44096	9.951e-06	1.60828	0.00286951	Cytoplasmic
GSBRNA2T00108811001	BnaC09g27520D	chrC09:29418583-29421014	ATCG00280.1	1.1.1.2	PS.lightreaction.photosystem II.PSII polypeptide subunits	Symbols: PSBC | chloroplast gene encoding a CP43 subunit of the photosystem II reaction center. promoter contains a blue-light responsive element. | chrC:33720-35141 FORWARD	photosystem II reaction center protein C (PSBC); FUNCTIONS IN: chlorophyll binding; INVOLVED IN: photosynthesis, light reaction; LOCATED IN: in 7 components; EXPRESSED IN: 25 plant structures; EXPRESSED DURING: 13 growth stages; CONTAINS InterPro DOMAIN/s: Photosystem antenna protein-like (InterPro:IPR000932), Photosystem II protein PsbC (InterPro:IPR005869); BEST Arabidopsis thaliana protein mat…	4.53855	2.36507e-06	1.60288	0.130013	PlasmaMembrane
GSBRNA2T00019298001	BnaC08g42630D	chrC08:36732844-36735560	AT1G09640.1	29.2.4	protein.synthesis.elongation	elongation factor 1B-gamma, putative / eEF-1B gamma, putative | chr1:3119878-3122526 FORWARD	Translation elongation factor EF1B, gamma chain; FUNCTIONS IN: translation elongation factor activity; INVOLVED IN: translational elongation; LOCATED IN: plasma membrane; EXPRESSED IN: male gametophyte, cultured cell, pollen tube, leaf, seed; EXPRESSED DURING: L mature pollen stage, M germinated pollen stage, seed development stages; CONTAINS InterPro DOMAIN/s: Thioredoxin fold (InterPro:IPR01233…	1.1556	0.000279213	1.59747	0.000179656	Cytoplasmic
GSBRNA2T00089109001	BnaC04g05030D	chrC04:3596166-3597078	AT2G44650.1	29.6	protein.folding	Symbols: CHL-CPN10, CPN10 | CHL-CPN10 (CHLOROPLAST CHAPERONIN 10); chaperone binding | chr2:18419370-18421110 REVERSE	chloroplast chaperonin 10 (CHL-CPN10); FUNCTIONS IN: chaperone binding; INVOLVED IN: protein folding; LOCATED IN: chloroplast, chloroplast stroma; EXPRESSED IN: 22 plant structures; EXPRESSED DURING: 13 growth stages; CONTAINS InterPro DOMAIN/s: Chaperonin Cpn10 (InterPro:IPR020818), GroES-like (InterPro:IPR011032), Chaperonin Cpn10, subgroup (InterPro:IPR001476); BEST Arabidopsis thaliana protei…	1.88488	0.0042141	1.59098	0.00225548	Chloroplast
GSBRNA2T00114885001	BnaC02g07040D	chrC02:3751508-3756818	AT3G44300.1	16.5.1.3.3;17.2.1	secondary metabolism.sulfur-containing.glucosinolates.degradation.nitrilase;hormone metabolism.auxin.synthesis-degradation	Symbols: NIT2 | NIT2 (nitrilase 2); indole-3-acetonitrile nitrilase/ indole-3-acetonitrile nitrile hydratase/ nitrilase | chr3:15983311-15985535 FORWARD	nitrilase 2 (NIT2); FUNCTIONS IN: indole-3-acetonitrile nitrilase activity, nitrilase activity, indole-3-acetonitrile nitrile hydratase activity; INVOLVED IN: response to cadmium ion, indoleacetic acid biosynthetic process, response to bacterium; LOCATED IN: cellular_component unknown; EXPRESSED IN: cotyledon, cultured cell; CONTAINS InterPro DOMAIN/s: Nitrilase/cyanide hydratase and apolipoprote…	1.48982	0.00149027	1.58858	2.5666e-05	Cytoplasmic
GSBRNA2T00043477001	BnaA04g17280D	chrA04:14060908-14065019	AT2G30110.1	29.5.11.2	protein.degradation.ubiquitin.E1	Symbols: ATUBA1, MOS5 | ATUBA1; ubiquitin activating enzyme/ ubiquitin-protein ligase | chr2:12852372-12857617 REVERSE	ubiquitin-activating enzyme 1 (UBA1); FUNCTIONS IN: ubiquitin-protein ligase activity, ubiquitin activating enzyme activity; INVOLVED IN: response to cadmium ion, response to other organism, protein ubiquitination, ubiquitin-dependent protein catabolic process; LOCATED IN: plasma membrane; EXPRESSED IN: 26 plant structures; EXPRESSED DURING: 15 growth stages; CONTAINS InterPro DOMAIN/s: Ubiquitin…	1.48182	0.00751787	1.58787	0.0398186	Cytoplasmic
GSBRNA2T00069636001	BnaA04g20940D	chrA04:16005754-16011692	AT1G56070.1	29.2.4	protein.synthesis.elongation	Symbols: LOS1 | LOS1; copper ion binding / translation elongation factor/ translation factor, nucleic acid binding | chr1:20967930-20971742 REVERSE	LOW EXPRESSION OF OSMOTICALLY RESPONSIVE GENES 1 (LOS1); FUNCTIONS IN: translation factor activity, nucleic acid binding, copper ion binding, translation elongation factor activity; INVOLVED IN: response to cold; LOCATED IN: cytosol, nucleolus, chloroplast, plasma membrane, membrane; EXPRESSED IN: 29 plant structures; EXPRESSED DURING: 15 growth stages; CONTAINS InterPro DOMAIN/s: Protein synthes…	1.54573	0.305442	1.58117	0.112023	Cytoplasmic
GSBRNA2T00062619001	BnaA03g10990D	chrA03:4944378-4946168	AT5G56260.1	25	C1-metabolism	dimethylmenaquinone methyltransferase family protein | chr5:22775325-22777304 REVERSE	Ribonuclease E inhibitor RraA/Dimethylmenaquinone methyltransferase; FUNCTIONS IN: ribonuclease inhibitor activity; INVOLVED IN: regulation of RNA metabolic process; LOCATED IN: cellular_component unknown; EXPRESSED IN: 23 plant structures; EXPRESSED DURING: 13 growth stages; CONTAINS InterPro DOMAIN/s: Ribonuclease E inhibitor RraA/Dimethylmenaquinone methyltransferase (InterPro:IPR005493), Ribo…	1.32709	0.00626606	1.57466	0.00675112	Chloroplast
GSBRNA2T00150860001	BnaA08g16980D	chrA08:13638354-13640759	AT4G38630.1	29.5.11	protein.degradation.ubiquitin	Symbols: RPN10, MCB1, ATMCB1, MBP1 | RPN10 (REGULATORY PARTICLE NON-ATPASE 10); peptide receptor | chr4:18057130-18059540 REVERSE	regulatory particle non-ATPase 10 (RPN10); FUNCTIONS IN: peptide receptor activity; INVOLVED IN: in 19 processes; LOCATED IN: cytosol, proteasome regulatory particle, base subcomplex, proteasome complex, nucleus, membrane; EXPRESSED IN: 24 plant structures; EXPRESSED DURING: 15 growth stages; CONTAINS InterPro DOMAIN/s: Ssl1-like (InterPro:IPR007198), Ubiquitin interacting motif (InterPro:IPR0039…	1.65295	0.000111941	1.57456	0.0019362	Cytoplasmic
GSBRNA2T00137992001	BnaC07g01460D	chrC07:2107340-2108529	AT2G19760.1	31.1	cell.organisation	Symbols: PFN1, PRF1 | PRF1 (PROFILIN 1); actin binding | chr2:8516787-8518167 REVERSE	profilin 1 (PRF1); FUNCTIONS IN: actin binding; INVOLVED IN: actin polymerization or depolymerization, cytoskeleton organization, unidimensional cell growth; LOCATED IN: in 8 components; EXPRESSED IN: 30 plant structures; EXPRESSED DURING: 16 growth stages; CONTAINS InterPro DOMAIN/s: Profilin/allergen (InterPro:IPR002097), Profilin, plant (InterPro:IPR005455); BEST Arabidopsis thaliana protein m…	1.11012	0.011631	1.57399	0.059655	Cytoplasmic
GSBRNA2T00066856001	BnaAnng25180D	chrAnn_random:29215635-29217741	AT5G06290.1	21.5.1	redox.peroxiredoxin.BAS1	Symbols: 2-Cys Prx B | 2-Cys Prx B (2-Cysteine peroxiredoxin B); antioxidant/ peroxiredoxin | chr5:1919213-1921425 FORWARD	2-cysteine peroxiredoxin B (2-Cys Prx B); FUNCTIONS IN: peroxiredoxin activity, antioxidant activity; INVOLVED IN: response to cold, defense response to bacterium; LOCATED IN: apoplast, stromule, chloroplast stroma, chloroplast; EXPRESSED IN: 23 plant structures; EXPRESSED DURING: 13 growth stages; CONTAINS InterPro DOMAIN/s: Peroxiredoxin, C-terminal (InterPro:IPR019479), Thioredoxin fold (Inter…	1.59562	0.134803	1.56797	0.00225234	Chloroplast
GSBRNA2T00146654001	BnaA07g32250D	chrA07:22376280-22378773	AT1G75990.1	29.5.11.20	protein.degradation.ubiquitin.proteasom	26S proteasome regulatory subunit S3, putative (RPN3) | chr1:28524493-28526776 REVERSE	PAM domain (PCI/PINT associated module) protein; FUNCTIONS IN: enzyme regulator activity; INVOLVED IN: protein catabolic process, ubiquitin-dependent protein catabolic process; LOCATED IN: proteasome complex, plasma membrane, proteasome regulatory particle, lid subcomplex, membrane; EXPRESSED IN: 23 plant structures; EXPRESSED DURING: 13 growth stages; CONTAINS InterPro DOMAIN/s: Proteasome compo…	1.24494	0.0123078	1.55902	0.0382509	Nuclear
GSBRNA2T00151469001	BnaA03g24520D	chrA03:11804147-11809415	AT5G26000.1	16.5.1.3.1.1; 26.16	secondary metabolism.sulfur-containing.glucosinolates.degradation.myrosinase.TGG; misc.myrosinases-lectin-jacalin	Symbols: TGG1, BGLU38 | TGG1 (THIOGLUCOSIDE GLUCOHYDROLASE 1); hydrolase, hydrolyzing O-glycosyl compounds / thioglucosidase | chr5:9079505-9082384 REVERSE	thioglucoside glucohydrolase 1 (TGG1); FUNCTIONS IN: thioglucosidase activity, beta-glucosidase activity, hydrolase activity, hydrolyzing O-glycosyl compounds; INVOLVED IN: glucosinolate catabolic process; LOCATED IN: in 7 components; EXPRESSED IN: 9 plant structures; EXPRESSED DURING: seedling growth; CONTAINS InterPro DOMAIN/s: Glycoside hydrolase, family 1 (InterPro:IPR001360), Glycoside hydro…	1.05958	0.743758	1.54768	0.12362	Vacuole
GSBRNA2T00077191001	BnaA08g05070D	chrA08:5042644-5046298	AT4G13430.1	8.2.3;16.5.1.1.1.3	TCA / org. transformation.other organic acid transformaitons.aconitase;secondary metabolism.sulfur-containing.glucosinolates.synthesis.aliphatic.methylthioalkylmalate isomerase large subunit (MAM-IL)	Symbols: IIL1 | IIL1 (ISOPROPYL MALATE ISOMERASE LARGE SUBUNIT 1); 4 iron, 4 sulfur cluster binding / hydro-lyase/ lyase | chr4:7803933-7807871 REVERSE	isopropyl malate isomerase large subunit 1 (IIL1); FUNCTIONS IN: lyase activity, intramolecular transferase activity, transferring hydroxy groups; INVOLVED IN: glucosinolate biosynthetic process, response to cadmium ion, metabolic process; LOCATED IN: chloroplast stroma, chloroplast; EXPRESSED IN: 26 plant structures; EXPRESSED DURING: 15 growth stages; CONTAINS InterPro DOMAIN/s: Aconitase/3-iso…	1.4649	0.027521	1.54056	0.316495	Chloroplast
GSBRNA2T00148072001	BnaC06g39610D	chrC06:36673529-36676200	AT1G16470.2	29.5	protein.degradation	Symbols: PAB1 | PAB1 (PROTEASOME SUBUNIT PAB1); endopeptidase/ peptidase/ threonine-type endopeptidase | chr1:5622786-5625643 FORWARD	proteasome subunit PAB1 (PAB1); FUNCTIONS IN: peptidase activity, endopeptidase activity, threonine-type endopeptidase activity; INVOLVED IN: response to zinc ion, ubiquitin-dependent protein catabolic process; LOCATED IN: proteasome core complex, proteasome complex, cytosolic ribosome; EXPRESSED IN: 24 plant structures; EXPRESSED DURING: 14 growth stages; CONTAINS InterPro DOMAIN/s: Proteasome, …	1.33424	0.170033	1.52983	0.123016	Cytoplasmic
GSBRNA2T00024153001	BnaC04g43310D	chrC04:43639410-43644357	AT2G32730.1	29.5.11.20	protein.degradation.ubiquitin.proteasom	26S proteasome regulatory subunit, putative | chr2:13880046-13885736 FORWARD	26S proteasome regulatory complex, non-ATPase subcomplex, Rpn2/Psmd1 subunit; FUNCTIONS IN: enzyme regulator activity, binding; INVOLVED IN: ubiquitin-dependent protein catabolic process; LOCATED IN: cytosol, proteasome regulatory particle, base subcomplex, proteasome complex; EXPRESSED IN: 25 plant structures; EXPRESSED DURING: 13 growth stages; CONTAINS InterPro DOMAIN/s: Armadillo-like helical…	1.41504	0.00980129	1.52964	0.015324	Cytoplasmic
GSBRNA2T00102109001	BnaA07g26630D	chrA07:19512607-19515353	AT1G50250.1	29.5.7	protein.degradation.metalloprotease	Symbols: FTSH1 | FTSH1 (FtsH protease 1); ATP-dependent peptidase/ ATPase/ metallopeptidase | chr1:18614209-18617063 REVERSE	FTSH protease 1 (FTSH1); FUNCTIONS IN: metallopeptidase activity, protein binding, ATP-dependent peptidase activity, ATPase activity; INVOLVED IN: photosystem II repair, PSII associated light-harvesting complex II catabolic process; LOCATED IN: thylakoid lumen, chloroplast thylakoid membrane, chloroplast, membrane; EXPRESSED IN: 24 plant structures; EXPRESSED DURING: 13 growth stages; CONTAINS In…	1.4341	0.0378218	1.50469	0.0366183	Chloroplast
GSBRNA2T00111826001	BnaA03g29710D	chrA03:14450031-14455024	AT3G06860.1	11.9.4.9	lipid metabolism.lipid degradation.beta-oxidation.multifunctional	Symbols: MFP2, ATMFP2 | MFP2 (MULTIFUNCTIONAL PROTEIN 2); 3-hydroxyacyl-CoA dehydrogenase/ enoyl-CoA hydratase | chr3:2161869-2166349 FORWARD	multifunctional protein 2 (MFP2); FUNCTIONS IN: enoyl-CoA hydratase activity, 3-hydroxyacyl-CoA dehydrogenase activity; INVOLVED IN: fatty acid beta-oxidation; LOCATED IN: nucleolus, cell wall, peroxisome; EXPRESSED IN: 24 plant structures; EXPRESSED DURING: 14 growth stages; CONTAINS InterPro DOMAIN/s: Enoyl-CoA hydratase/isomerase, conserved site (InterPro:IPR018376), 3-hydroxyacyl-CoA dehydrog…	1.21758	0.467448	1.49941	0.138555	Mitochondrial
GSBRNA2T00047351001	BnaC08g15160D	chrC08:19674281-19678655	AT1G11910.1	29.5.4	protein.degradation.aspartate protease	aspartyl protease family protein | chr1:4016784-4020983 REVERSE	aspartic proteinase A1 (APA1); FUNCTIONS IN: endopeptidase activity; INVOLVED IN: proteolysis, response to salt stress; LOCATED IN: vacuole; EXPRESSED IN: 25 plant structures; EXPRESSED DURING: 16 growth stages; CONTAINS InterPro DOMAIN/s: Saposin-like (InterPro:IPR011001), Peptidase aspartic (InterPro:IPR021109), Peptidase aspartic, catalytic (InterPro:IPR009007), Saposin-like type B, 1 (InterPr…	10.5478	0.182267	1.49773	6.45867e-05	Vacuole
GSBRNA2T00151309001	BnaA03g41260D	chrA03:20670983-20672615	AT3G51260.1	29.5	protein.degradation	Symbols: PAD1 | PAD1 (20s proteasome alpha subunit pad1); endopeptidase/ peptidase/ threonine-type endopeptidase | chr3:19030995-19033064 FORWARD	20S proteasome alpha subunit PAD1 (PAD1); FUNCTIONS IN: peptidase activity, endopeptidase activity, threonine-type endopeptidase activity; INVOLVED IN: ubiquitin-dependent protein catabolic process; LOCATED IN: in 10 components; EXPRESSED IN: 24 plant structures; EXPRESSED DURING: 14 growth stages; CONTAINS InterPro DOMAIN/s: Proteasome, alpha-subunit, conserved site (InterPro:IPR000426), Proteas…	1.05082	0.763294	1.49739	0.0315733	Cytoplasmic
GSBRNA2T00018169001	BnaC01g35830D	chrC01:35175871-35179795	AT3G15730.1	11.9.3.1	lipid metabolism.lipid degradation.lysophospholipases.phospholipase D	Symbols: PLDALPHA1, PLD | PLDALPHA1 (PHOSPHOLIPASE D ALPHA 1); phospholipase D | chr3:5330322-5333745 FORWARD	phospholipase D alpha 1 (PLDALPHA1); FUNCTIONS IN: phospholipase D activity, phosphatidylinositol-4,5-bisphosphate binding; INVOLVED IN: response to cadmium ion, fatty acid metabolic process, seed germination, regulation of stomatal movement, positive regulation of abscisic acid mediated signaling pathway; LOCATED IN: in 6 components; EXPRESSED IN: 24 plant structures; EXPRESSED DURING: 15 growth…	1.58529	0.00602409	1.4898	0.0422921	Cytoplasmic
GSBRNA2T00060765001	BnaC03g13470D	chrC03:6514613-6517136	AT5G56030.2	20.2.1	stress.abiotic.heat	Symbols: HSP81-2, ERD8, HSP90.2 | HSP81-2 (HEAT SHOCK PROTEIN 81-2); ATP binding | chr5:22686802-22689650 FORWARD	heat shock protein 81-2 (HSP81-2); CONTAINS InterPro DOMAIN/s: Chaperone protein htpG (InterPro:IPR001404), Heat shock protein Hsp90, conserved site (InterPro:IPR019805), Heat shock protein Hsp90, C-terminal (InterPro:IPR020576), Heat shock protein Hsp90, N-terminal (InterPro:IPR020575), Ribosomal protein S5 domain 2-type fold (InterPro:IPR020568), ATPase-like, ATP-binding domain (InterPro:IPR003…	1.65627	0.00152483	1.48759	0.000672786	Cytoplasmic
GSBRNA2T00154280001	BnaA10g15410D	chrA10:11985530-11987526	AT5G19780.1	31.1	cell.organisation	Symbols: TUA5 | TUA5; structural constituent of cytoskeleton | chr5:6687074-6689171 FORWARD	tubulin alpha-5 (TUA5); FUNCTIONS IN: structural constituent of cytoskeleton; INVOLVED IN: response to cadmium ion, microtubule-based process; LOCATED IN: tubulin complex, cytosol, cell wall, membrane; EXPRESSED IN: 6 plant structures; CONTAINS InterPro DOMAIN/s: Alpha tubulin (InterPro:IPR002452), Tubulin (InterPro:IPR000217), Tubulin/FtsZ, GTPase domain (InterPro:IPR003008), Tubulin/FtsZ, N-ter…	1.79105	0.013162	1.48419	0.0185284	Cytoplasmic
GSBRNA2T00149107001	BnaA04g01910D	chrA04:1212265-1215615	AT3G58610.3	13.1.4.1.2	amino acid metabolism.synthesis.branched chain group.common.ketol-acid reductoisomerase	ketol-acid reductoisomerase | chr3:21671433-21674841 FORWARD	ketol-acid reductoisomerase; CONTAINS InterPro DOMAIN/s: Acetohydroxy acid isomeroreductase, catalytic (InterPro:IPR013116), 6-phosphogluconate dehydrogenase, C-terminal-like (InterPro:IPR008927), Dehydrogenase, multihelical (InterPro:IPR013328), Acetohydroxy acid isomeroreductase C-terminal (InterPro:IPR000506), Ketol-acid reductoisomerase (InterPro:IPR016206), Acetohydroxy acid isomeroreductase…	1.38689	0.158747	1.48232	0.148075	Chloroplast
GSBRNA2T00084729001	BnaC04g48440D	chrC04:47032079-47037476	AT2G42600.1	4.1.16	glycolysis.cytosolic branch.phospho-enol-pyruvate carboxylase (PEPC)	Symbols: ATPPC2 | ATPPC2 (PHOSPHOENOLPYRUVATE CARBOXYLASE 2); catalytic/ phosphoenolpyruvate carboxylase | chr2:17734369-17738973 REVERSE	phosphoenolpyruvate carboxylase 2 (PPC2); FUNCTIONS IN: phosphoenolpyruvate carboxylase activity, catalytic activity; INVOLVED IN: tricarboxylic acid cycle; LOCATED IN: cytosol, apoplast, chloroplast, plasma membrane; EXPRESSED IN: 27 plant structures; EXPRESSED DURING: 13 growth stages; CONTAINS InterPro DOMAIN/s: Pyruvate/Phosphoenolpyruvate kinase, catalytic core (InterPro:IPR015813), Phosphoe…	1.14419	0.034209	1.47299	0.152879	Cytoplasmic
GSBRNA2T00154205001	BnaA10g14770D	chrA10:11679669-11681273	AT5G20720.3	29.6	protein.folding	Symbols: CPN20, CPN10, CHCPN10, ATCPN21, CPN21 | CPN20 (CHAPERONIN 20); calmodulin binding | chr5:7014674-7016481 FORWARD	chaperonin 20 (CPN20); CONTAINS InterPro DOMAIN/s: Chaperonin Cpn10 (InterPro:IPR020818), GroES-like (InterPro:IPR011032), Chaperonin Cpn10, conserved site (InterPro:IPR018369), Chaperonin 21, chloroplast (InterPro:IPR017416), Chaperonin Cpn10, subgroup (InterPro:IPR001476); BEST Arabidopsis thaliana protein match is: chaperonin 10 (TAIR:AT1G14980.1).	2.09244	0.00482064	1.46901	0.105428	Chloroplast
GSBRNA2T00034927001	BnaA06g11610D	chrA06:6030588-6033899	AT1G17290.1	13.1.1.3.1	amino acid metabolism.synthesis.central amino acid metabolism.alanine.alanine aminotransferase	Symbols: AlaAT1 | AlaAT1 (ALANINE AMINOTRANSFERAS); ATP binding / L-alanine:2-oxoglutarate aminotransferase | chr1:5922630-5926400 FORWARD	alanine aminotransferas (AlaAT1); FUNCTIONS IN: L-alanine:2-oxoglutarate aminotransferase activity, ATP binding; INVOLVED IN: response to cadmium ion, response to hypoxia, L-alanine catabolic process, by transamination; LOCATED IN: mitochondrion, chloroplast; EXPRESSED IN: 9 plant structures; EXPRESSED DURING: L mature pollen stage, M germinated pollen stage; CONTAINS InterPro DOMAIN/s: 1-aminocy…	1.18159	0.293382	1.46414	0.00772473	Chloroplast
GSBRNA2T00043396001	BnaA04g17880D	chrA04:14395944-14397403	AT2G25450.1	16.5.1.1.1.13; 17.5.1	secondary metabolism.sulfur-containing.glucosinolates.synthesis.aliphatic.2-oxoglutarate-dependent dioxygenase;hormone metabolism.ethylene.synthesis-degradation	2-oxoglutarate-dependent dioxygenase, putative | chr2:10829916-10831655 REVERSE	2-oxoglutarate (2OG) and Fe(II)-dependent oxygenase superfamily protein; CONTAINS InterPro DOMAIN/s: Oxoglutarate/iron-dependent oxygenase (InterPro:IPR005123); BEST Arabidopsis thaliana protein match is: 2-oxoglutarate (2OG) and Fe(II)-dependent oxygenase superfamily protein (TAIR:AT2G30830.1); Has 7865 Blast hits to 7837 proteins in 966 species: Archae - 0; Bacteria - 1060; Metazoa - 82; Fungi …	1.3949	0.000687178	1.45926	0.000147442	Cytoplasmic
GSBRNA2T00062641001	BnaA03g10790D	chrA03:4853535-4856178	AT5G56000.1	20.2.1	stress.abiotic.heat	heat shock protein 81-4 (HSP81-4) | chr5:22677451-22680152 REVERSE	HEAT SHOCK PROTEIN 81.4 (Hsp81.4); FUNCTIONS IN: unfolded protein binding, ATP binding; INVOLVED IN: protein folding, response to stress; LOCATED IN: cytosol, apoplast, cell wall, nucleus, plasma membrane; EXPRESSED IN: male gametophyte, cultured cell, pollen tube; EXPRESSED DURING: L mature pollen stage, M germinated pollen stage; CONTAINS InterPro DOMAIN/s: Chaperone protein htpG (InterPro:IPR0…	3.06019	0.00206922	1.45777	1.00843e-06	Cytoplasmic
GSBRNA2T00100885001	BnaC09g16150D	chrC09:13078174-13081194	AT1G56340.2	30.3	signalling.calcium	Symbols: CRT1 | CRT1 (CALRETICULIN 1); calcium ion binding / unfolded protein binding | chr1:21089844-21092660 REVERSE	calreticulin 1a (CRT1a); FUNCTIONS IN: unfolded protein binding, calcium ion binding; INVOLVED IN: response to oxidative stress, response to cadmium ion, response to salt stress, calcium ion homeostasis; LOCATED IN: mitochondrion, endoplasmic reticulum, plasma membrane; EXPRESSED IN: 27 plant structures; EXPRESSED DURING: 14 growth stages; CONTAINS InterPro DOMAIN/s: Calreticulin/calnexin, P (Int…	1.53203	0.0240577	1.45348	0.00194598	ER
GSBRNA2T00156189001	BnaA06g05290D	chrA06:3026341-3029454	AT1G09210.1	30.3	signalling.calcium	calreticulin 2 (CRT2) | chr1:2972842-2976750 REVERSE	calreticulin 1b (CRT1b); FUNCTIONS IN: unfolded protein binding, calcium ion binding; INVOLVED IN: response to oxidative stress, response to salt stress; LOCATED IN: mitochondrion, endoplasmic reticulum, vacuole; EXPRESSED IN: 26 plant structures; EXPRESSED DURING: 14 growth stages; CONTAINS InterPro DOMAIN/s: Calreticulin/calnexin, P (InterPro:IPR009033), Calreticulin/calnexin (InterPro:IPR00158…	1.72702	0.0636319	1.4486	0.160067	ER
GSBRNA2T00149058001	BnaA04g02300D	chrA04:1514687-1516901	AT3G57610.1	23.1.2.20	nucleotide metabolism.synthesis.purine.adenylosuccinate synthase	Symbols: ADSS | ADSS (ADENYLOSUCCINATE SYNTHASE); adenylosuccinate synthase | chr3:21334284-21336674 REVERSE	adenylosuccinate synthase (ADSS); FUNCTIONS IN: adenylosuccinate synthase activity; INVOLVED IN: response to cadmium ion, purine ribonucleotide biosynthetic process, AMP biosynthetic process; LOCATED IN: apoplast, chloroplast stroma, chloroplast; EXPRESSED IN: 25 plant structures; EXPRESSED DURING: 14 growth stages; CONTAINS InterPro DOMAIN/s: Adenylosuccinate synthase, active site (InterPro:IPR0…	1.58342	7.06112e-05	1.44503	0.00110304	Chloroplast
GSBRNA2T00151248001	BnaA03g41740D	chrA03:20945502-20947220	AT3G52300.1	9.9	mitochondrial electron transport / ATP synthesis.F1-ATPase	Symbols: ATPQ | ATPQ (ATP SYNTHASE D CHAIN, MITOCHONDRIAL); hydrogen ion transmembrane transporter | chr3:19396565-19398377 FORWARD	ATP synthase D chain, mitochondrial (ATPQ); FUNCTIONS IN: copper ion binding, zinc ion binding; INVOLVED IN: response to salt stress; LOCATED IN: in 7 components; EXPRESSED IN: 27 plant structures; EXPRESSED DURING: 16 growth stages; Has 290 Blast hits to 290 proteins in 107 species: Archae - 0; Bacteria - 2; Metazoa - 173; Fungi - 39; Plants - 62; Viruses - 0; Other Eukaryotes - 14 (source: NCBI…	1.29725	9.98329e-05	1.43847	0.0118495	Cytoplasmic
GSBRNA2T00129440001	BnaA09g33340D	chrA09:24608182-24611856	AT3G52990.1	4.1.15	glycolysis.cytosolic branch.pyruvate kinase (PK)	pyruvate kinase, putative | chr3:19648861-19652508 FORWARD	Pyruvate kinase family protein; FUNCTIONS IN: pyruvate kinase activity, potassium ion binding, magnesium ion binding, catalytic activity; INVOLVED IN: response to cadmium ion, glycolysis; LOCATED IN: membrane; EXPRESSED IN: guard cell, cultured cell, leaf; EXPRESSED DURING: seedling growth; CONTAINS InterPro DOMAIN/s: Pyruvate/Phosphoenolpyruvate kinase, catalytic core (InterPro:IPR015813), Pyruv…	1.5855	0.0804194	1.43194	0.0145474	Cytoplasmic
GSBRNA2T00121677001	BnaC08g20550D	chrC08:23259958-23264163	AT3G48870.1	29.5.5	protein.degradation.serine protease	Symbols: ATCLPC, ATHSP93-III, HSP93-III | HSP93-III; ATP binding / ATPase/ DNA binding / nuclease/ nucleoside-triphosphatase/ nucleotide binding / protein binding | chr3:18122198-18126638 REVERSE	HSP93-III; FUNCTIONS IN: in 6 functions; INVOLVED IN: protein import into chloroplast stroma, chloroplast organization; LOCATED IN: in 7 components; EXPRESSED IN: guard cell, leaf; EXPRESSED DURING: seed development stages; CONTAINS InterPro DOMAIN/s: Clp ATPase, C-terminal (InterPro:IPR019489), ATPase, AAA-type, core (InterPro:IPR003959), ATPase, AAA-2 (InterPro:IPR013093), ATPase, AAA+ type, co…	1.668	0.7012	1.42788	0.0216972	Chloroplast
GSBRNA2T00036958001	BnaA08g07620D	chrA08:7564095-7565488	AT4G14090.1	26.2	misc.UDP glucosyl and glucoronyl transferases	UDP-glucoronosyl/UDP-glucosyl transferase family protein | chr4:8122188-8123835 REVERSE	UDP-Glycosyltransferase superfamily protein; FUNCTIONS IN: UDP-glycosyltransferase activity, UDP-glucosyltransferase activity, anthocyanin 5-O-glucosyltransferase activity; INVOLVED IN: metabolic process; LOCATED IN: mitochondrion; EXPRESSED IN: 14 plant structures; EXPRESSED DURING: 7 growth stages; CONTAINS InterPro DOMAIN/s: UDP-glucuronosyl/UDP-glucosyltransferase (InterPro:IPR002213); BEST A…	0.763831	0.0846932	1.42712	0.0576188	Cytoplasmic
GSBRNA2T00156835001	BnaC04g21380D	chrC04:22277659-22279370	AT3G62290.3	29.3.4.99	protein.targeting.secretory pathway.unspecified	Symbols: ATARFA1E | ATARFA1E (ADP-ribosylation factor A1E); GTP binding / phospholipase activator/ protein binding | chr3:23051650-23053757 FORWARD	ADP-ribosylation factor A1E (ARFA1E); CONTAINS InterPro DOMAIN/s: ADP-ribosylation factor (InterPro:IPR006688), Small GTP-binding protein (InterPro:IPR005225), Ras small GTPase, Rab type (InterPro:IPR003579), Small GTPase SAR1-type (InterPro:IPR006687), ARF/SAR superfamily (InterPro:IPR006689); BEST Arabidopsis thaliana protein match is: Ras-related small GTP-binding family protein (TAIR:AT2G4717…	1.49062	0.0143712	1.42533	0.0173711	Cytoplasmic
GSBRNA2T00158427001	BnaC03g43100D	chrC03:27825616-27829243	AT3G22960.1	4.2.15	glycolysis.plastid branch.pyruvate kinase (PK)	Symbols: PKP1, PKP-ALPHA | PKP-ALPHA; pyruvate kinase | chr3:8139235-8141985 FORWARD	PKP-ALPHA; FUNCTIONS IN: pyruvate kinase activity; INVOLVED IN: response to cadmium ion, glycolysis, lipid metabolic process; LOCATED IN: chloroplast stroma, chloroplast; EXPRESSED IN: 24 plant structures; EXPRESSED DURING: 14 growth stages; CONTAINS InterPro DOMAIN/s: Pyruvate kinase, C-terminal-like (InterPro:IPR015795), Pyruvate kinase, active site (InterPro:IPR018209), Pyruvate kinase, beta-b…	1.14246	0.158302	1.416	0.00632161	Chloroplast
GSBRNA2T00158427001	BnaC03g43100D	chrC03:27825616-27829243	AT3G22960.1	4.2.15	glycolysis.plastid branch.pyruvate kinase (PK)	Symbols: PKP1, PKP-ALPHA | PKP-ALPHA; pyruvate kinase | chr3:8139235-8141985 FORWARD	PKP-ALPHA; FUNCTIONS IN: pyruvate kinase activity; INVOLVED IN: response to cadmium ion, glycolysis, lipid metabolic process; LOCATED IN: chloroplast stroma, chloroplast; EXPRESSED IN: 24 plant structures; EXPRESSED DURING: 14 growth stages; CONTAINS InterPro DOMAIN/s: Pyruvate kinase, C-terminal-like (InterPro:IPR015795), Pyruvate kinase, active site (InterPro:IPR018209), Pyruvate kinase, beta-b…	1.14246	0.158302	1.416	0.00632161	Chloroplast
GSBRNA2T00069370001	BnaA09g35020D	chrA09:25581833-25583912	AT3G55440.1	4.1.8	glycolysis.cytosolic branch.triosephosphate isomerase (TPI)	Symbols: ATCTIMC, TPI | TPI (TRIOSEPHOSPHATE ISOMERASE); triose-phosphate isomerase | chr3:20553690-20556560 FORWARD	triosephosphate isomerase (TPI); FUNCTIONS IN: triose-phosphate isomerase activity, copper ion binding; INVOLVED IN: in 7 processes; LOCATED IN: in 8 components; EXPRESSED IN: 27 plant structures; EXPRESSED DURING: 15 growth stages; CONTAINS InterPro DOMAIN/s: Triosephosphate isomerase, active site (InterPro:IPR020861), Aldolase-type TIM barrel (InterPro:IPR013785), Triosephosphate isomerase (Int…	1.20646	0.315127	1.41376	0.0994237	Cytoplasmic
GSBRNA2T00087744001	BnaAnng30450D	chrAnn_random:34728592-34732208	AT3G25800.2	29.4	protein.postranslational modification	Symbols: PDF1, PR 65, PP2AA2 | PP2AA2 (PROTEIN PHOSPHATASE 2A SUBUNIT A2); protein phosphatase type 2A regulator | chr3:9422588-9426044 REVERSE	protein phosphatase 2A subunit A2 (PP2AA2); FUNCTIONS IN: protein phosphatase type 2A regulator activity; INVOLVED IN: response to cadmium ion, regulation of phosphorylation; LOCATED IN: plasma membrane; EXPRESSED IN: 25 plant structures; EXPRESSED DURING: 15 growth stages; CONTAINS InterPro DOMAIN/s: HEAT (InterPro:IPR000357), Armadillo-like helical (InterPro:IPR011989), HEAT, type 2 (InterPro:I…	1.24641	0.00015488	1.40803	0.00402688	Cytoplasmic
GSBRNA2T00045156001	BnaA04g25530D	chrA04:18321705-18324007	AT2G44060.2	33.2	development.late embryogenesis abundant	late embryogenesis abundant family protein / LEA family protein | chr2:18226317-18228151 FORWARD	Late embryogenesis abundant protein, group 2; FUNCTIONS IN: molecular_function unknown; INVOLVED IN: response to cadmium ion, response to desiccation, embryo development ending in seed dormancy; LOCATED IN: plasma membrane, membrane; EXPRESSED IN: 25 plant structures; EXPRESSED DURING: 14 growth stages; CONTAINS InterPro DOMAIN/s: Water stress and hypersensitive response domain (InterPro:IPR01399…	1.51351	0.031557	1.39458	0.0244779	Cytoplasmic
GSBRNA2T00014923001	BnaCnng27780D	chrCnn_random:26359908-26365465	AT4G15530.2	6.5	gluconeogenese/ glyoxylate cycle.pyruvate dikinase	Symbols: PPDK | PPDK (pyruvate orthophosphate dikinase); kinase/ pyruvate, phosphate dikinase | chr4:8864828-8870801 REVERSE	pyruvate orthophosphate dikinase (PPDK); FUNCTIONS IN: kinase activity, pyruvate, phosphate dikinase activity; INVOLVED IN: phosphorylation, response to absence of light; LOCATED IN: cytosol, nucleus, chloroplast; EXPRESSED IN: 22 plant structures; EXPRESSED DURING: 11 growth stages; CONTAINS InterPro DOMAIN/s: PEP-utilising enzyme, mobile domain (InterPro:IPR008279), ATP-grasp fold, subdomain 1 …	1.29375	0.00055119	1.38675	0.00455563	Chloroplast
GSBRNA2T00043017001	BnaA06g13760D	chrA06:7329334-7330336	AT1G19570.1	21.2.1	redox.ascorbate and glutathione.ascorbate	Symbols: DHAR1, ATDHAR1 | DHAR1 (dehydroascorbate reductase); copper ion binding / glutathione dehydrogenase (ascorbate) | chr1:6773302-6774528 REVERSE	dehydroascorbate reductase (DHAR1); FUNCTIONS IN: copper ion binding, glutathione dehydrogenase (ascorbate) activity; INVOLVED IN: in 6 processes; LOCATED IN: in 7 components; EXPRESSED IN: 7 plant structures; EXPRESSED DURING: seedling growth; CONTAINS InterPro DOMAIN/s: Thioredoxin fold (InterPro:IPR012335), Glutathione S-transferase, C-terminal (InterPro:IPR004046), Glutathione S-transferase, …	1.51229	0.130577	1.38617	0.216581	Cytoplasmic
GSBRNA2T00074656001	BnaA08g00390D	chrA08:252780-253912	AT4G09320.1	23.4.10	nucleotide metabolism.phosphotransfer and pyrophosphatases.nucleoside diphosphate kinase	Symbols: NDPK1 | NDPK1; ATP binding / nucleoside diphosphate kinase | chr4:5923400-5924532 FORWARD	NDPK1; FUNCTIONS IN: nucleoside diphosphate kinase activity, ATP binding; INVOLVED IN: response to cadmium ion, response to salt stress; LOCATED IN: apoplast, peroxisome, chloroplast, plasma membrane, vacuole; EXPRESSED IN: 30 plant structures; EXPRESSED DURING: 15 growth stages; CONTAINS InterPro DOMAIN/s: Nucleoside diphosphate kinase, core (InterPro:IPR001564); BEST Arabidopsis thaliana protei…	1.45687	0.00740635	1.38164	0.00280101	Cytoplasmic
GSBRNA2T00072862001	BnaA01g32050D	chrA01:21665680-21668093	AT3G09820.1	23.3.2.1	nucleotide metabolism.salvage.nucleoside kinases.adenosine kinase	Symbols: ADK1, ATADK1 | ADK1 (adenosine kinase 1); adenosine kinase/ copper ion binding | chr3:3011990-3014944 FORWARD	adenosine kinase 1 (ADK1); FUNCTIONS IN: adenosine kinase activity, copper ion binding; INVOLVED IN: response to cadmium ion, response to trehalose-6-phosphate stimulus, adenosine salvage; LOCATED IN: cytosol, apoplast, plasma membrane, chloroplast, membrane; EXPRESSED IN: 33 plant structures; EXPRESSED DURING: 17 growth stages; CONTAINS InterPro DOMAIN/s: Carbohydrate/purine kinase (InterPro:IPR…	1.51207	0.00329946	1.37897	0.0958836	Cytoplasmic
GSBRNA2T00143566001	BnaA02g00100D	chrA02:30648-32966	AT5G09660.1	6.3	gluconeogenesis.Malate DH	Symbols: PMDH2 | PMDH2 (peroxisomal NAD-malate dehydrogenase 2); malate dehydrogenase | chr5:2993444-2995675 REVERSE	peroxisomal NAD-malate dehydrogenase 2 (PMDH2); FUNCTIONS IN: malate dehydrogenase activity; INVOLVED IN: regulation of fatty acid beta-oxidation, regulation of photorespiration; LOCATED IN: in 6 components; EXPRESSED IN: 24 plant structures; EXPRESSED DURING: 14 growth stages; CONTAINS InterPro DOMAIN/s: Lactate/malate dehydrogenase, N-terminal (InterPro:IPR001236), Lactate/malate dehydrogenase,…	1.3392	0.194009	1.37189	0.0748952	Peroxisomal
GSBRNA2T00028785001	BnaC02g40260D	chrC02:43079164-43082573	AT1G56070.1	29.2.4	protein.synthesis.elongation	Symbols: LOS1 | LOS1; copper ion binding / translation elongation factor/ translation factor, nucleic acid binding | chr1:20967930-20971742 REVERSE	LOW EXPRESSION OF OSMOTICALLY RESPONSIVE GENES 1 (LOS1); FUNCTIONS IN: translation factor activity, nucleic acid binding, copper ion binding, translation elongation factor activity; INVOLVED IN: response to cold; LOCATED IN: cytosol, nucleolus, chloroplast, plasma membrane, membrane; EXPRESSED IN: 29 plant structures; EXPRESSED DURING: 15 growth stages; CONTAINS InterPro DOMAIN/s: Protein synthes…	1.42117	0.106368	1.35888	0.0105832	Cytoplasmic
GSBRNA2T00047440001	BnaC08g15730D	chrC08:20097503-20099975	AT1G12780.1	10.1.2	cell wall.precursor synthesis.UGE	Symbols: UGE1 | UGE1 (UDP-D-glucose/UDP-D-galactose 4-epimerase 1); UDP-glucose 4-epimerase/ protein dimerization | chr1:4355926-4358328 REVERSE	UDP-D-glucose/UDP-D-galactose 4-epimerase 1 (UGE1); FUNCTIONS IN: UDP-glucose 4-epimerase activity, protein dimerization activity; INVOLVED IN: response to stress, galactose biosynthetic process; LOCATED IN: cytosol, plasma membrane; EXPRESSED IN: 32 plant structures; EXPRESSED DURING: 16 growth stages; CONTAINS InterPro DOMAIN/s: NAD-dependent epimerase/dehydratase (InterPro:IPR001509), NAD(P)-b…	1.08322	0.519794	1.35323	0.062396	Cytoplasmic
GSBRNA2T00135952001	BnaA10g22340D	chrA10:15096790-15099070	AT5G09810.1	31.1	cell.organisation	Symbols: ACT2, ACT7 | ACT7 (ACTIN 7); structural constituent of cytoskeleton | chr5:3052097-3054614 FORWARD	actin 7 (ACT7); FUNCTIONS IN: protein binding, structural constituent of cytoskeleton; INVOLVED IN: in 9 processes; LOCATED IN: mitochondrion, nucleolus, cell wall, cytoskeleton, plasma membrane; EXPRESSED IN: 29 plant structures; EXPRESSED DURING: 14 growth stages; CONTAINS InterPro DOMAIN/s: Actin, conserved site (InterPro:IPR004001), Actin/actin-like (InterPro:IPR004000), Actin/actin-like cons…	1.3194	0.0960178	1.35142	0.0990564	Cytoplasmic
GSBRNA2T00004543001	BnaA08g11640D	chrA08:10507281-10508723	AT4G34050.1	16.2.1.6	secondary metabolism.phenylpropanoids.lignin biosynthesis.CCoAOMT	caffeoyl-CoA 3-O-methyltransferase, putative | chr4:16310775-16312216 FORWARD	caffeoyl coenzyme A O-methyltransferase 1 (CCoAOMT1); FUNCTIONS IN: caffeoyl-CoA O-methyltransferase activity; INVOLVED IN: coumarin biosynthetic process, response to cadmium ion; LOCATED IN: cytosol; EXPRESSED IN: 24 plant structures; EXPRESSED DURING: 14 growth stages; CONTAINS InterPro DOMAIN/s: O-methyltransferase, family 3 (InterPro:IPR002935); BEST Arabidopsis thaliana protein match is: S-a…	1.17671	0.492735	1.34846	1.28528e-07	Cytoplasmic
GSBRNA2T00150281001	BnaA10g02560D	chrA10:1359188-1361434	AT1G04410.1	8.2.9	TCA / org. transformation.other organic acid transformaitons.cyt MDH	malate dehydrogenase, cytosolic, putative | chr1:1189078-1191412 REVERSE	Lactate/malate dehydrogenase family protein; FUNCTIONS IN: in 6 functions; INVOLVED IN: response to cadmium ion, response to zinc ion, response to salt stress; LOCATED IN: in 7 components; EXPRESSED IN: 26 plant structures; EXPRESSED DURING: 15 growth stages; CONTAINS InterPro DOMAIN/s: Malate dehydrogenase, NAD-dependent, cytosolic (InterPro:IPR011274), Lactate/malate dehydrogenase, N-terminal (…	1.22848	0.0237068	1.34605	0.00623282	Cytoplasmic
GSBRNA2T00134930001	BnaC09g07800D	chrC09:4893384-4897098	AT5G66760.1	8.1.7	TCA / org. transformation.TCA.succinate dehydrogenase	Symbols: SDH1-1 | SDH1-1; ATP binding / succinate dehydrogenase | chr5:26653658-26657536 FORWARD	succinate dehydrogenase 1-1 (SDH1-1); FUNCTIONS IN: cobalt ion binding, succinate dehydrogenase activity, ATP binding; INVOLVED IN: mitochondrial electron transport, succinate to ubiquinone; LOCATED IN: mitochondrial respiratory chain complex II, mitochondrion, cell wall; EXPRESSED IN: 26 plant structures; EXPRESSED DURING: 16 growth stages; CONTAINS InterPro DOMAIN/s: Succinate dehydrogenase, fl…	1.18022	9.58866e-05	1.34549	0.00231149	Mitochondrial
GSBRNA2T00126626001	BnaA08g11320D	chrA08:10296384-10298687	AT4G34200.1	13.1.5.1.1	amino acid metabolism.synthesis.serine-glycine-cysteine group.serine.phosphoglycerate dehydrogenase	Symbols: EDA9 | EDA9 (embryo sac development arrest 9); ATP binding | chr4:16373819-16376622 REVERSE	embryo sac development arrest 9 (EDA9); FUNCTIONS IN: ATP binding; INVOLVED IN: megagametogenesis; LOCATED IN: mitochondrion, chloroplast, membrane; EXPRESSED IN: 26 plant structures; EXPRESSED DURING: 14 growth stages; CONTAINS InterPro DOMAIN/s: D-3-phosphoglycerate dehydrogenase (InterPro:IPR006236), D-isomer specific 2-hydroxyacid dehydrogenase, catalytic domain (InterPro:IPR006139), D-isomer…	0.953595	0.814439	1.34364	0.0493489	Chloroplast
GSBRNA2T00151751001	BnaC02g06060D	chrC02:3186566-3191157	AT5G15450.1	20.2.1	stress.abiotic.heat	Symbols: APG6, CLPB3, CLPB-P | CLPB3 (CASEIN LYTIC PROTEINASE B3); ATP binding / ATPase/ nucleoside-triphosphatase/ nucleotide binding / protein binding | chr5:5014212-5018347 REVERSE	casein lytic proteinase B3 (CLPB3); FUNCTIONS IN: nucleoside-triphosphatase activity, ATPase activity, nucleotide binding, ATP binding; INVOLVED IN: chloroplast organization, response to heat; LOCATED IN: plastid stroma, chloroplast, chloroplast stroma; EXPRESSED IN: 28 plant structures; EXPRESSED DURING: 14 growth stages; CONTAINS InterPro DOMAIN/s: Clp ATPase, C-terminal (InterPro:IPR019489), A…	1.84922	0.0176078	1.33743	0.0277746	Mitochondrial
GSBRNA2T00136469001	BnaA10g26650D	chrA10:16950439-16952437	AT5G03290.1	8.2.4	TCA / org. transformation.other organic acid transformaitons.IDH	isocitrate dehydrogenase, putative / NAD+ isocitrate dehydrogenase, putative | chr5:793974-796182 FORWARD	isocitrate dehydrogenase V (IDH-V); FUNCTIONS IN: isocitrate dehydrogenase (NAD+) activity, zinc ion binding, ATP binding; INVOLVED IN: isocitrate metabolic process, tricarboxylic acid cycle, metabolic process; LOCATED IN: mitochondrion, chloroplast; EXPRESSED IN: 24 plant structures; EXPRESSED DURING: 15 growth stages; CONTAINS InterPro DOMAIN/s: Isocitrate/isopropylmalate dehydrogenase (InterPr…	1.28071	0.000175925	1.33742	1.36675e-06	Chloroplast
GSBRNA2T00076925001	BnaC09g17480D	chrC09:14202134-14204019	AT1G04410.1	8.2.9	TCA / org. transformation.other organic acid transformaitons.cyt MDH	malate dehydrogenase, cytosolic, putative | chr1:1189078-1191412 REVERSE	Lactate/malate dehydrogenase family protein; FUNCTIONS IN: in 6 functions; INVOLVED IN: response to cadmium ion, response to zinc ion, response to salt stress; LOCATED IN: in 7 components; EXPRESSED IN: 26 plant structures; EXPRESSED DURING: 15 growth stages; CONTAINS InterPro DOMAIN/s: Malate dehydrogenase, NAD-dependent, cytosolic (InterPro:IPR011274), Lactate/malate dehydrogenase, N-terminal (…	1.46584	0.279454	1.33034	0.105715	Cytoplasmic
GSBRNA2T00132636001	BnaA05g03520D	chrA05:1929517-1932250	AT2G43750.2	13.1.5.3.1	amino acid metabolism.synthesis.serine-glycine-cysteine group.cysteine.OASTL	Symbols: OASB, ACS1, CPACS1, ATCS-B | OASB (O-ACETYLSERINE (THIOL) LYASE B); cysteine synthase | chr2:18129411-18132552 REVERSE	O-acetylserine (thiol) lyase B (OASB); CONTAINS InterPro DOMAIN/s: Cysteine synthase/cystathionine beta-synthase P-phosphate-binding site (InterPro:IPR001216), Cysteine synthase A (InterPro:IPR005859), Pyridoxal phosphate-dependent enzyme, beta subunit (InterPro:IPR001926), Cysteine synthase K/M (InterPro:IPR005856); BEST Arabidopsis thaliana protein match is: O-acetylserine (thiol) lyase isoform…	1.79776	0.1295	1.32888	9.70045e-05	Chloroplast
GSBRNA2T00105377001	BnaA06g07650D	chrA06:4099875-4102122	AT3G26340.1	29.5.11.20	protein.degradation.ubiquitin.proteasom	20S proteasome beta subunit E, putative | chr3:9650417-9652897 REVERSE	N-terminal nucleophile aminohydrolases (Ntn hydrolases) superfamily protein; FUNCTIONS IN: endopeptidase activity, threonine-type endopeptidase activity; INVOLVED IN: proteolysis involved in cellular protein catabolic process, ubiquitin-dependent protein catabolic process; LOCATED IN: proteasome core complex, proteasome complex; EXPRESSED IN: guard cell; CONTAINS InterPro DOMAIN/s: Proteasome, be…	0.925968	0.56566	1.32655	0.147977	Chloroplast
GSBRNA2T00111262001	BnaA04g06460D	chrA04:5074467-5076815	AT4G13930.1	25.1	C1-metabolism.glycine hydroxymethyltransferase	Symbols: SHM4 | SHM4 (serine hydroxymethyltransferase 4); catalytic/ glycine hydroxymethyltransferase/ pyridoxal phosphate binding | chr4:8047692-8050106 REVERSE	serine hydroxymethyltransferase 4 (SHM4); FUNCTIONS IN: pyridoxal phosphate binding, glycine hydroxymethyltransferase activity, catalytic activity; INVOLVED IN: response to cadmium ion, glycine metabolic process, L-serine metabolic process; LOCATED IN: cytosol, plasma membrane, membrane; EXPRESSED IN: 9 plant structures; EXPRESSED DURING: seedling growth, seed development stages; CONTAINS InterPr…	1.23564	0.242154	1.31835	0.0456359	Cytoplasmic
GSBRNA2T00044567001	BnaC05g09880D	chrC05:5502939-5507477	AT3G04120.1	4.1.9	glycolysis.cytosolic branch.glyceraldehyde 3-phosphate dehydrogenase (GAP-DH)	Symbols: GAPC, GAPC-1, GAPC1 | GAPC1 (GLYCERALDEHYDE-3-PHOSPHATE DEHYDROGENASE C SUBUNIT 1); glyceraldehyde-3-phosphate dehydrogenase (phosphorylating)/ glyceraldehyde-3-phosphate dehydrogenase | chr3:1080950-1083530 FORWARD	glyceraldehyde-3-phosphate dehydrogenase C subunit 1 (GAPC1); FUNCTIONS IN: glyceraldehyde-3-phosphate dehydrogenase (phosphorylating) activity, copper ion binding, glyceraldehyde-3-phosphate dehydrogenase activity; INVOLVED IN: in 11 processes; LOCATED IN: in 8 components; EXPRESSED IN: 28 plant structures; EXPRESSED DURING: 16 growth stages; CONTAINS InterPro DOMAIN/s: Glyceraldehyde 3-phosphat…	1.11697	0.213266	1.31107	1.551e-06	Cytoplasmic
GSBRNA2T00074419001	BnaA01g25880D	chrA01:18054502-18057194	AT3G19820.3	17.3.1.2.8	hormone metabolism.brassinosteroid.synthesis-degradation.sterols.DWF1	Symbols: DWF1, DIM, EVE1, DIM1, CBB1 | DWF1 (DWARF 1); calmodulin binding / catalytic | chr3:6879617-6881652 REVERSE	DWARF 1 (DWF1); CONTAINS InterPro DOMAIN/s: FAD-linked oxidase, FAD-binding, subdomain 2 (InterPro:IPR016168), FAD-binding, type 2 (InterPro:IPR016166), FAD linked oxidase, N-terminal (InterPro:IPR006094).	1.06834	0.230967	1.30823	0.193825	Cytoplasmic
GSBRNA2T00089477001	BnaA08g11470D	chrA08:10435174-10438144	AT4G33680.1	13.1.3.5.3	amino acid metabolism.synthesis.aspartate family.lysine.LL-diaminopimelic acid aminotransferase	Symbols: AGD2 | AGD2 (ABERRANT GROWTH AND DEATH 2); L,L-diaminopimelate aminotransferase/ transaminase | chr4:16171694-16174686 REVERSE	ABERRANT GROWTH AND DEATH 2 (AGD2); FUNCTIONS IN: transaminase activity, copper ion binding, L,L-diaminopimelate aminotransferase activity; INVOLVED IN: lysine biosynthetic process via diaminopimelate, systemic acquired resistance, salicylic acid mediated signaling pathway; LOCATED IN: chloroplast, chloroplast stroma; EXPRESSED IN: 26 plant structures; EXPRESSED DURING: 16 growth stages; CONTAINS…	1.27686	0.132455	1.29337	0.127032	Chloroplast
GSBRNA2T00063599001	BnaCnng55040D	chrCnn_random:54881666-54884925	AT1G04410.1	8.2.9	TCA / org. transformation.other organic acid transformaitons.cyt MDH	malate dehydrogenase, cytosolic, putative | chr1:1189078-1191412 REVERSE	Lactate/malate dehydrogenase family protein; FUNCTIONS IN: in 6 functions; INVOLVED IN: response to cadmium ion, response to zinc ion, response to salt stress; LOCATED IN: in 7 components; EXPRESSED IN: 26 plant structures; EXPRESSED DURING: 15 growth stages; CONTAINS InterPro DOMAIN/s: Malate dehydrogenase, NAD-dependent, cytosolic (InterPro:IPR011274), Lactate/malate dehydrogenase, N-terminal (…	0.905876	0.134568	1.29259	0.00344155	Cytoplasmic
GSBRNA2T00071341001	BnaC06g14170D	chrC06:16984570-16987397	AT3G52880.1	21.2	redox.ascorbate and glutathione	Symbols: ATMDAR1 | monodehydroascorbate reductase, putative | chr3:19601213-19604454 REVERSE	monodehydroascorbate reductase 1 (MDAR1); FUNCTIONS IN: monodehydroascorbate reductase (NADH) activity; INVOLVED IN: response to cadmium ion, peptidyl-cysteine S-nitrosylation, hydrogen peroxide catabolic process; LOCATED IN: peroxisomal matrix, apoplast, chloroplast, peroxisome, plasma membrane; EXPRESSED IN: 26 plant structures; EXPRESSED DURING: 16 growth stages; CONTAINS InterPro DOMAIN/s: FA…	1.41904	0.191462	1.29211	0.168837	Cytoplasmic
GSBRNA2T00141750001	BnaC03g49830D	chrC03:34676127-34677495	AT5G64350.1	29.6	protein.folding	Symbols: FKBP12, ATFKBP12 | FKBP12 (FK506-BINDING PROTEIN); FK506 binding / peptidyl-prolyl cis-trans isomerase | chr5:25734598-25736071 REVERSE	FK506-binding protein 12 (FKBP12); FUNCTIONS IN: FK506 binding, peptidyl-prolyl cis-trans isomerase activity; INVOLVED IN: protein folding; LOCATED IN: chloroplast thylakoid lumen; EXPRESSED IN: 24 plant structures; EXPRESSED DURING: 14 growth stages; CONTAINS InterPro DOMAIN/s: Peptidyl-prolyl cis-trans isomerase, FKBP-type (InterPro:IPR001179); BEST Arabidopsis thaliana protein match is: FKBP-l…	1.15904	0.598307	1.28936	0.124935	Cytoplasmic
GSBRNA2T00112264001	BnaA07g10870D	chrA07:10225268-10227681	AT1G21750.1	21.1	redox.thioredoxin	Symbols: ATPDIL1-1, ATPDI5, PDI5 | ATPDIL1-1 (PDI-LIKE 1-1); protein disulfide isomerase | chr1:7645700-7648841 FORWARD	PDI-like 1-1 (PDIL1-1); FUNCTIONS IN: protein disulfide isomerase activity; INVOLVED IN: in 6 processes; LOCATED IN: in 8 components; EXPRESSED IN: 29 plant structures; EXPRESSED DURING: 16 growth stages; CONTAINS InterPro DOMAIN/s: Disulphide isomerase (InterPro:IPR005788), Thioredoxin fold (InterPro:IPR012335), Thioredoxin domain (InterPro:IPR013766), Thioredoxin, conserved site (InterPro:IPR01…	0.90746	0.441508	1.28668	0.190249	ER
GSBRNA2T00146506001	BnaA07g33590D	chrA07:23003698-23006538	AT1G77510.1	21.1	redox.thioredoxin	Symbols: ATPDIL1-2, PDI6, ATPDI6 | ATPDIL1-2 (PDI-LIKE 1-2); protein disulfide isomerase | chr1:29126650-29129612 FORWARD	PDI-like 1-2 (PDIL1-2); FUNCTIONS IN: protein disulfide isomerase activity; INVOLVED IN: response to cadmium ion, response to salt stress, response to endoplasmic reticulum stress; LOCATED IN: endoplasmic reticulum, plasma membrane, chloroplast; EXPRESSED IN: 28 plant structures; EXPRESSED DURING: 15 growth stages; CONTAINS InterPro DOMAIN/s: Thioredoxin fold (InterPro:IPR012335), Disulphide isom…	1.28004	0.32339	1.2824	0.154793	ER
GSBRNA2T00058165001	BnaA01g07830D	chrA01:3707417-3711315	AT4G29060.1	29.2.4	protein.synthesis.elongation	Symbols: emb2726 | emb2726 (embryo defective 2726); RNA binding / translation elongation factor | chr4:14317256-14321567 FORWARD	embryo defective 2726 (emb2726); FUNCTIONS IN: RNA binding, translation elongation factor activity; INVOLVED IN: translational elongation, response to cadmium ion, embryo development ending in seed dormancy; LOCATED IN: chloroplast stroma, chloroplast, chloroplast envelope; EXPRESSED IN: 24 plant structures; EXPRESSED DURING: 14 growth stages; CONTAINS InterPro DOMAIN/s: Nucleic acid-binding, OB-…	1.72448	0.0242861	1.28117	0.00474938	Cytoplasmic
GSBRNA2T00085255001	BnaC03g44640D	chrC03:29719176-29722175	AT3G25230.1	29.6;31.3.1	protein.folding;cell.cycle.peptidylprolyl isomerase	Symbols: ROF1, ATFKBP62, FKBP62 | ROF1 (ROTAMASE FKBP 1); FK506 binding / calmodulin binding / peptidyl-prolyl cis-trans isomerase | chr3:9188181-9191419 FORWARD	rotamase FKBP 1 (ROF1); FUNCTIONS IN: FK506 binding, peptidyl-prolyl cis-trans isomerase activity, calmodulin binding; INVOLVED IN: response to cadmium ion, response to heat, response to wounding; LOCATED IN: nucleus, cytoplasm; EXPRESSED IN: 26 plant structures; EXPRESSED DURING: 15 growth stages; CONTAINS InterPro DOMAIN/s: Tetratricopeptide TPR-1 (InterPro:IPR001440), Tetratricopeptide-like he…	1.35144	0.00870322	1.28085	0.00213123	Cytoplasmic
GSBRNA2T00024636001	BnaA06g00870D	chrA06:609867-615315	AT1G79920.1	20.2.1	stress.abiotic.heat	ATP binding | chr1:30058632-30062744 REVERSE	Heat shock protein 70 (Hsp 70) family protein; FUNCTIONS IN: ATP binding; LOCATED IN: cell wall, plasma membrane; EXPRESSED IN: male gametophyte, guard cell, cultured cell, pollen tube; EXPRESSED DURING: L mature pollen stage, M germinated pollen stage; CONTAINS InterPro DOMAIN/s: Heat shock protein Hsp70 (InterPro:IPR001023), Heat shock protein 70 (InterPro:IPR013126); BEST Arabidopsis thaliana …	1.13181	0.221231	1.2806	0.0188138	Cytoplasmic
GSBRNA2T00148037001	BnaC06g39330D	chrC06:36483505-36487885	AT1G78900.2	34.1	transport.p- and v-ATPases	Symbols: VHA-A | VHA-A (VACUOLAR ATP SYNTHASE SUBUNIT A); ATP binding / hydrogen ion transporting ATP synthase, rotational mechanism / hydrolase, acting on acid anhydrides, catalyzing transmembrane movement of substances / proton-transporting ATPase, rotational mechanism | chr1:29660184-29664951 FORWARD	vacuolar ATP synthase subunit A (VHA-A); FUNCTIONS IN: hydrogen ion transporting ATP synthase activity, rotational mechanism, hydrolase activity, acting on acid anhydrides, catalyzing transmembrane movement of substances, proton-transporting ATPase activity, rotational mechanism, ATP binding; INVOLVED IN: response to salt stress, proton transport, Golgi organization, pollen development; LOCATED I…	1.15588	6.44703e-06	1.27904	5.96552e-05	Cytoplasmic
GSBRNA2T00132145001	BnaC06g18830D	chrC06:21173483-21174771	AT3G63410.1	16.1.3.3	secondary metabolism.isoprenoids.tocopherol biosynthesis.MPBQ/MSBQ methyltransferase	Symbols: APG1, VTE3, IEP37, E37 | APG1 (ALBINO OR PALE GREEN MUTANT 1); 2-methyl-6-phytyl-1,4-benzoquinone methyltransferase/ S-adenosylmethionine-dependent methyltransferase/ methyltransferase | chr3:23415589-23417119 REVERSE	ALBINO OR PALE GREEN MUTANT 1 (APG1); FUNCTIONS IN: S-adenosylmethionine-dependent methyltransferase activity, methyltransferase activity, 2-methyl-6-phytyl-1,4-benzoquinone methyltransferase activity; INVOLVED IN: plastoquinone biosynthetic process, vitamin E biosynthetic process; LOCATED IN: chloroplast, chloroplast inner membrane, chloroplast envelope; EXPRESSED IN: 23 plant structures; EXPRES…	1.58131	0.0179065	1.27488	0.00444325	Chloroplast
GSBRNA2T00044368001	BnaA03g49280D	chrA03:25390357-25395419	AT4G28470.1	29.5.11.20	protein.degradation.ubiquitin.proteasom	Symbols: RPN1B, ATRPN1B | RPN1B (26S PROTEASOME REGULATORY SUBUNIT S2 1B); binding / enzyme regulator | chr4:14066875-14072545 REVERSE	26S proteasome regulatory subunit S2 1B (RPN1B); FUNCTIONS IN: enzyme regulator activity, binding; INVOLVED IN: protein catabolic process; LOCATED IN: proteasome regulatory particle, base subcomplex, proteasome complex; EXPRESSED IN: 6 plant structures; CONTAINS InterPro DOMAIN/s: 26S proteasome regulatory complex, non-ATPase subcomplex, Rpn1 subunit (InterPro:IPR016643), Proteasome/cyclosome, re…	1.33265	0.0124526	1.27369	0.094654	Cytoplasmic
GSBRNA2T00078268001	BnaA09g43270D	chrA09:30019204-30021179	AT2G21250.1	3.5	minor CHO metabolism.others	mannose 6-phosphate reductase (NADPH-dependent), putative | chr2:9103207-9105187 REVERSE	NAD(P)-linked oxidoreductase superfamily protein; FUNCTIONS IN: oxidoreductase activity; INVOLVED IN: response to cadmium ion; EXPRESSED IN: cultured cell, leaf; EXPRESSED DURING: seedling growth; CONTAINS InterPro DOMAIN/s: Aldo/keto reductase (InterPro:IPR001395), Aldo/keto reductase subgroup (InterPro:IPR020471), Aldo/keto reductase, conserved site (InterPro:IPR018170); BEST Arabidopsis thalia…	1.04634	0.667914	1.27257	0.110552	Cytoplasmic
GSBRNA2T00012869001	BnaC08g13770D	chrC08:18830807-18835345	AT1G09640.1	29.2.4	protein.synthesis.elongation	elongation factor 1B-gamma, putative / eEF-1B gamma, putative | chr1:3119878-3122526 FORWARD	Translation elongation factor EF1B, gamma chain; FUNCTIONS IN: translation elongation factor activity; INVOLVED IN: translational elongation; LOCATED IN: plasma membrane; EXPRESSED IN: male gametophyte, cultured cell, pollen tube, leaf, seed; EXPRESSED DURING: L mature pollen stage, M germinated pollen stage, seed development stages; CONTAINS InterPro DOMAIN/s: Thioredoxin fold (InterPro:IPR01233…	1.62829	0.0523455	1.26995	0.0465208	Cytoplasmic
GSBRNA2T00126435001	BnaA04g04090D	chrA04:3005735-3007900	AT3G54470.1	23.1.1.5	nucleotide metabolism.synthesis.pyrimidine.UMP Synthase	uridine 5'-monophosphate synthase / UMP synthase (PYRE-F) (UMPS) | chr3:20168095-20170303 REVERSE	uridine 5'-monophosphate synthase / UMP synthase (PYRE-F) (UMPS); FUNCTIONS IN: orotate phosphoribosyltransferase activity, orotidine-5'-phosphate decarboxylase activity; INVOLVED IN: response to cadmium ion, cellular response to phosphate starvation, pyrimidine ribonucleotide biosynthetic process, nucleoside metabolic process; LOCATED IN: cellular_component unknown; EXPRESSED IN: guard cell, cul…	1.03746	0.32248	1.26019	0.0446686	Cytoplasmic
GSBRNA2T00121192001	BnaA01g03860D	chrA01:1786288-1791034	AT4G33010.1	1.2.4.1;25	PS.photorespiration.glycine cleavage.P subunit;C1-metabolism	Symbols: AtGLDP1 | AtGLDP1 (Arabidopsis thaliana glycine decarboxylase P-protein 1); catalytic/ glycine dehydrogenase (decarboxylating)/ pyridoxal phosphate binding | chr4:15926670-15931332 REVERSE	glycine decarboxylase P-protein 1 (GLDP1); FUNCTIONS IN: glycine dehydrogenase (decarboxylating) activity, protein binding; INVOLVED IN: glycine catabolic process, response to cadmium ion, glycine decarboxylation via glycine cleavage system; LOCATED IN: mitochondrion, apoplast, glycine cleavage complex, chloroplast, chloroplast envelope; EXPRESSED IN: 31 plant structures; EXPRESSED DURING: 16 gro…	1.86858	0.072862	1.25389	0.213643	Mitochondrial
GSBRNA2T00127784001	BnaC04g39580D	chrC04:40495580-40497649	AT2G28190.1	21.6	redox.dismutases and catalases	Symbols: CSD2, CZSOD2 | CSD2 (COPPER/ZINC SUPEROXIDE DISMUTASE 2); superoxide dismutase | chr2:12014498-12016569 FORWARD	copper/zinc superoxide dismutase 2 (CSD2); FUNCTIONS IN: superoxide dismutase activity; INVOLVED IN: in 6 processes; LOCATED IN: thylakoid, apoplast, chloroplast stroma, chloroplast; EXPRESSED IN: 29 plant structures; EXPRESSED DURING: 14 growth stages; CONTAINS InterPro DOMAIN/s: Superoxide dismutase, copper/zinc, binding site (InterPro:IPR018152), Superoxide dismutase, copper/zinc binding (Inte…	1.06216	0.801211	1.24601	0.01412	Chloroplast
GSBRNA2T00122300001	BnaA09g48390D	chrA09:32423334-32427724	AT1G09620.1	29.1.4	protein.aa activation.leucine-tRNA ligase	ATP binding / aminoacyl-tRNA ligase/ leucine-tRNA ligase/ nucleotide binding | chr1:3112778-3116699 REVERSE	ATP binding;leucine-tRNA ligases;aminoacyl-tRNA ligases;nucleotide binding;ATP binding;aminoacyl-tRNA ligases; FUNCTIONS IN: nucleotide binding, aminoacyl-tRNA ligase activity, leucine-tRNA ligase activity, ATP binding; INVOLVED IN: leucyl-tRNA aminoacylation, translation, tRNA aminoacylation for protein translation; LOCATED IN: chloroplast; EXPRESSED IN: 25 plant structures; EXPRESSED DURING: 13…	1.71672	0.1044	1.24506	0.17922	Cytoplasmic
GSBRNA2T00135854001	BnaA10g21510D	chrA10:14770742-14772798	AT5G10860.1	35.1	not assigned.no ontology	CBS domain-containing protein | chr5:3428891-3430470 REVERSE	Cystathionine beta-synthase (CBS) family protein; FUNCTIONS IN: cobalt ion binding; INVOLVED IN: response to salt stress; LOCATED IN: mitochondrion; EXPRESSED IN: 24 plant structures; EXPRESSED DURING: 15 growth stages; CONTAINS InterPro DOMAIN/s: Cystathionine beta-synthase, core (InterPro:IPR000644); BEST Arabidopsis thaliana protein match is: Cystathionine beta-synthase (CBS) family protein (T…	1.23904	0.178328	1.23383	0.000641708	Cytoplasmic
GSBRNA2T00027418001	BnaAnng40540D	chrAnn_random:46383148-46384699	AT5G61790.1	30.3	signalling.calcium	Symbols: CNX1, ATCNX1 | calnexin 1 (CNX1) | chr5:24827102-24829791 REVERSE	calnexin 1 (CNX1); FUNCTIONS IN: unfolded protein binding, calcium ion binding; INVOLVED IN: protein folding; LOCATED IN: in 8 components; EXPRESSED IN: 26 plant structures; EXPRESSED DURING: 15 growth stages; CONTAINS InterPro DOMAIN/s: Calreticulin/calnexin, P (InterPro:IPR009033), Calreticulin/calnexin (InterPro:IPR001580), Calreticulin/calnexin, conserved site (InterPro:IPR018124), Concanaval…	1.25956	0.154992	1.23221	0.0294179	ER
GSBRNA2T00129104001	BnaC03g53290D	chrC03:38555719-38559561	AT3G48170.1	16.4.2.1	secondary metabolism.N misc.betaine.betaine-aldehyde dehydrogenase	Symbols: ALDH10A9 | ALDH10A9; 3-chloroallyl aldehyde dehydrogenase/ oxidoreductase | chr3:17786140-17790008 REVERSE	aldehyde dehydrogenase 10A9 (ALDH10A9); FUNCTIONS IN: 3-chloroallyl aldehyde dehydrogenase activity, oxidoreductase activity; INVOLVED IN: oxidation reduction, glycine betaine biosynthetic process from choline, metabolic process; LOCATED IN: peroxisome; EXPRESSED IN: 23 plant structures; EXPRESSED DURING: 13 growth stages; CONTAINS InterPro DOMAIN/s: Aldehyde/histidinol dehydrogenase (InterPro:IP…	1.25784	0.140992	1.23041	0.242714	Chloroplast
GSBRNA2T00121618001	BnaA01g00190D	chrA01:66871-69292	AT4G37910.1	20.2.1	stress.abiotic.heat	Symbols: mtHsc70-1 | mtHsc70-1 (mitochondrial heat shock protein 70-1); ATP binding | chr4:17825080-17828180 REVERSE	mitochondrial heat shock protein 70-1 (mtHsc70-1); FUNCTIONS IN: zinc ion binding, ATP binding; INVOLVED IN: protein folding, response to cadmium ion, response to salt stress; LOCATED IN: mitochondrion, cell wall, plasma membrane, mitochondrial matrix; EXPRESSED IN: 26 plant structures; EXPRESSED DURING: 15 growth stages; CONTAINS InterPro DOMAIN/s: Heat shock protein 70, conserved site (InterPro…	1.12793	0.664337	1.22823	0.291641	Mitochondrial
GSBRNA2T00099194001	BnaA07g20210D	chrA07:15905598-15910130	AT1G79690.1	23.3.3	nucleotide metabolism.salvage.NUDIX hydrolases	Symbols: atnudt3 | atnudt3 (Arabidopsis thaliana Nudix hydrolase homolog 3); hydrolase | chr1:29985176-29990388 FORWARD	nudix hydrolase homolog 3 (NUDT3); FUNCTIONS IN: dipeptidyl-peptidase activity, hydrolase activity; INVOLVED IN: proteolysis; LOCATED IN: cytosol, vacuole; EXPRESSED IN: 23 plant structures; EXPRESSED DURING: 13 growth stages; CONTAINS InterPro DOMAIN/s: NUDIX hydrolase domain-like (InterPro:IPR015797), Peptidase M49, dipeptidyl-peptidase III (InterPro:IPR005317), NUDIX hydrolase domain (InterPro…	0.885722	0.00785675	1.22742	0.0663021	Cytoplasmic
GSBRNA2T00105983001	BnaC06g17600D	chrC06:20183110-20186653	AT3G59920.1	30.5	signalling.G-proteins	Symbols: ATGDI2 | ATGDI2 (RAB GDP DISSOCIATION INHIBITOR 2); RAB GDP-dissociation inhibitor | chr3:22134999-22138457 FORWARD	RAB GDP dissociation inhibitor 2 (GDI2); FUNCTIONS IN: RAB GDP-dissociation inhibitor activity; INVOLVED IN: regulation of GTPase activity, protein transport; LOCATED IN: cellular_component unknown; EXPRESSED IN: 25 plant structures; EXPRESSED DURING: 15 growth stages; CONTAINS InterPro DOMAIN/s: Rab GTPase activator (InterPro:IPR002005), GDP dissociation inhibitor (InterPro:IPR018203), Rab GDI p…	1.19684	0.0979344	1.21979	0.0370413	Cytoplasmic
GSBRNA2T00063045001	BnaA06g16950D	chrA06:9556015-9559044	AT3G48000.1	5.1	fermentation.aldehyde dehydrogenase	Symbols: ALDH2B4, ALDH2, ALDH2A | ALDH2B4 (ALDEHYDE DEHYDROGENASE 2B4); 3-chloroallyl aldehyde dehydrogenase/ ATP binding / aldehyde dehydrogenase (NAD) | chr3:17716867-17720020 REVERSE	aldehyde dehydrogenase 2B4 (ALDH2B4); FUNCTIONS IN: 3-chloroallyl aldehyde dehydrogenase activity, aldehyde dehydrogenase (NAD) activity, ATP binding; INVOLVED IN: response to cadmium ion; LOCATED IN: mitochondrion, chloroplast; EXPRESSED IN: 24 plant structures; EXPRESSED DURING: 14 growth stages; CONTAINS InterPro DOMAIN/s: Aldehyde/histidinol dehydrogenase (InterPro:IPR016161), Aldehyde dehydr…	0.908432	0.387969	1.21738	0.239082	Mitochondrial
GSBRNA2T00088508001	BnaAnng30740D	chrAnn_random:35067862-35069336	AT1G64520.1	29.5.11.20	protein.degradation.ubiquitin.proteasom	Symbols: RPN12a | RPN12a (Regulatory Particle non-ATPase 12a); peptidase | chr1:23956386-23958322 FORWARD	regulatory particle non-ATPase 12A (RPN12a); FUNCTIONS IN: peptidase activity; INVOLVED IN: in 14 processes; LOCATED IN: proteasome complex, nucleus, proteasome regulatory particle, lid subcomplex, chloroplast envelope; EXPRESSED IN: 23 plant structures; EXPRESSED DURING: 15 growth stages; CONTAINS InterPro DOMAIN/s: 26S proteasome non-ATPase regulatory subunit Rpn12 (InterPro:IPR006746), SAC3/GA…	1.13	4.83898e-06	1.2115	0.0703442	Cytoplasmic
GSBRNA2T00059546001	BnaA05g29640D	chrA05:20628422-20631746	AT3G08590.2	4.1.13	glycolysis.cytosolic branch.phosphoglycerate mutase	2,3-biphosphoglycerate-independent phosphoglycerate mutase, putative / phosphoglyceromutase, putative | chr3:2608471-2611418 REVERSE	Phosphoglycerate mutase, 2,3-bisphosphoglycerate-independent; FUNCTIONS IN: manganese ion binding, phosphoglycerate mutase activity, 2,3-bisphosphoglycerate-independent phosphoglycerate mutase activity, catalytic activity, metal ion binding; INVOLVED IN: response to cadmium ion; LOCATED IN: cytosol, apoplast; EXPRESSED IN: 25 plant structures; EXPRESSED DURING: 14 growth stages; CONTAINS InterPro…	1.07721	0.090876	1.20979	0.105872	Cytoplasmic
GSBRNA2T00081118001	BnaA02g04630D	chrA02:2067292-2072266	AT5G19990.1	29.5.11.20	protein.degradation.ubiquitin.proteasom	Symbols: RPT6A, ATSUG1 | RPT6A (REGULATORY PARTICLE TRIPLE-A ATPASE 6A); ATPase | chr5:6752006-6755080 FORWARD	regulatory particle triple-A ATPase 6A (RPT6A); FUNCTIONS IN: ATPase activity; INVOLVED IN: ubiquitin-dependent protein catabolic process; LOCATED IN: proteasome regulatory particle, base subcomplex, proteasome complex, nucleus, plasma membrane; EXPRESSED IN: guard cell; CONTAINS InterPro DOMAIN/s: ATPase, AAA+ type, core (InterPro:IPR003593), ATPase, AAA-type, core (InterPro:IPR003959), ATPase, …	1.37044	2.66926e-05	1.20891	0.022947	Cytoplasmic
GSBRNA2T00111016001	BnaC05g42030D	chrC05:39565625-39574453	AT3G11130.1	31.4	cell.vesicle transport	clathrin heavy chain, putative | chr3:3482149-3491908 REVERSE	Clathrin, heavy chain; FUNCTIONS IN: structural molecule activity, binding; INVOLVED IN: intracellular protein transport, vesicle-mediated transport; LOCATED IN: plasma membrane, vacuole; EXPRESSED IN: male gametophyte, guard cell, cultured cell, pollen tube; EXPRESSED DURING: L mature pollen stage, M germinated pollen stage; CONTAINS InterPro DOMAIN/s: Clathrin, heavy chain (InterPro:IPR016341),…	1.13128	0.0327094	1.20457	0.231057	Cytoplasmic
GSBRNA2T00158350001	BnaC03g43500D	chrC03:28544463-28548507	AT3G24170.3	21.2.2	redox.ascorbate and glutathione.glutathione	Symbols: ATGR1 | ATGR1 (glutathione-disulfide reductase); FAD binding / NADP or NADPH binding / glutathione-disulfide reductase/ oxidoreductase | chr3:8729510-8734545 REVERSE	glutathione-disulfide reductase (GR1); FUNCTIONS IN: NADP or NADPH binding, glutathione-disulfide reductase activity, oxidoreductase activity, FAD binding; INVOLVED IN: oxidation reduction, glutathione metabolic process, cell redox homeostasis; LOCATED IN: peroxisome; EXPRESSED IN: 23 plant structures; EXPRESSED DURING: 13 growth stages; CONTAINS InterPro DOMAIN/s: FAD-dependent pyridine nucleoti…	0.988437	0.866111	1.19931	0.264253	Cytoplasmic
GSBRNA2T00111567001	BnaA03g31870D	chrA03:15395410-15397326	AT5G06290.1	21.5.1	redox.peroxiredoxin.BAS1	Symbols: 2-Cys Prx B | 2-Cys Prx B (2-Cysteine peroxiredoxin B); antioxidant/ peroxiredoxin | chr5:1919213-1921425 FORWARD	2-cysteine peroxiredoxin B (2-Cys Prx B); FUNCTIONS IN: peroxiredoxin activity, antioxidant activity; INVOLVED IN: response to cold, defense response to bacterium; LOCATED IN: apoplast, stromule, chloroplast stroma, chloroplast; EXPRESSED IN: 23 plant structures; EXPRESSED DURING: 13 growth stages; CONTAINS InterPro DOMAIN/s: Peroxiredoxin, C-terminal (InterPro:IPR019479), Thioredoxin fold (Inter…	1.34363	0.187723	1.19683	0.11678	Chloroplast
GSBRNA2T00101765001	BnaC05g35700D	chrC05:35011703-35013961	AT3G17810.1	23.2	nucleotide metabolism.degradation	dihydroorotate dehydrogenase family protein / dihydroorotate oxidase family protein | chr3:6094098-6096566 FORWARD	pyrimidine 1 (PYD1); FUNCTIONS IN: oxidoreductase activity, acting on the CH-CH group of donors, dihydropyrimidine dehydrogenase (NADP+) activity; INVOLVED IN: 'de novo' pyrimidine base biosynthetic process, uracil catabolic process, cellular response to nitrogen levels; LOCATED IN: chloroplast, plastid; EXPRESSED IN: 23 plant structures; EXPRESSED DURING: 13 growth stages; CONTAINS InterPro DOMA…	1.58226	0.166406	1.19059	1.20712e-08	Chloroplast
GSBRNA2T00158347001	BnaC03g43530D	chrC03:28563303-28566921	AT3G23990.1	29.6	protein.folding	Symbols: HSP60, HSP60-3B | HSP60 (HEAT SHOCK PROTEIN 60); ATP binding | chr3:8668918-8672578 FORWARD	heat shock protein 60 (HSP60); FUNCTIONS IN: copper ion binding, ATP binding; INVOLVED IN: response to cadmium ion, response to cyclopentenone, chaperone-mediated protein complex assembly, response to heat, mitochondrion organization; LOCATED IN: cytosol, cytosolic ribosome, mitochondrion, plasma membrane, mitochondrial matrix; EXPRESSED IN: 24 plant structures; EXPRESSED DURING: 15 growth stages…	1.25693	0.0133864	1.1867	0.0240352	Mitochondrial
GSBRNA2T00123111001	BnaC01g09420D	chrC01:5502493-5506394	AT4G29060.1	29.2.4	protein.synthesis.elongation	Symbols: emb2726 | emb2726 (embryo defective 2726); RNA binding / translation elongation factor | chr4:14317256-14321567 FORWARD	embryo defective 2726 (emb2726); FUNCTIONS IN: RNA binding, translation elongation factor activity; INVOLVED IN: translational elongation, response to cadmium ion, embryo development ending in seed dormancy; LOCATED IN: chloroplast stroma, chloroplast, chloroplast envelope; EXPRESSED IN: 24 plant structures; EXPRESSED DURING: 14 growth stages; CONTAINS InterPro DOMAIN/s: Nucleic acid-binding, OB-…	1.48965	0.00677325	1.18328	0.0012407	Cytoplasmic
GSBRNA2T00130418001	BnaC01g07270D	chrC01:3772740-3775520	AT4G31180.2	29.1.12	protein.aa activation.aspartate-tRNA ligase	aspartyl-tRNA synthetase, putative / aspartate--tRNA ligase, putative | chr4:15155879-15159589 FORWARD	Class II aminoacyl-tRNA and biotin synthetases superfamily protein; FUNCTIONS IN: aminoacyl-tRNA ligase activity, aspartate-tRNA ligase activity, nucleotide binding, ATP binding, nucleic acid binding; INVOLVED IN: response to cadmium ion, aspartyl-tRNA aminoacylation; LOCATED IN: chloroplast, cytoplasm; EXPRESSED IN: 25 plant structures; EXPRESSED DURING: 14 growth stages; CONTAINS InterPro DOMAI…	1.08969	0.00417437	1.18282	3.96678e-05	Cytoplasmic
GSBRNA2T00130526001	BnaC01g06460D	chrC01:3370230-3373527	AT4G31990.3	13.1.1.2.1	amino acid metabolism.synthesis.central amino acid metabolism.aspartate.aspartate aminotransferase	Symbols: ASP5, AAT3, ATAAT1 | ASP5 (ASPARTATE AMINOTRANSFERASE 5); L-aspartate:2-oxoglutarate aminotransferase | chr4:15470761-15473853 REVERSE	aspartate aminotransferase 5 (ASP5); FUNCTIONS IN: L-aspartate:2-oxoglutarate aminotransferase activity; INVOLVED IN: response to cadmium ion, response to cold; LOCATED IN: apoplast, stromule, chloroplast, plastid; EXPRESSED IN: 25 plant structures; EXPRESSED DURING: 14 growth stages; CONTAINS InterPro DOMAIN/s: Aminotransferase, class I/classII (InterPro:IPR004839), Pyridoxal phosphate-dependent…	1.01466	0.734467	1.18244	0.0191893	Chloroplast
GSBRNA2T00122620001	BnaC02g12370D	chrC02:7858474-7860129	AT5G56260.1	25	C1-metabolism	dimethylmenaquinone methyltransferase family protein | chr5:22775325-22777304 REVERSE	Ribonuclease E inhibitor RraA/Dimethylmenaquinone methyltransferase; FUNCTIONS IN: ribonuclease inhibitor activity; INVOLVED IN: regulation of RNA metabolic process; LOCATED IN: cellular_component unknown; EXPRESSED IN: 23 plant structures; EXPRESSED DURING: 13 growth stages; CONTAINS InterPro DOMAIN/s: Ribonuclease E inhibitor RraA/Dimethylmenaquinone methyltransferase (InterPro:IPR005493), Ribo…	1.37365	0.036938	1.17894	0.332282	Chloroplast
GSBRNA2T00125146001	BnaC03g35820D	chrC03:21717867-21721395	AT3G09840.1	31.2	cell.division	Symbols: CDC48, ATCDC48, CDC48A | CDC48 (CELL DIVISION CYCLE 48); ATPase/ identical protein binding | chr3:3019340-3023052 FORWARD	cell division cycle 48 (CDC48); FUNCTIONS IN: ATPase activity, identical protein binding; INVOLVED IN: response to cadmium ion, pollen germination, pollen tube growth, cell division, phosphorylation; LOCATED IN: in 9 components; EXPRESSED IN: 33 plant structures; EXPRESSED DURING: 16 growth stages; CONTAINS InterPro DOMAIN/s: ATPase, AAA+ type, core (InterPro:IPR003593), ATPase, AAA-type, core (I…	1.67588	0.0430662	1.17693	0.0651389	Cytoplasmic
GSBRNA2T00048341001	BnaAnng21140D	chrAnn_random:23530670-23533911	AT2G36530.1	4.1.14	glycolysis.cytosolic branch.enolase	Symbols: LOS2 | LOS2; copper ion binding / phosphopyruvate hydratase | chr2:15320756-15323869 REVERSE	LOW EXPRESSION OF OSMOTICALLY RESPONSIVE GENES 2 (LOS2); FUNCTIONS IN: phosphopyruvate hydratase activity, copper ion binding; INVOLVED IN: response to cadmium ion, response to salt stress, response to cold, response to light stimulus, response to abscisic acid stimulus; LOCATED IN: in 8 components; EXPRESSED IN: 29 plant structures; EXPRESSED DURING: 15 growth stages; CONTAINS InterPro DOMAIN/s:…	1.06852	0.0560659	1.17664	0.0918012	Cytoplasmic
GSBRNA2T00102770001	BnaA08g21180D	chrA08:15755437-15759501	AT1G21750.1	21.1	redox.thioredoxin	Symbols: ATPDIL1-1, ATPDI5, PDI5 | ATPDIL1-1 (PDI-LIKE 1-1); protein disulfide isomerase | chr1:7645700-7648841 FORWARD	PDI-like 1-1 (PDIL1-1); FUNCTIONS IN: protein disulfide isomerase activity; INVOLVED IN: in 6 processes; LOCATED IN: in 8 components; EXPRESSED IN: 29 plant structures; EXPRESSED DURING: 16 growth stages; CONTAINS InterPro DOMAIN/s: Disulphide isomerase (InterPro:IPR005788), Thioredoxin fold (InterPro:IPR012335), Thioredoxin domain (InterPro:IPR013766), Thioredoxin, conserved site (InterPro:IPR01…	1.03413	0.567303	1.17474	0.0122685	ER
GSBRNA2T00140625001	BnaC03g08340D	chrC03:3947537-3951959	AT5G17310.2	4.1.2	glycolysis.cytosolic branch.UGPase	UTP--glucose-1-phosphate uridylyltransferase, putative / UDP-glucose pyrophosphorylase, putative / UGPase, putative | chr5:5696645-5700922 REVERSE	UDP-glucose pyrophosphorylase 2 (UGP2); FUNCTIONS IN: UTP:glucose-1-phosphate uridylyltransferase activity, nucleotidyltransferase activity; INVOLVED IN: response to cadmium ion, callose deposition in cell wall, response to salt stress, metabolic process, pollen development; LOCATED IN: plasma membrane; EXPRESSED IN: 27 plant structures; EXPRESSED DURING: 17 growth stages; CONTAINS InterPro DOMAI…	1.55087	1.42493e-06	1.17407	4.82425e-05	Cytoplasmic
GSBRNA2T00086093001	BnaA03g17100D	chrA03:8025654-8028557	AT5G42020.1	20.2.1	stress.abiotic.heat	Symbols: BIP, BIP2 | BIP2; ATP binding | chr5:16807483-16810646 REVERSE	BIP2; FUNCTIONS IN: ATP binding; INVOLVED IN: protein folding, response to cadmium ion, response to heat, polar nucleus fusion, response to endoplasmic reticulum stress; LOCATED IN: in 8 components; EXPRESSED IN: 8 plant structures; EXPRESSED DURING: seedling growth, seed development stages; CONTAINS InterPro DOMAIN/s: Heat shock protein 70, conserved site (InterPro:IPR018181), Heat shock protein…	1.02024	0.75869	1.16195	0.237437	ER
GSBRNA2T00033313001	BnaA05g14590D	chrA05:9057480-9059772	AT1G53240.1	8.1.9	TCA / org. transformation.TCA.malate DH	malate dehydrogenase (NAD), mitochondrial | chr1:19854615-19856937 REVERSE	Lactate/malate dehydrogenase family protein; FUNCTIONS IN: malate dehydrogenase activity, copper ion binding; INVOLVED IN: response to cadmium ion, response to salt stress, response to cold, defense response to bacterium, peptidyl-cysteine S-nitrosylation; LOCATED IN: mitochondrion, cell wall, chloroplast; EXPRESSED IN: 26 plant structures; EXPRESSED DURING: 15 growth stages; CONTAINS InterPro DO…	1.5547	0.134863	1.15894	6.04747e-05	Mitochondrial
GSBRNA2T00154765001	BnaC07g41720D	chrC07:41468806-41471006	AT4G29040.1	29.5.11.20	protein.degradation.ubiquitin.proteasom	Symbols: RPT2a | RPT2a (regulatory particle AAA-ATPase 2a); ATPase | chr4:14312303-14314600 FORWARD	regulatory particle AAA-ATPase 2A (RPT2a); FUNCTIONS IN: ATPase activity; INVOLVED IN: in 17 processes; LOCATED IN: proteasome regulatory particle, base subcomplex, proteasome complex, nucleus, membrane; EXPRESSED IN: 29 plant structures; EXPRESSED DURING: 13 growth stages; CONTAINS InterPro DOMAIN/s: ATPase, AAA+ type, core (InterPro:IPR003593), ATPase, AAA-type, core (InterPro:IPR003959), ATPas…	1.18874	0.167341	1.15723	0.319621	Cytoplasmic
GSBRNA2T00078527001	BnaC09g38180D	chrC09:41153179-41154729	AT5G19510.1	29.2.4	protein.synthesis.elongation	elongation factor 1B alpha-subunit 2 (eEF1Balpha2) | chr5:6581658-6583248 REVERSE	Translation elongation factor EF1B/ribosomal protein S6 family protein; FUNCTIONS IN: translation elongation factor activity; INVOLVED IN: translational elongation, defense response to bacterium; LOCATED IN: apoplast, eukaryotic translation elongation factor 1 complex; EXPRESSED IN: 26 plant structures; EXPRESSED DURING: 15 growth stages; CONTAINS InterPro DOMAIN/s: Translation elongation factor …	1.29	0.003326	1.1569	0.00953453	Cytoplasmic
GSBRNA2T00077201001	BnaAnng07310D	chrAnn_random:7183181-7186036	AT2G36460.1	4.1.11	glycolysis.cytosolic branch.aldolase	fructose-bisphosphate aldolase, putative | chr2:15296701-15298514 REVERSE	Aldolase superfamily protein; FUNCTIONS IN: copper ion binding; INVOLVED IN: response to cadmium ion, response to salt stress, pentose-phosphate shunt; LOCATED IN: mitochondrion, plasma membrane, membrane; EXPRESSED IN: 24 plant structures; EXPRESSED DURING: 15 growth stages; CONTAINS InterPro DOMAIN/s: Aldolase-type TIM barrel (InterPro:IPR013785), Fructose-bisphosphate aldolase, class-I (InterP…	1.04105	0.540101	1.15023	0.094431	Cytoplasmic
GSBRNA2T00114172001	BnaA08g01200D	chrA08:907647-912440	AT1G53310.3	4.1.16	glycolysis.cytosolic branch.phospho-enol-pyruvate carboxylase (PEPC)	Symbols: ATPPC1 | ATPPC1 (PHOSPHOENOLPYRUVATE CARBOXYLASE 1); catalytic/ phosphoenolpyruvate carboxylase | chr1:19884027-19888276 REVERSE	phosphoenolpyruvate carboxylase 1 (PPC1); FUNCTIONS IN: protein binding, phosphoenolpyruvate carboxylase activity; INVOLVED IN: response to salt stress, tricarboxylic acid cycle; LOCATED IN: cytosol, apoplast; EXPRESSED IN: 26 plant structures; EXPRESSED DURING: 13 growth stages; CONTAINS InterPro DOMAIN/s: Pyruvate/Phosphoenolpyruvate kinase, catalytic core (InterPro:IPR015813), Phosphoenolpyruv…	1.34733	0.0101232	1.14948	0.0156923	Cytoplasmic
GSBRNA2T00019115001	BnaC03g23390D	chrC03:13024698-13026771	AT2G41530.1	25	C1-metabolism	Symbols: ATSFGH, SFGH | SFGH (S-FORMYLGLUTATHIONE HYDROLASE); S-formylglutathione hydrolase/ hydrolase, acting on ester bonds | chr2:17323495-17325618 REVERSE	S-formylglutathione hydrolase (SFGH); FUNCTIONS IN: hydrolase activity, acting on ester bonds, S-formylglutathione hydrolase activity; INVOLVED IN: response to cadmium ion; LOCATED IN: apoplast; EXPRESSED IN: 25 plant structures; EXPRESSED DURING: 13 growth stages; CONTAINS InterPro DOMAIN/s: Putative esterase (InterPro:IPR000801), S-formylglutathione hydrolase (InterPro:IPR014186); Has 3295 Blas…	1.01017	0.933724	1.14853	0.214635	Extracellular
GSBRNA2T00147445001	BnaA06g26260D	chrA06:18092999-18094850	AT5G23540.1	29.5.11.20	protein.degradation.ubiquitin.proteasom	26S proteasome regulatory subunit, putative | chr5:7937669-7939575 FORWARD	Mov34/MPN/PAD-1 family protein; INVOLVED IN: response to salt stress, protein catabolic process, ubiquitin-dependent protein catabolic process; LOCATED IN: proteasome complex, nucleus, proteasome regulatory particle, lid subcomplex; EXPRESSED IN: 25 plant structures; EXPRESSED DURING: 14 growth stages; CONTAINS InterPro DOMAIN/s: Mov34/MPN/PAD-1 (InterPro:IPR000555); BEST Arabidopsis thaliana pro…	0.993686	0.935906	1.14813	0.0334536	Cytoplasmic
GSBRNA2T00140333001	BnaC03g05880D	chrC03:2858180-2859746	AT5G13450.1	9.9	mitochondrial electron transport / ATP synthesis.F1-ATPase	ATP synthase delta chain, mitochondrial, putative / H(+)-transporting two-sector ATPase, delta (OSCP) subunit, putative | chr5:4310314-4312048 REVERSE	delta subunit of Mt ATP synthase (ATP5); FUNCTIONS IN: hydrogen ion transporting ATP synthase activity, rotational mechanism, cobalt ion binding, zinc ion binding; INVOLVED IN: ATP synthesis coupled proton transport; LOCATED IN: mitochondrion, chloroplast, plasma membrane, membrane, mitochondrial proton-transporting ATP synthase complex, catalytic core F(1); EXPRESSED IN: 27 plant structures; EXP…	0.99788	0.98681	1.14778	0.272499	Mitochondrial
GSBRNA2T00098683001	BnaA07g15900D	chrA07:13618192-13619984	AT3G52930.1	4.3.11	glycolysis.unclear/dually targeted.aldolase	fructose-bisphosphate aldolase, putative | chr3:19626748-19629073 REVERSE	Aldolase superfamily protein; FUNCTIONS IN: copper ion binding; INVOLVED IN: response to cadmium ion, response to karrikin, response to salt stress, pentose-phosphate shunt; LOCATED IN: in 8 components; EXPRESSED IN: 29 plant structures; EXPRESSED DURING: 15 growth stages; CONTAINS InterPro DOMAIN/s: Aldolase-type TIM barrel (InterPro:IPR013785), Fructose-bisphosphate aldolase, class-I (InterPro:…	0.97186	0.792884	1.14621	0.0203563	Cytoplasmic
GSBRNA2T00138688001	BnaA03g23460D	chrA03:11228988-11231564	AT5G60160.1	29.5.4	protein.degradation.aspartate protease	aspartyl aminopeptidase, putative | chr5:24223716-24226883 REVERSE	Zn-dependent exopeptidases superfamily protein; FUNCTIONS IN: aminopeptidase activity, zinc ion binding; INVOLVED IN: response to cadmium ion, proteolysis; LOCATED IN: plasma membrane, vacuole; EXPRESSED IN: 26 plant structures; EXPRESSED DURING: 15 growth stages; CONTAINS InterPro DOMAIN/s: Peptidase M18, aminopeptidase I (InterPro:IPR001948); BEST Arabidopsis thaliana protein match is: Zn-depen…	0.983855	0.892207	1.14503	0.371754	Mitochondrial
GSBRNA2T00086390001	BnaA09g12770D	chrA09:6802081-6804959	AT1G62750.1	29.2.4	protein.synthesis.elongation	Symbols: ATSCO1, ATSCO1/CPEF-G, SCO1 | SCO1 (SNOWY COTYLEDON 1); ATP binding / translation elongation factor/ translation factor, nucleic acid binding | chr1:23233434-23236447 REVERSE	SNOWY COTYLEDON 1 (SCO1); FUNCTIONS IN: translation factor activity, nucleic acid binding, GTP binding, translation elongation factor activity, ATP binding; INVOLVED IN: post-embryonic development, chloroplast organization, seed germination; LOCATED IN: mitochondrion, apoplast, chloroplast stroma, chloroplast, chloroplast envelope; EXPRESSED IN: 25 plant structures; EXPRESSED DURING: 14 growth st…	1.72202	0.00285469	1.14251	0.00703661	Chloroplast
GSBRNA2T00057548001	BnaA01g27710D	chrA01:19345173-19346698	AT3G16640.1	33.99	development.unspecified	Symbols: TCTP | TCTP (TRANSLATIONALLY CONTROLLED TUMOR PROTEIN) | chr3:5669373-5670842 REVERSE	translationally controlled tumor protein (TCTP); INVOLVED IN: in 8 processes; LOCATED IN: in 6 components; EXPRESSED IN: 28 plant structures; EXPRESSED DURING: 17 growth stages; CONTAINS InterPro DOMAIN/s: Translationally controlled tumour protein (InterPro:IPR018105), Mss4/translationally controlled tumour-associated TCTP (InterPro:IPR011323), Translationally controlled tumour protein, conserved…	1.40587	0.00229817	1.13545	0.0108112	Cytoplasmic
GSBRNA2T00073304001	BnaC03g62400D	chrC03:51590289-51591751	AT4G35630.1	13.1.5.1.2	amino acid metabolism.synthesis.serine-glycine-cysteine group.serine.phosphoserine aminotransferase	Symbols: PSAT | PSAT; O-phospho-L-serine:2-oxoglutarate aminotransferase | chr4:16904059-16905722 FORWARD	phosphoserine aminotransferase (PSAT); FUNCTIONS IN: O-phospho-L-serine:2-oxoglutarate aminotransferase activity; INVOLVED IN: L-serine biosynthetic process; LOCATED IN: chloroplast stroma, chloroplast; EXPRESSED IN: 23 plant structures; EXPRESSED DURING: 14 growth stages; CONTAINS InterPro DOMAIN/s: Aminotransferase class-V pyridoxal-phosphate binding site (InterPro:IPR020578), Pyridoxal phospha…	1.15873	0.426521	1.13087	0.102765	Chloroplast
GSBRNA2T00124323001	BnaA07g24400D	chrA07:18253156-18257940	AT5G26000.1	16.5.1.3.1.1; 26.16	secondary metabolism.sulfur-containing.glucosinolates.degradation.myrosinase.TGG; misc.myrosinases-lectin-jacalin	Symbols: TGG1, BGLU38 | TGG1 (THIOGLUCOSIDE GLUCOHYDROLASE 1); hydrolase, hydrolyzing O-glycosyl compounds / thioglucosidase | chr5:9079505-9082384 REVERSE	thioglucoside glucohydrolase 1 (TGG1); FUNCTIONS IN: thioglucosidase activity, beta-glucosidase activity, hydrolase activity, hydrolyzing O-glycosyl compounds; INVOLVED IN: glucosinolate catabolic process; LOCATED IN: in 7 components; EXPRESSED IN: 9 plant structures; EXPRESSED DURING: seedling growth; CONTAINS InterPro DOMAIN/s: Glycoside hydrolase, family 1 (InterPro:IPR001360), Glycoside hydro…	0.825559	0.343187	1.12218	0.606093	Vacuole
GSBRNA2T00138312001	BnaC01g13750D	chrC01:8978955-8980185	AT4G22240.1	31.1	cell.organisation	plastid-lipid associated protein PAP, putative | chr4:11765803-11767304 REVERSE	Plastid-lipid associated protein PAP / fibrillin family protein; FUNCTIONS IN: structural molecule activity; INVOLVED IN: biological_process unknown; LOCATED IN: thylakoid, thylakoid lumen, chloroplast thylakoid membrane, chloroplast, plastoglobule; EXPRESSED IN: fruit, guard cell, leaf; EXPRESSED DURING: seedling growth; CONTAINS InterPro DOMAIN/s: Plastid lipid-associated protein/fibrillin (Int…	1.01246	0.955177	1.11472	0.34266	Chloroplast
GSBRNA2T00100956001	BnaC04g28570D	chrC04:29984945-29988096	AT3G51840.1	11.9.4.2	lipid metabolism.lipid degradation.beta-oxidation.acyl CoA DH	Symbols: ACX4, ATSCX, ATG6 | ACX4 (ACYL-COA OXIDASE 4); acyl-CoA oxidase/ oxidoreductase | chr3:19225360-19229163 REVERSE	acyl-CoA oxidase 4 (ACX4); FUNCTIONS IN: oxidoreductase activity, acyl-CoA oxidase activity; INVOLVED IN: fatty acid beta-oxidation, short-chain fatty acid metabolic process, embryo development ending in seed dormancy; LOCATED IN: peroxisome; EXPRESSED IN: 25 plant structures; EXPRESSED DURING: 15 growth stages; CONTAINS InterPro DOMAIN/s: Acyl-CoA oxidase/dehydrogenase, type1/2, C-terminal (Inte…	1.13879	0.0871049	1.11443	0.404624	Chloroplast
GSBRNA2T00145572001	BnaA09g22160D	chrA09:14735494-14737068	AT4G11010.1	23.4.10	nucleotide metabolism.phosphotransfer and pyrophosphatases.nucleoside diphosphate kinase	Symbols: NDPK3 | NDPK3 (NUCLEOSIDE DIPHOSPHATE KINASE 3); ATP binding / nucleoside diphosphate kinase | chr4:6732580-6734361 REVERSE	nucleoside diphosphate kinase 3 (NDPK3); FUNCTIONS IN: nucleoside diphosphate kinase activity, cobalt ion binding, zinc ion binding, ATP binding; INVOLVED IN: response to oxidative stress; LOCATED IN: mitochondrion, mitochondrial inner membrane, plastid; EXPRESSED IN: 27 plant structures; EXPRESSED DURING: 13 growth stages; CONTAINS InterPro DOMAIN/s: Nucleoside diphosphate kinase, core (InterPro…	0.870431	0.0929018	1.11177	0.00145706	Chloroplast
GSBRNA2T00136963001	BnaC08g36130D	chrC08:33575698-33577190	AT2G20890.1	29.3	protein.targeting	Symbols: PSB29, THF1 | PSB29 | chr2:8987666-8989416 FORWARD	photosystem II reaction center PSB29 protein (PSB29); FUNCTIONS IN: molecular_function unknown; INVOLVED IN: in 6 processes; LOCATED IN: in 9 components; EXPRESSED IN: 23 plant structures; EXPRESSED DURING: 14 growth stages; CONTAINS InterPro DOMAIN/s: Photosystem II biogenesis protein Psp29 (InterPro:IPR017499); Has 330 Blast hits to 330 proteins in 95 species: Archae - 0; Bacteria - 141; Metazo…	1.24176	0.000182484	1.10787	0.0578562	Nuclear
GSBRNA2T00120038001	BnaC05g45770D	chrC05:41559397-41560954	AT3G06050.1	21.5	redox.peroxiredoxin	Symbols: PRXIIF, ATPRXIIF | PRXIIF (PEROXIREDOXIN IIF); antioxidant/ peroxidase | chr3:1826073-1827861 REVERSE	peroxiredoxin IIF (PRXIIF); FUNCTIONS IN: peroxidase activity, antioxidant activity; INVOLVED IN: response to oxidative stress, response to cadmium ion; LOCATED IN: mitochondrion, mitochondrial matrix; EXPRESSED IN: 27 plant structures; EXPRESSED DURING: 17 growth stages; CONTAINS InterPro DOMAIN/s: Thioredoxin fold (InterPro:IPR012335), Thioredoxin-like (InterPro:IPR017936), Thioredoxin-like fol…	0.869035	0.358593	1.10753	0.33287	Chloroplast
GSBRNA2T00155234001	BnaC04g46210D	chrC04:45664034-45667180	AT2G39310.3	26.16	misc.myrosinases-lectin-jacalin	Symbols: JAL22 | JAL22 (JACALIN-RELATED LECTIN 22) | chr2:16414073-16416815 REVERSE	jacalin-related lectin 22; FUNCTIONS IN: molecular_function unknown; INVOLVED IN: biological_process unknown; LOCATED IN: cellular_component unknown; EXPRESSED IN: 13 plant structures; EXPRESSED DURING: LP.06 six leaves visible, LP.04 four leaves visible, 4 anthesis, LP.12 twelve leaves visible, D bilateral stage; CONTAINS InterPro DOMAIN/s: Mannose-binding lectin (InterPro:IPR001229); BEST Arabi…	1.46341	0.012321	1.10535	0.44775	Cytoplasmic
GSBRNA2T00153401001	BnaC03g31090D	chrC03:19058499-19060245	AT4G02080.1	30.5	signalling.G-proteins	Symbols: ASAR1, ATSARA1C, ATSAR2 | ATSAR2 (ARABIDOPSIS THALIANA SECRETION-ASSOCIATED RAS SUPER FAMILY 2); GTP binding | chr4:921454-922777 FORWARD	secretion-associated RAS super family 2 (SAR2); FUNCTIONS IN: GTP binding; INVOLVED IN: intracellular protein transport; LOCATED IN: plasma membrane; EXPRESSED IN: 26 plant structures; EXPRESSED DURING: 15 growth stages; CONTAINS InterPro DOMAIN/s: Small GTP-binding protein (InterPro:IPR005225), Small GTPase SAR1-type (InterPro:IPR006687), ARF/SAR superfamily (InterPro:IPR006689); BEST Arabidopsi…	1.04347	0.383691	1.10205	0.0068692	Cytoplasmic
GSBRNA2T00085747001	BnaA08g01740D	chrA08:1447891-1449234	AT1G52030.1	26.16	misc.myrosinases-lectin-jacalin	Symbols: MBP2, MBP1.2, F-ATMBP | MBP2 (MYROSINASE-BINDING PROTEIN 2); sugar binding / thioglucosidase binding | chr1:19345940-19348668 REVERSE	myrosinase-binding protein 2 (MBP2); FUNCTIONS IN: sugar binding, thioglucosidase binding; INVOLVED IN: flower development, cell adhesion, response to wounding, defense response; LOCATED IN: thioglucosidase complex; EXPRESSED IN: fruit, flower; EXPRESSED DURING: seed development stages; CONTAINS InterPro DOMAIN/s: Mannose-binding lectin (InterPro:IPR001229); BEST Arabidopsis thaliana protein matc…	0.911208	0.282143	1.09956	0.0430158	Cytoplasmic
GSBRNA2T00051655001	BnaA01g17630D	chrA01:9310053-9313391	AT4G16155.1	11.1.31	lipid metabolism.FA synthesis and FA elongation.pyruvate DH	dihydrolipoyl dehydrogenase | chr4:9153363-9157322 REVERSE	dihydrolipoyl dehydrogenases; FUNCTIONS IN: dihydrolipoyl dehydrogenase activity; INVOLVED IN: oxidation reduction, cell redox homeostasis; LOCATED IN: chloroplast, chloroplast envelope; EXPRESSED IN: 23 plant structures; EXPRESSED DURING: 14 growth stages; CONTAINS InterPro DOMAIN/s: FAD-dependent pyridine nucleotide-disulphide oxidoreductase (InterPro:IPR013027), Pyridine nucleotide-disulphide …	0.78267	0.0786188	1.09592	0.341322	Mitochondrial
GSBRNA2T00093722001	BnaA10g11590D	chrA10:9706072-9709346	AT5G57655.2	3.5.1	minor CHO metabolism.others.Xylose isomerase	xylose isomerase family protein | chr5:23346760-23350039 FORWARD	xylose isomerase family protein; FUNCTIONS IN: xylose isomerase activity; INVOLVED IN: carbohydrate metabolic process; LOCATED IN: endoplasmic reticulum, plasma membrane, vacuole; EXPRESSED IN: 25 plant structures; EXPRESSED DURING: 14 growth stages; CONTAINS InterPro DOMAIN/s: Xylose isomerase-like, TIM barrel domain (InterPro:IPR013022), Xylose isomerase, bacterial type (InterPro:IPR013452), Xy…	0.844707	0.00832164	1.09478	0.436891	Cytoplasmic
GSBRNA2T00041320001	BnaCnng05760D	chrCnn_random:5343127-5344885	AT3G01280.1	34.2	transport.porins	Symbols: VDAC1, ATVDAC1 | VDAC1 (VOLTAGE DEPENDENT ANION CHANNEL 1); voltage-gated anion channel | chr3:85601-87858 FORWARD	voltage dependent anion channel 1 (VDAC1); FUNCTIONS IN: voltage-gated anion channel activity; INVOLVED IN: response to bacterium, anion transport; LOCATED IN: in 7 components; EXPRESSED IN: 27 plant structures; EXPRESSED DURING: 17 growth stages; CONTAINS InterPro DOMAIN/s: Porin, eukaryotic type (InterPro:IPR001925); BEST Arabidopsis thaliana protein match is: voltage dependent anion channel 3 …	0.724709	0.000881408	1.09412	1.478e-05	Mitochondrial
GSBRNA2T00097720001	BnaCnng19790D	chrCnn_random:18543169-18546012	AT1G09640.1	29.2.4	protein.synthesis.elongation	elongation factor 1B-gamma, putative / eEF-1B gamma, putative | chr1:3119878-3122526 FORWARD	Translation elongation factor EF1B, gamma chain; FUNCTIONS IN: translation elongation factor activity; INVOLVED IN: translational elongation; LOCATED IN: plasma membrane; EXPRESSED IN: male gametophyte, cultured cell, pollen tube, leaf, seed; EXPRESSED DURING: L mature pollen stage, M germinated pollen stage, seed development stages; CONTAINS InterPro DOMAIN/s: Thioredoxin fold (InterPro:IPR01233…	1.61447	0.26144	1.0941	7.89375e-05	Cytoplasmic
GSBRNA2T00075706001	BnaA01g18160D	chrA01:9655603-9659559	AT4G16760.1	11.9.4.2	lipid metabolism.lipid degradation.beta-oxidation.acyl CoA DH	Symbols: ACX1, ATACX1 | ACX1 (ACYL-COA OXIDASE 1); acyl-CoA oxidase | chr4:9424633-9428864 REVERSE	acyl-CoA oxidase 1 (ACX1); FUNCTIONS IN: acyl-CoA oxidase activity; INVOLVED IN: in 8 processes; LOCATED IN: peroxisome; EXPRESSED IN: 25 plant structures; EXPRESSED DURING: 15 growth stages; CONTAINS InterPro DOMAIN/s: Acyl-CoA oxidase/dehydrogenase, type1/2, C-terminal (InterPro:IPR013764), Acyl-CoA dehydrogenase/oxidase (InterPro:IPR009100), Acyl-CoA oxidase (InterPro:IPR012258), Acyl-CoA dehy…	0.761479	0.11255	1.08803	0.515854	Peroxisomal
GSBRNA2T00076110001	BnaA05g32480D	chrA05:22285076-22291959	AT3G03250.1	4.1.2	glycolysis.cytosolic branch.UGPase	Symbols: UGP | UGP (UDP-glucose pyrophosphorylase); UTP:glucose-1-phosphate uridylyltransferase/ nucleotidyltransferase | chr3:749390-754159 REVERSE	UDP-GLUCOSE PYROPHOSPHORYLASE 1 (UGP1); FUNCTIONS IN: UTP:glucose-1-phosphate uridylyltransferase activity, nucleotidyltransferase activity; INVOLVED IN: in 6 processes; LOCATED IN: plasma membrane; EXPRESSED IN: 30 plant structures; EXPRESSED DURING: 17 growth stages; CONTAINS InterPro DOMAIN/s: UTP--glucose-1-phosphate uridylyltransferase, subgroup (InterPro:IPR016267), UTP--glucose-1-phosphate…	1.06355	0.565184	1.08034	0.201279	Cytoplasmic
GSBRNA2T00008028001	BnaCnng23600D	chrCnn_random:22033043-22037656	AT3G12780.1	1.3.3	PS.calvin cyle.phosphoglycerate kinase	Symbols: PGK1 | PGK1 (PHOSPHOGLYCERATE KINASE 1); phosphoglycerate kinase | chr3:4060971-4063306 REVERSE	phosphoglycerate kinase 1 (PGK1); FUNCTIONS IN: phosphoglycerate kinase activity; INVOLVED IN: response to cadmium ion, response to cold, glycolysis, peptidyl-cysteine S-nitrosylation; LOCATED IN: in 11 components; EXPRESSED IN: 26 plant structures; EXPRESSED DURING: 15 growth stages; CONTAINS InterPro DOMAIN/s: Phosphoglycerate kinase, N-terminal (InterPro:IPR015824), Phosphoglycerate kinase (In…	1.08602	0.591648	1.07693	0.150154	Chloroplast
GSBRNA2T00148709001	BnaA03g09830D	chrA03:4440753-4443045	AT5G58290.1	29.5.11.20	protein.degradation.ubiquitin.proteasom	Symbols: RPT3 | RPT3 (REGULATORY PARTICLE TRIPLE-A ATPASE 3); ATPase | chr5:23569062-23571340 FORWARD	regulatory particle triple-A ATPase 3 (RPT3); FUNCTIONS IN: ATPase activity; INVOLVED IN: ubiquitin-dependent protein catabolic process; LOCATED IN: proteasome regulatory particle, base subcomplex, proteasome complex, cell wall, nucleus, membrane; EXPRESSED IN: 24 plant structures; EXPRESSED DURING: 16 growth stages; CONTAINS InterPro DOMAIN/s: ATPase, AAA+ type, core (InterPro:IPR003593), ATPase…	1.37164	0.0435968	1.07529	0.732565	Cytoplasmic
GSBRNA2T00092222001	BnaAnng10080D	chrAnn_random:10810108-10811690	AT1G54040.2	16.5.1.3.2.1; 17.7.3	secondary metabolism.sulfur-containing.glucosinolates.degradation.nitrilespecifier protein.epithiospecifier protein; hormone metabolism.jasmonate.induced-regulated-responsive-activated	Symbols: ESP, TASTY | ESP (EPITHIOSPECIFIER PROTEIN); enzyme regulator | chr1:20170715-20173949 REVERSE	epithiospecifier protein (ESP); FUNCTIONS IN: enzyme regulator activity; INVOLVED IN: response to jasmonic acid stimulus, glucosinolate catabolic process, leaf senescence, defense response to bacterium; LOCATED IN: nucleus; EXPRESSED IN: 19 plant structures; EXPRESSED DURING: 14 growth stages; CONTAINS InterPro DOMAIN/s: Galactose oxidase/kelch, beta-propeller (InterPro:IPR011043), Kelch repeat t…	1.00075	0.996195	1.07069	0.705828	Cytoplasmic
GSBRNA2T00075360001	BnaC01g22710D	chrC01:16263613-16266163	AT4G14880.4	13.1.5.3.1	amino acid metabolism.synthesis.serine-glycine-cysteine group.cysteine.OASTL	Symbols: OASA1, CYTACS1 | OASA1 (O-ACETYLSERINE (THIOL) LYASE (OAS-TL) ISOFORM A1); cysteine synthase | chr4:8517960-8520469 REVERSE	O-acetylserine (thiol) lyase (OAS-TL) isoform A1 (OASA1); CONTAINS InterPro DOMAIN/s: Cysteine synthase/cystathionine beta-synthase P-phosphate-binding site (InterPro:IPR001216), Cysteine synthase A (InterPro:IPR005859), Pyridoxal phosphate-dependent enzyme, beta subunit (InterPro:IPR001926), Cysteine synthase K/M (InterPro:IPR005856); BEST Arabidopsis thaliana protein match is: O-acetylserine (t…	1.15534	0.339399	1.0697	0.511704	Cytoplasmic
GSBRNA2T00155484001	BnaC08g30990D	chrC08:30518342-30519795	AT3G60820.3	29.5.11.20	protein.degradation.ubiquitin.proteasom	Symbols: PBF1 | PBF1; peptidase/ threonine-type endopeptidase | chr3:22471769-22473939 REVERSE	PBF1; FUNCTIONS IN: peptidase activity, endopeptidase activity, threonine-type endopeptidase activity; INVOLVED IN: defense response to fungus, incompatible interaction, ubiquitin-dependent protein catabolic process; LOCATED IN: proteasome core complex, proteasome complex; EXPRESSED IN: 22 plant structures; EXPRESSED DURING: 14 growth stages; CONTAINS InterPro DOMAIN/s: Proteasome, beta-type subu…	0.923902	0.023642	1.06588	0.28759	Extracellular
GSBRNA2T00019333001	BnaC08g42970D	chrC08:36920546-36922743	AT1G08830.2	21.6	redox.dismutases and catalases	Symbols: CSD1 | CSD1 (COPPER/ZINC SUPEROXIDE DISMUTASE 1); superoxide dismutase | chr1:2827061-2829315 FORWARD	copper/zinc superoxide dismutase 1 (CSD1); CONTAINS InterPro DOMAIN/s: Superoxide dismutase, copper/zinc, binding site (InterPro:IPR018152), Superoxide dismutase, copper/zinc binding (InterPro:IPR001424); BEST Arabidopsis thaliana protein match is: copper/zinc superoxide dismutase 2 (TAIR:AT2G28190.1); Has 4705 Blast hits to 4689 proteins in 1491 species: Archae - 6; Bacteria - 2000; Metazoa - 12…	0.795674	6.33494e-05	1.06449	0.00270397	Cytoplasmic
GSBRNA2T00156113001	BnaA06g06030D	chrA06:3317895-3322174	AT5G35360.1	11.1.1	lipid metabolism.FA synthesis and FA elongation.Acetyl CoA Carboxylation	Symbols: CAC2 | CAC2; acetyl-CoA carboxylase/ biotin carboxylase | chr5:13584158-13588496 FORWARD	acetyl Co-enzyme a carboxylase biotin carboxylase subunit (CAC2); FUNCTIONS IN: biotin carboxylase activity, acetyl-CoA carboxylase activity; INVOLVED IN: fatty acid biosynthetic process; LOCATED IN: chloroplast, chloroplast stroma, chloroplast envelope; EXPRESSED IN: 25 plant structures; EXPRESSED DURING: 16 growth stages; CONTAINS InterPro DOMAIN/s: Carbamoyl phosphate synthase, large subunit, …	1.12881	0.00150347	1.05511	0.152307	Mitochondrial
GSBRNA2T00156163001	BnaA06g05540D	chrA06:3124580-3127276	AT1G09640.1	29.2.4	protein.synthesis.elongation	elongation factor 1B-gamma, putative / eEF-1B gamma, putative | chr1:3119878-3122526 FORWARD	Translation elongation factor EF1B, gamma chain; FUNCTIONS IN: translation elongation factor activity; INVOLVED IN: translational elongation; LOCATED IN: plasma membrane; EXPRESSED IN: male gametophyte, cultured cell, pollen tube, leaf, seed; EXPRESSED DURING: L mature pollen stage, M germinated pollen stage, seed development stages; CONTAINS InterPro DOMAIN/s: Thioredoxin fold (InterPro:IPR01233…	0.932573	0.717292	1.05165	0.354832	Cytoplasmic
GSBRNA2T00141687001	BnaC03g50280D	chrC03:34926539-34928708	AT5G63980.1	23.2	nucleotide metabolism.degradation	Symbols: SAL1, ALX8, ATSAL1, HOS2, FRY1 | SAL1; 3'(2'),5'-bisphosphate nucleotidase/ inositol or phosphatidylinositol phosphatase | chr5:25609812-25611933 FORWARD	SAL1; FUNCTIONS IN: 3'(2'),5'-bisphosphate nucleotidase activity, nucleotide phosphatase activity, inositol or phosphatidylinositol phosphatase activity; INVOLVED IN: in 15 processes; LOCATED IN: nucleus, chloroplast, chloroplast stroma, cytoplasm; EXPRESSED IN: 23 plant structures; EXPRESSED DURING: 13 growth stages; CONTAINS InterPro DOMAIN/s: Inositol monophosphatase (InterPro:IPR000760), 3(2)…	0.881713	0.528782	1.05047	0.592261	Chloroplast
GSBRNA2T00155788001	BnaC08g28630D	chrC08:29194104-29196484	AT3G57610.1	23.1.2.20	nucleotide metabolism.synthesis.purine.adenylosuccinate synthase	Symbols: ADSS | ADSS (ADENYLOSUCCINATE SYNTHASE); adenylosuccinate synthase | chr3:21334284-21336674 REVERSE	adenylosuccinate synthase (ADSS); FUNCTIONS IN: adenylosuccinate synthase activity; INVOLVED IN: response to cadmium ion, purine ribonucleotide biosynthetic process, AMP biosynthetic process; LOCATED IN: apoplast, chloroplast stroma, chloroplast; EXPRESSED IN: 25 plant structures; EXPRESSED DURING: 14 growth stages; CONTAINS InterPro DOMAIN/s: Adenylosuccinate synthase, active site (InterPro:IPR0…	1.49957	0.00526263	1.03901	0.66957	Chloroplast
GSBRNA2T00003640001	BnaA05g33360D	chrA05:22617920-22620119	AT3G02780.1	16.1.2.7	secondary metabolism.isoprenoids.mevalonate pathway.isopentenyl pyrophosphate:dimethyllallyl pyrophosphate isomerase	Symbols: IPP2, IPIAT1, IDI2 | IPP2 (ISOPENTENYL PYROPHOSPHATE:DIMETHYLALLYL PYROPHOSPHATE ISOMERASE 2); isopentenyl-diphosphate delta-isomerase | chr3:602433-604684 REVERSE	isopentenyl pyrophosphate:dimethylallyl pyrophosphate isomerase 2 (IPP2); FUNCTIONS IN: isopentenyl-diphosphate delta-isomerase activity; INVOLVED IN: chlorophyll biosynthetic process, flower development, isoprenoid biosynthetic process; LOCATED IN: cytosol, mitochondrion, chloroplast; EXPRESSED IN: 23 plant structures; EXPRESSED DURING: 13 growth stages; CONTAINS InterPro DOMAIN/s: NUDIX hydrola…	1.01649	0.871035	1.03808	0.785398	Chloroplast
GSBRNA2T00134483001	BnaC03g03000D	chrC03:1458656-1464194	AT5G07350.2	27.3.73	RNA.regulation of transcription.Zn-finger(CCHC)	tudor domain-containing protein / nuclease family protein | chr5:2319790-2325419 REVERSE	TUDOR-SN protein 1 (Tudor1); CONTAINS InterPro DOMAIN/s: Staphylococcal nuclease (SNase-like) (InterPro:IPR006021), RNA-induced silencing complex, nuclease component Tudor-SN (InterPro:IPR016685), Staphylococcal nuclease (SNase-like), OB-fold (InterPro:IPR016071), Tudor subgroup (InterPro:IPR018351), Tudor domain (InterPro:IPR002999), Maternal tudor protein (InterPro:IPR008191); BEST Arabidopsis …	0.571643	1.91655e-06	1.03723	0.638779	Cytoplasmic
GSBRNA2T00039529001	BnaCnng42420D	chrCnn_random:41532318-41534797	AT1G30120.1	8.1.1.1	TCA / org. transformation.TCA.pyruvate DH.E1	Symbols: PDH-E1 BETA | PDH-E1 BETA (PYRUVATE DEHYDROGENASE E1 BETA); pyruvate dehydrogenase (acetyl-transferring) | chr1:10584160-10586635 REVERSE	pyruvate dehydrogenase E1 beta (PDH-E1 BETA); FUNCTIONS IN: pyruvate dehydrogenase (acetyl-transferring) activity; INVOLVED IN: fatty acid biosynthetic process; LOCATED IN: plastid pyruvate dehydrogenase complex, chloroplast, chloroplast envelope; EXPRESSED IN: 23 plant structures; EXPRESSED DURING: 15 growth stages; CONTAINS InterPro DOMAIN/s: Transketolase, C-terminal (InterPro:IPR005476), Tran…	1.39612	0.133484	1.03585	0.233482	Mitochondrial
GSBRNA2T00078576001	BnaC02g01650D	chrC02:671441-678119	AT5G07350.2	27.3.73	RNA.regulation of transcription.Zn-finger(CCHC)	tudor domain-containing protein / nuclease family protein | chr5:2319790-2325419 REVERSE	TUDOR-SN protein 1 (Tudor1); CONTAINS InterPro DOMAIN/s: Staphylococcal nuclease (SNase-like) (InterPro:IPR006021), RNA-induced silencing complex, nuclease component Tudor-SN (InterPro:IPR016685), Staphylococcal nuclease (SNase-like), OB-fold (InterPro:IPR016071), Tudor subgroup (InterPro:IPR018351), Tudor domain (InterPro:IPR002999), Maternal tudor protein (InterPro:IPR008191); BEST Arabidopsis …	0.780837	3.94979e-07	1.03578	0.00251292	Cytoplasmic
GSBRNA2T00105071001	BnaC04g41510D	chrC04:42327628-42328917	AT2G30860.1	26.9	misc.glutathione S transferases	Symbols: ATGSTF9, GLUTTR, ATGSTF7 | ATGSTF9 (GLUTATHIONE S-TRANSFERASE PHI 9); copper ion binding / glutathione binding / glutathione peroxidase/ glutathione transferase | chr2:13138997-13140245 FORWARD	glutathione S-transferase PHI 9 (GSTF9); FUNCTIONS IN: glutathione transferase activity, glutathione peroxidase activity, copper ion binding, glutathione binding; INVOLVED IN: response to cadmium ion, response to zinc ion, defense response to bacterium, toxin catabolic process, defense response; LOCATED IN: in 7 components; EXPRESSED IN: 29 plant structures; EXPRESSED DURING: 14 growth stages; CO…	1.11871	0.162372	1.03468	0.278668	Cytoplasmic
GSBRNA2T00111876001	BnaA03g29270D	chrA03:14229809-14233184	AT5G26360.1	29.6	protein.folding	chaperonin, putative | chr5:9255053-9258991 REVERSE	TCP-1/cpn60 chaperonin family protein; FUNCTIONS IN: unfolded protein binding, ATP binding; INVOLVED IN: protein folding, cellular protein metabolic process; EXPRESSED IN: 22 plant structures; EXPRESSED DURING: 13 growth stages; CONTAINS InterPro DOMAIN/s: Chaperonin Cpn60/TCP-1 (InterPro:IPR002423), Chaperone, tailless complex polypeptide 1 (InterPro:IPR017998), T-complex protein 1, gamma subuni…	1.20192	0.0161871	1.03122	0.000827826	Cytoplasmic
GSBRNA2T00140362001	BnaC03g06150D	chrC03:2979857-2985679	AT5G13980.2	26.3.3	misc.gluco-, galacto- and mannosidases.alpha-mannosidase	glycosyl hydrolase family 38 protein | chr5:4508496-4514425 FORWARD	Glycosyl hydrolase family 38 protein; FUNCTIONS IN: in 6 functions; INVOLVED IN: mannose metabolic process, carbohydrate metabolic process; LOCATED IN: apoplast, cell wall, plasma membrane, vacuole, plant-type cell wall; EXPRESSED IN: 25 plant structures; EXPRESSED DURING: 13 growth stages; CONTAINS InterPro DOMAIN/s: Glycoside hydrolase-type carbohydrate-binding (InterPro:IPR011013), Glycoside h…	0.897033	0.229753	1.02818	0.822552	Cytoplasmic
GSBRNA2T00103208001	BnaC06g32660D	chrC06:32778822-32781023	AT1G71695.1	26.12	misc.peroxidases	peroxidase 12 (PER12) (P12) (PRXR6) | chr1:26964249-26966688 FORWARD	Peroxidase superfamily protein; FUNCTIONS IN: peroxidase activity, heme binding; INVOLVED IN: response to oxidative stress, oxidation reduction; LOCATED IN: cell wall, vacuole, membrane, plant-type cell wall; EXPRESSED IN: 23 plant structures; EXPRESSED DURING: 13 growth stages; CONTAINS InterPro DOMAIN/s: Haem peroxidase (InterPro:IPR010255), Plant peroxidase (InterPro:IPR000823), Peroxidases he…	0.726094	0.00531786	1.0278	0.731823	PlasmaMembrane
GSBRNA2T00150604001	BnaA08g18960D	chrA08:14697501-14699467	AT1G27450.1	23.3.1.1	nucleotide metabolism.salvage.phosphoribosyltransferases.aprt	Symbols: APT1, ATAPT1 | APT1 (ADENINE PHOSPHORIBOSYL TRANSFERASE 1); adenine phosphoribosyltransferase | chr1:9531839-9534114 FORWARD	adenine phosphoribosyl transferase 1 (APT1); FUNCTIONS IN: adenine phosphoribosyltransferase activity; INVOLVED IN: response to cadmium ion, adenine salvage; LOCATED IN: cytosol, chloroplast, plasma membrane, plant-type cell wall; EXPRESSED IN: 24 plant structures; EXPRESSED DURING: 14 growth stages; CONTAINS InterPro DOMAIN/s: Adenine phosphoribosyl transferase (InterPro:IPR005764), Phosphoribos…	1.6856	0.010063	1.02753	0.805457	Chloroplast
GSBRNA2T00148463001	BnaC04g17530D	chrC04:16042197-16043853	AT5G42790.1	29.5.11.20	protein.degradation.ubiquitin.proteasom	Symbols: PAF1, ATPSM30 | PAF1; endopeptidase/ peptidase/ threonine-type endopeptidase | chr5:17159044-17161070 REVERSE	proteasome alpha subunit F1 (PAF1); FUNCTIONS IN: peptidase activity, endopeptidase activity, threonine-type endopeptidase activity; INVOLVED IN: response to arsenic, protein catabolic process, ubiquitin-dependent protein catabolic process; LOCATED IN: proteasome core complex, proteasome complex, plasma membrane; EXPRESSED IN: 25 plant structures; EXPRESSED DURING: 15 growth stages; CONTAINS Inte…	0.856447	0.0028759	1.01992	5.11937e-07	Chloroplast
GSBRNA2T00014325001	BnaCnng27390D	chrCnn_random:25859166-25862019	AT1G54010.1	16.5.1.3.1;26.16	secondary metabolism.sulfur-containing.glucosinolates.degradation.myrosinase;misc.myrosinases-lectin-jacalin	myrosinase-associated protein, putative | chr1:20158664-20160815 REVERSE	GDSL-like Lipase/Acylhydrolase superfamily protein; FUNCTIONS IN: hydrolase activity, acting on ester bonds, carboxylesterase activity; INVOLVED IN: lipid metabolic process; LOCATED IN: plasma membrane, vacuole, membrane; EXPRESSED IN: cultured cell, leaf; EXPRESSED DURING: seedling growth; CONTAINS InterPro DOMAIN/s: Lipase, GDSL (InterPro:IPR001087); BEST Arabidopsis thaliana protein match is: …	0.557852	0.0347011	1.0198	0.83831	Extracellular
GSBRNA2T00081103001	BnaA02g04500D	chrA02:2009826-2015837	AT5G19820.1	35.1	not assigned.no ontology	Symbols: emb2734 | emb2734 (embryo defective 2734); binding / lyase | chr5:6695224-6701311 REVERSE	embryo defective 2734 (emb2734); FUNCTIONS IN: lyase activity, binding; INVOLVED IN: embryo development ending in seed dormancy; LOCATED IN: cell wall, phycobilisome; EXPRESSED IN: 23 plant structures; EXPRESSED DURING: 14 growth stages; CONTAINS InterPro DOMAIN/s: HEAT (InterPro:IPR000357), Armadillo-like helical (InterPro:IPR011989), HEAT, type 2 (InterPro:IPR021133), Armadillo-type fold (Inter…	1.07452	0.0593337	1.01968	0.836283	Cytoplasmic
GSBRNA2T00109883001	BnaA06g22040D	chrA06:15404626-15408127	AT5G62530.1	13.2.2.2	amino acid metabolism.degradation.glutamate family.proline	Symbols: ALDH12A1, ATP5CDH, P5CDH | ALDH12A1; 1-pyrroline-5-carboxylate dehydrogenase/ 3-chloroallyl aldehyde dehydrogenase | chr5:25099003-25103298 REVERSE	aldehyde dehydrogenase 12A1 (ALDH12A1); FUNCTIONS IN: 3-chloroallyl aldehyde dehydrogenase activity, cobalt ion binding, zinc ion binding, 1-pyrroline-5-carboxylate dehydrogenase activity; INVOLVED IN: oxygen and reactive oxygen species metabolic process, response to salt stress, proline catabolic process to glutamate, proline metabolic process; LOCATED IN: mitochondrion, chloroplast; EXPRESSED I…	0.868697	0.379773	1.01738	0.91234	Mitochondrial
GSBRNA2T00088440001	BnaAnng09530D	chrAnn_random:10022642-10025987	AT3G11710.1	29.1.6	protein.aa activation.lysine-tRNA ligase	Symbols: ATKRS-1 | ATKRS-1 (ARABIDOPSIS THALIANA LYSYL-TRNA SYNTHETASE 1); ATP binding / aminoacyl-tRNA ligase/ lysine-tRNA ligase/ nucleic acid binding / nucleotide binding | chr3:3702169-3705714 REVERSE	lysyl-tRNA synthetase 1 (ATKRS-1); FUNCTIONS IN: ATP binding, lysine-tRNA ligase activity; INVOLVED IN: lysyl-tRNA aminoacylation, translation, tRNA aminoacylation for protein translation; LOCATED IN: cytoplasm; EXPRESSED IN: 24 plant structures; EXPRESSED DURING: 14 growth stages; CONTAINS InterPro DOMAIN/s: Aminoacyl-tRNA synthetase, class II (D/K/N) (InterPro:IPR004364), Nucleic acid-binding, …	1.10246	0.602061	1.01736	0.917027	Cytoplasmic
GSBRNA2T00136759001	BnaC08g37860D	chrC08:34436599-34439798	AT1G17290.1	13.1.1.3.1	amino acid metabolism.synthesis.central amino acid metabolism.alanine.alanine aminotransferase	Symbols: AlaAT1 | AlaAT1 (ALANINE AMINOTRANSFERAS); ATP binding / L-alanine:2-oxoglutarate aminotransferase | chr1:5922630-5926400 FORWARD	alanine aminotransferas (AlaAT1); FUNCTIONS IN: L-alanine:2-oxoglutarate aminotransferase activity, ATP binding; INVOLVED IN: response to cadmium ion, response to hypoxia, L-alanine catabolic process, by transamination; LOCATED IN: mitochondrion, chloroplast; EXPRESSED IN: 9 plant structures; EXPRESSED DURING: L mature pollen stage, M germinated pollen stage; CONTAINS InterPro DOMAIN/s: 1-aminocy…	0.881652	0.109387	1.01572	0.811764	Chloroplast
GSBRNA2T00130682001	BnaC01g05150D	chrC01:2628981-2633500	AT4G33090.1	29.5	protein.degradation	Symbols: APM1, ATAPM1 | APM1 (AMINOPEPTIDASE M1); aminopeptidase | chr4:15965741-15970456 REVERSE	aminopeptidase M1 (APM1); FUNCTIONS IN: aminopeptidase activity; INVOLVED IN: auxin polar transport; LOCATED IN: plasma membrane; EXPRESSED IN: 24 plant structures; EXPRESSED DURING: 13 growth stages; CONTAINS InterPro DOMAIN/s: Peptidase M1, puromycin-sensitive aminopeptidase (InterPro:IPR015568), Peptidase M1, membrane alanine aminopeptidase (InterPro:IPR001930), Peptidase M1, membrane alanine …	0.717641	7.99612e-08	1.01258	0.392978	Cytoplasmic
GSBRNA2T00121364001	BnaA01g02340D	chrA01:1189250-1189918	AT4G34870.1	31.3.1	cell.cycle.peptidylprolyl isomerase	Symbols: ROC5, ATCYP1 | ROC5 (ROTAMASE CYCLOPHILIN 5); peptidyl-prolyl cis-trans isomerase | chr4:16614327-16615313 FORWARD	rotamase cyclophilin 5 (ROC5); FUNCTIONS IN: peptidyl-prolyl cis-trans isomerase activity; INVOLVED IN: protein folding, signal transduction; LOCATED IN: cytosol, apoplast, chloroplast, plasma membrane; EXPRESSED IN: 27 plant structures; EXPRESSED DURING: 15 growth stages; CONTAINS InterPro DOMAIN/s: Cyclophilin-like (InterPro:IPR015891), Peptidyl-prolyl cis-trans isomerase, cyclophilin-type (Int…	1.19086	0.0779286	1.01102	0.688636	Cytoplasmic
GSBRNA2T00150999001	BnaA08g15870D	chrA08:13148192-13150962	AT4G37910.1	20.2.1	stress.abiotic.heat	Symbols: mtHsc70-1 | mtHsc70-1 (mitochondrial heat shock protein 70-1); ATP binding | chr4:17825080-17828180 REVERSE	mitochondrial heat shock protein 70-1 (mtHsc70-1); FUNCTIONS IN: zinc ion binding, ATP binding; INVOLVED IN: protein folding, response to cadmium ion, response to salt stress; LOCATED IN: mitochondrion, cell wall, plasma membrane, mitochondrial matrix; EXPRESSED IN: 26 plant structures; EXPRESSED DURING: 15 growth stages; CONTAINS InterPro DOMAIN/s: Heat shock protein 70, conserved site (InterPro…	0.916725	0.330823	1.00649	0.946747	Mitochondrial
GSBRNA2T00090984001	BnaA02g12330D	chrA02:6525026-6526217	AT1G65980.1	21.5	redox.peroxiredoxin	Symbols: TPX1 | TPX1 (thioredoxin-dependent peroxidase 1); antioxidant/ oxidoreductase | chr1:24559306-24560936 REVERSE	thioredoxin-dependent peroxidase 1 (TPX1); FUNCTIONS IN: oxidoreductase activity, antioxidant activity; INVOLVED IN: response to cadmium ion; LOCATED IN: chloroplast, plasma membrane, membrane; EXPRESSED IN: 27 plant structures; EXPRESSED DURING: 16 growth stages; CONTAINS InterPro DOMAIN/s: Thioredoxin fold (InterPro:IPR012335), Thioredoxin-like (InterPro:IPR017936), Redoxin (InterPro:IPR013740)…	0.952709	0.0805746	1.00597	0.939329	Cytoplasmic
GSBRNA2T00105468001	BnaA06g08370D	chrA06:4556662-4560308	AT1G12000.1	4.2.6	glycolysis.plastid branch.pyrophosphate-fructose-6-P phosphotransferase	pyrophosphate--fructose-6-phosphate 1-phosphotransferase beta subunit, putative / pyrophosphate-dependent 6-phosphofructose-1-kinase, putative | chr1:4049896-4053835 REVERSE	Phosphofructokinase family protein; FUNCTIONS IN: diphosphate-fructose-6-phosphate 1-phosphotransferase activity; INVOLVED IN: response to cadmium ion, glycolysis, photosynthesis; LOCATED IN: pyrophosphate-dependent phosphofructokinase complex, beta-subunit complex, cell wall, membrane; EXPRESSED IN: 24 plant structures; EXPRESSED DURING: 14 growth stages; CONTAINS InterPro DOMAIN/s: Pyrophosphat…	1.17275	0.612389	1.00327	0.986053	Cytoplasmic
GSBRNA2T00140529001	BnaC03g07550D	chrC03:3562017-3565550	AT3G02530.1	29.6	protein.folding	chaperonin, putative | chr3:528574-532582 REVERSE	TCP-1/cpn60 chaperonin family protein; FUNCTIONS IN: unfolded protein binding, ATP binding; INVOLVED IN: response to cadmium ion, response to zinc ion; LOCATED IN: membrane, cytoplasm; EXPRESSED IN: 23 plant structures; EXPRESSED DURING: 14 growth stages; CONTAINS InterPro DOMAIN/s: Chaperonin Cpn60/TCP-1 (InterPro:IPR002423), Chaperone, tailless complex polypeptide 1 (InterPro:IPR017998), T-comp…	1.06056	0.538068	1.00162	0.979293	Cytoplasmic
GSBRNA2T00034263001	BnaC09g51980D	chrC09_random:1211921-1213842	AT4G09320.1	23.4.10	nucleotide metabolism.phosphotransfer and pyrophosphatases.nucleoside diphosphate kinase	Symbols: NDPK1 | NDPK1; ATP binding / nucleoside diphosphate kinase | chr4:5923400-5924532 FORWARD	NDPK1; FUNCTIONS IN: nucleoside diphosphate kinase activity, ATP binding; INVOLVED IN: response to cadmium ion, response to salt stress; LOCATED IN: apoplast, peroxisome, chloroplast, plasma membrane, vacuole; EXPRESSED IN: 30 plant structures; EXPRESSED DURING: 15 growth stages; CONTAINS InterPro DOMAIN/s: Nucleoside diphosphate kinase, core (InterPro:IPR001564); BEST Arabidopsis thaliana protei…	1.33433	0.000170192	0.999766	0.991281	Cytoplasmic
GSBRNA2T00058154001	BnaA01g07910D	chrA01:3737024-3741726	AT4G29010.1	11.9.4.9	lipid metabolism.lipid degradation.beta-oxidation.multifunctional	Symbols: AIM1 | AIM1 (ABNORMAL INFLORESCENCE MERISTEM); enoyl-CoA hydratase | chr4:14297044-14302147 REVERSE	ABNORMAL INFLORESCENCE MERISTEM (AIM1); FUNCTIONS IN: enoyl-CoA hydratase activity; INVOLVED IN: multicellular organismal development, flower development, fatty acid beta-oxidation, seed germination; LOCATED IN: cell wall, peroxisome, chloroplast; EXPRESSED IN: 24 plant structures; EXPRESSED DURING: 13 growth stages; CONTAINS InterPro DOMAIN/s: Enoyl-CoA hydratase/isomerase, conserved site (Inter…	0.878388	0.00283762	0.998949	0.991143	Mitochondrial
GSBRNA2T00119392001	BnaC05g18490D	chrC05:12219083-12223339	AT1G23190.1	4.1.3	glycolysis.cytosolic branch.phosphoglucomutase (PGM)	phosphoglucomutase, cytoplasmic, putative / glucose phosphomutase, putative | chr1:8219869-8224469 FORWARD	Phosphoglucomutase/phosphomannomutase family protein; FUNCTIONS IN: intramolecular transferase activity, phosphotransferases, magnesium ion binding, phosphoglucomutase activity; INVOLVED IN: response to cadmium ion, carbohydrate metabolic process; LOCATED IN: cytosol, nucleus, plasma membrane, chloroplast, cytoplasm; EXPRESSED IN: 25 plant structures; EXPRESSED DURING: 15 growth stages; CONTAINS …	0.897993	0.00174261	0.991929	0.944961	Cytoplasmic
GSBRNA2T00041222001	BnaA09g16190D	chrA09:9614140-9619079	AT5G42740.1	4.1.4	glycolysis.cytosolic branch.glucose-6-phosphate isomerase	glucose-6-phosphate isomerase, cytosolic (PGIC) | chr5:17135692-17140892 FORWARD	Sugar isomerase (SIS) family protein; FUNCTIONS IN: glucose-6-phosphate isomerase activity; INVOLVED IN: defense response to fungus, incompatible interaction, response to cadmium ion, gluconeogenesis, glycolysis; LOCATED IN: cellular_component unknown; EXPRESSED IN: 24 plant structures; EXPRESSED DURING: 13 growth stages; CONTAINS InterPro DOMAIN/s: Phosphoglucose isomerase, conserved site (Inter…	0.812324	1.38973e-05	0.989321	0.375146	Cytoplasmic
GSBRNA2T00138159001	BnaC01g12690D	chrC01:8102181-8103285	AT4G21280.1	1.1.1.2	PS.lightreaction.photosystem II.PSII polypeptide subunits	Symbols: PSBQ, PSBQA, PSBQ-1 | oxygen-evolving enhancer protein 3, chloroplast, putative (PSBQ1) (PSBQ) | chr4:11334402-11335773 FORWARD	photosystem II subunit QA (PSBQA); FUNCTIONS IN: calcium ion binding; INVOLVED IN: response to light stimulus, peptidyl-cysteine S-nitrosylation, response to light intensity; LOCATED IN: in 8 components; EXPRESSED IN: 27 plant structures; EXPRESSED DURING: 15 growth stages; CONTAINS InterPro DOMAIN/s: Photosystem II oxygen evolving complex protein PsbQ (InterPro:IPR008797), Twin-arginine transloc…	1.07385	0.710344	0.98862	0.884649	Chloroplast
GSBRNA2T00111102001	BnaC05g41380D	chrC05:39139586-39143051	AT3G11830.1	29.6	protein.folding	chaperonin, putative | chr3:3732661-3736374 FORWARD	TCP-1/cpn60 chaperonin family protein; FUNCTIONS IN: unfolded protein binding, ATP binding; INVOLVED IN: response to cadmium ion; LOCATED IN: cellular_component unknown; EXPRESSED IN: 25 plant structures; EXPRESSED DURING: 14 growth stages; CONTAINS InterPro DOMAIN/s: Chaperonin Cpn60/TCP-1 (InterPro:IPR002423), Chaperone, tailless complex polypeptide 1 (InterPro:IPR017998), T-complex protein 1, …	1.00114	0.992503	0.981623	0.843168	Cytoplasmic
GSBRNA2T00067818001	BnaC05g15180D	chrC05:9019438-9020498	AT1G19570.1	21.2.1	redox.ascorbate and glutathione.ascorbate	Symbols: DHAR1, ATDHAR1 | DHAR1 (dehydroascorbate reductase); copper ion binding / glutathione dehydrogenase (ascorbate) | chr1:6773302-6774528 REVERSE	dehydroascorbate reductase (DHAR1); FUNCTIONS IN: copper ion binding, glutathione dehydrogenase (ascorbate) activity; INVOLVED IN: in 6 processes; LOCATED IN: in 7 components; EXPRESSED IN: 7 plant structures; EXPRESSED DURING: seedling growth; CONTAINS InterPro DOMAIN/s: Thioredoxin fold (InterPro:IPR012335), Glutathione S-transferase, C-terminal (InterPro:IPR004046), Glutathione S-transferase, …	1.06457	0.673983	0.980967	0.88089	Cytoplasmic
GSBRNA2T00032385001	BnaCnng03590D	chrCnn_random:2828131-2829770	AT5G02240.1	29.5	protein.degradation	binding / catalytic/ coenzyme binding | chr5:451423-453157 FORWARD	NAD(P)-binding Rossmann-fold superfamily protein; FUNCTIONS IN: 3-beta-hydroxy-delta5-steroid dehydrogenase activity, binding, catalytic activity; INVOLVED IN: response to abscisic acid stimulus; LOCATED IN: apoplast, plasma membrane; EXPRESSED IN: 26 plant structures; EXPRESSED DURING: 15 growth stages; CONTAINS InterPro DOMAIN/s: 3-beta hydroxysteroid dehydrogenase/isomerase (InterPro:IPR002225…	0.99603	0.935128	0.979364	0.69975	Cytoplasmic
GSBRNA2T00012197001	BnaC04g36720D	chrC04:38207566-38210435	AT2G24200.2	29.5	protein.degradation	cytosol aminopeptidase | chr2:10286806-10289555 REVERSE	Cytosol aminopeptidase family protein; FUNCTIONS IN: manganese ion binding, metalloexopeptidase activity, aminopeptidase activity; INVOLVED IN: proteolysis; EXPRESSED IN: 23 plant structures; EXPRESSED DURING: 13 growth stages; CONTAINS InterPro DOMAIN/s: Peptidase M17, leucyl aminopeptidase, C-terminal (InterPro:IPR000819), Peptidase M17, leucyl aminopeptidase, N-terminal (InterPro:IPR008283), P…	0.969793	0.803333	0.978085	0.728103	Cytoplasmic
GSBRNA2T00129516001	BnaA09g33970D	chrA09:24951320-24953503	AT3G53750.1	31.1	cell.organisation	Symbols: ACT3 | ACT3 (actin 3); structural constituent of cytoskeleton | chr3:19915288-19917641 FORWARD	actin 3 (ACT3); FUNCTIONS IN: structural constituent of cytoskeleton; INVOLVED IN: cytoskeleton organization; LOCATED IN: cell wall, cytoskeleton, nucleus; EXPRESSED IN: male gametophyte, seed; EXPRESSED DURING: M germinated pollen stage; CONTAINS InterPro DOMAIN/s: Actin, conserved site (InterPro:IPR004001), Actin/actin-like (InterPro:IPR004000), Actin/actin-like conserved site (InterPro:IPR0209…	0.624727	0.00413034	0.976995	0.817636	Cytoplasmic
GSBRNA2T00151907001	BnaC02g04760D	chrC02:2506631-2508097	AT5G13450.1	9.9	mitochondrial electron transport / ATP synthesis.F1-ATPase	ATP synthase delta chain, mitochondrial, putative / H(+)-transporting two-sector ATPase, delta (OSCP) subunit, putative | chr5:4310314-4312048 REVERSE	delta subunit of Mt ATP synthase (ATP5); FUNCTIONS IN: hydrogen ion transporting ATP synthase activity, rotational mechanism, cobalt ion binding, zinc ion binding; INVOLVED IN: ATP synthesis coupled proton transport; LOCATED IN: mitochondrion, chloroplast, plasma membrane, membrane, mitochondrial proton-transporting ATP synthase complex, catalytic core F(1); EXPRESSED IN: 27 plant structures; EXP…	1.00231	0.982625	0.976641	0.901847	Mitochondrial
GSBRNA2T00034548001	BnaAnng17940D	chrAnn_random:18860857-18862681	AT4G38220.1	29.5	protein.degradation	aminoacylase, putative / N-acyl-L-amino-acid amidohydrolase, putative | chr4:17925180-17927097 FORWARD	Peptidase M20/M25/M40 family protein; FUNCTIONS IN: metallopeptidase activity, hydrolase activity, aminoacylase activity; INVOLVED IN: response to zinc ion; LOCATED IN: vacuole; EXPRESSED IN: 23 plant structures; EXPRESSED DURING: 15 growth stages; CONTAINS InterPro DOMAIN/s: ArgE/DapE/ACY1/CPG2/YscS, conserved site (InterPro:IPR001261), Peptidase M20 (InterPro:IPR002933), N-acyl-L-amino-acid ami…	0.846999	0.0176502	0.976171	1.84513e-05	Cytoplasmic
GSBRNA2T00156205001	BnaA06g05150D	chrA06:2948126-2950479	AT1G08830.2	21.6	redox.dismutases and catalases	Symbols: CSD1 | CSD1 (COPPER/ZINC SUPEROXIDE DISMUTASE 1); superoxide dismutase | chr1:2827061-2829315 FORWARD	copper/zinc superoxide dismutase 1 (CSD1); CONTAINS InterPro DOMAIN/s: Superoxide dismutase, copper/zinc, binding site (InterPro:IPR018152), Superoxide dismutase, copper/zinc binding (InterPro:IPR001424); BEST Arabidopsis thaliana protein match is: copper/zinc superoxide dismutase 2 (TAIR:AT2G28190.1); Has 4705 Blast hits to 4689 proteins in 1491 species: Archae - 6; Bacteria - 2000; Metazoa - 12…	0.807647	0.00821869	0.973648	0.875261	Cytoplasmic
GSBRNA2T00057072001	BnaC08g41790D	chrC08:36233974-36236724	AT1G11860.3	1.2.4.2;13.2.5.2	PS.photorespiration.glycine cleavage.T subunit;amino acid metabolism.degradation.serine-glycine-cysteine group.glycine	aminomethyltransferase, putative | chr1:4001280-4003442 FORWARD	Glycine cleavage T-protein family; FUNCTIONS IN: aminomethyltransferase activity; EXPRESSED IN: 23 plant structures; EXPRESSED DURING: 14 growth stages; CONTAINS InterPro DOMAIN/s: Glycine cleavage system T protein (InterPro:IPR006223), Glycine cleavage T-protein, N-terminal (InterPro:IPR006222), Glycine cleavage T-protein, C-terminal barrel (InterPro:IPR013977); BEST Arabidopsis thaliana protein…	0.879256	0.0408763	0.972246	0.488522	Mitochondrial
GSBRNA2T00027294001	BnaA08g14870D	chrA08:12462395-12467863	AT4G35830.1	8.1.3	TCA / org. transformation.TCA.aconitase	aconitate hydratase, cytoplasmic / citrate hydro-lyase / aconitase (ACO) | chr4:16972598-16978057 REVERSE	aconitase 1 (ACO1); FUNCTIONS IN: aconitate hydratase activity, copper ion binding, mRNA 5'-UTR binding; INVOLVED IN: response to salt stress, isocitrate metabolic process, citrate metabolic process; LOCATED IN: cytosol, mitochondrion, apoplast, plasma membrane, vacuole; EXPRESSED IN: 27 plant structures; EXPRESSED DURING: 16 growth stages; CONTAINS InterPro DOMAIN/s: Aconitase family, 4Fe-4S clu…	1.05215	0.0229236	0.971872	0.760622	Cytoplasmic
GSBRNA2T00105563001	BnaC07g09420D	chrC07:14716617-14720124	AT1G29880.1	29.1.14	protein.aa activation.glycine-tRNA ligase	glycyl-tRNA synthetase / glycine--tRNA ligase | chr1:10459478-10462801 REVERSE	glycyl-tRNA synthetase / glycine--tRNA ligase; FUNCTIONS IN: glycine-tRNA ligase activity, nucleotide binding, aminoacyl-tRNA ligase activity, ATP binding; INVOLVED IN: response to cadmium ion, glycyl-tRNA aminoacylation; LOCATED IN: mitochondrion; EXPRESSED IN: 24 plant structures; EXPRESSED DURING: 14 growth stages; CONTAINS InterPro DOMAIN/s: Aminoacyl-tRNA synthetase, class II (G/ H/ P/ S), c…	0.973863	0.732503	0.970661	0.737076	Cytoplasmic
GSBRNA2T00141230001	BnaC04g09440D	chrC04:7231355-7232438	AT1G31340.1	29.5.11	protein.degradation.ubiquitin	Symbols: RUB1, NEDD8, ATRUB1 | RUB1 (RELATED TO UBIQUITIN 1); protein binding | chr1:11217845-11219458 REVERSE	related to ubiquitin 1 (RUB1); INVOLVED IN: protein modification process, response to auxin stimulus, protein neddylation, ethylene biosynthetic process, embryo development; LOCATED IN: plasma membrane; EXPRESSED IN: 6 plant structures; EXPRESSED DURING: L mature pollen stage, M germinated pollen stage; CONTAINS InterPro DOMAIN/s: Ubiquitin subgroup (InterPro:IPR019956), Ubiquitin conserved site …	1.03045	0.0329519	0.966153	0.421861	Cytoplasmic
GSBRNA2T00087308001	BnaCnng15110D	chrCnn_random:14052858-14056041	AT3G47520.1	8.2.9	TCA / org. transformation.other organic acid transformaitons.cyt MDH	Symbols: MDH | MDH (MALATE DEHYDROGENASE); L-malate dehydrogenase/ binding / catalytic/ malate dehydrogenase/ oxidoreductase/ oxidoreductase, acting on the CH-OH group of donors, NAD or NADP as acceptor | chr3:17513274-17515041 FORWARD	malate dehydrogenase (MDH); FUNCTIONS IN: in 6 functions; INVOLVED IN: response to cold; LOCATED IN: in 8 components; EXPRESSED IN: 25 plant structures; EXPRESSED DURING: 14 growth stages; CONTAINS InterPro DOMAIN/s: Lactate/malate dehydrogenase, C-terminal (InterPro:IPR022383), Malate dehydrogenase, NAD-dependent, eukaryote/gamma proteobacteria (InterPro:IPR010097), NAD(P)-binding domain (InterP…	0.905081	0.110386	0.964482	0.230243	Chloroplast
GSBRNA2T00094846001	BnaC09g40570D	chrC09:42931723-42933643	AT5G17380.1	5.2	fermentation.PDC	pyruvate decarboxylase family protein | chr5:5724759-5726746 REVERSE	Thiamine pyrophosphate dependent pyruvate decarboxylase family protein; FUNCTIONS IN: pyruvate decarboxylase activity, magnesium ion binding, thiamin pyrophosphate binding, transferase activity, catalytic activity; LOCATED IN: cellular_component unknown; EXPRESSED IN: 23 plant structures; EXPRESSED DURING: 13 growth stages; CONTAINS InterPro DOMAIN/s: TPP-binding enzyme, conserved site (InterPro:…	1.06742	0.00789046	0.964017	0.3895	Chloroplast
GSBRNA2T00157845001	BnaC09g22670D	chrC09:19912366-19914032	AT4G04640.1	1.1.4.4	PS.lightreaction.ATP synthase.gamma chain	Symbols: ATPC1 | ATPC1; enzyme regulator | chr4:2350498-2352018 REVERSE	ATPC1; FUNCTIONS IN: enzyme regulator activity; INVOLVED IN: photosynthetic electron transport in photosystem II, ATP synthesis coupled proton transport, ATP biosynthetic process; LOCATED IN: in 6 components; EXPRESSED IN: 24 plant structures; EXPRESSED DURING: 14 growth stages; CONTAINS InterPro DOMAIN/s: ATPase, F1 complex, gamma subunit (InterPro:IPR000131); BEST Arabidopsis thaliana protein m…	1.55528	0.160434	0.962745	0.744935	Chloroplast
GSBRNA2T00131896001	BnaC06g20420D	chrC06:22452311-22454025	AT1G78380.1	26.9	misc.glutathione S transferases	Symbols: ATGSTU19, GST8 | ATGSTU19 (GLUTATHIONE S-TRANSFERASE TAU 19); glutathione binding / glutathione transferase | chr1:29486413-29487906 REVERSE	glutathione S-transferase TAU 19 (GSTU19); FUNCTIONS IN: glutathione transferase activity, glutathione binding; INVOLVED IN: response to oxidative stress, response to cadmium ion, response to cyclopentenone, toxin catabolic process, cellular response to water deprivation; LOCATED IN: chloroplast, plasma membrane, chloroplast stroma, cytoplasm; EXPRESSED IN: 26 plant structures; EXPRESSED DURING: …	0.884228	0.221967	0.961345	0.74234	Cytoplasmic
GSBRNA2T00114103001	BnaA08g00760D	chrA08:539421-542315	AT3G13920.1	29.2.3	protein.synthesis.initiation	Symbols: EIF4A1, RH4, TIF4A1 | EIF4A1 (EUKARYOTIC TRANSLATION INITIATION FACTOR 4A1); ATP-dependent helicase/ translation initiation factor | chr3:4592256-4594962 REVERSE	eukaryotic translation initiation factor 4A1 (EIF4A1); FUNCTIONS IN: protein binding, ATP-dependent helicase activity, translation initiation factor activity; INVOLVED IN: response to cadmium ion, translational initiation; LOCATED IN: cytosol, nucleolus, cell wall, membrane; EXPRESSED IN: 24 plant structures; EXPRESSED DURING: 16 growth stages; CONTAINS InterPro DOMAIN/s: RNA helicase, DEAD-box t…	0.935102	0.0696502	0.958232	0.520073	Cytoplasmic
GSBRNA2T00011107001	BnaC09g53940D	chrC09_random:3865654-3869133	AT5G60640.1	21.1	redox.thioredoxin	Symbols: ATPDIL1-4, PDI2, ATPDI2 | ATPDIL1-4 (PDI-LIKE 1-4); protein disulfide isomerase | chr5:24370959-24374038 REVERSE	PDI-like 1-4 (PDIL1-4); FUNCTIONS IN: protein disulfide isomerase activity; INVOLVED IN: response to oxidative stress; LOCATED IN: mitochondrion, endoplasmic reticulum, plasma membrane, chloroplast; EXPRESSED IN: 26 plant structures; EXPRESSED DURING: 14 growth stages; CONTAINS InterPro DOMAIN/s: Thioredoxin fold (InterPro:IPR012335), Disulphide isomerase (InterPro:IPR005788), Thioredoxin domain …	1.01871	0.709305	0.953502	0.567574	ER
GSBRNA2T00109139001	BnaC08g24170D	chrC08:26225443-26229429	AT3G52960.1	21.5	redox.peroxiredoxin	peroxiredoxin type 2, putative | chr3:19639668-19640619 FORWARD	Thioredoxin superfamily protein; FUNCTIONS IN: oxidoreductase activity, antioxidant activity; INVOLVED IN: defense response to bacterium, peptidyl-cysteine S-nitrosylation; LOCATED IN: thylakoid, chloroplast stroma, chloroplast, plant-type cell wall; EXPRESSED IN: 25 plant structures; EXPRESSED DURING: 15 growth stages; CONTAINS InterPro DOMAIN/s: Thioredoxin fold (InterPro:IPR012335), Thioredoxi…	1.09986	0.575937	0.948062	0.0542823	Chloroplast
GSBRNA2T00137660001	BnaA03g33070D	chrA03:16009265-16012766	AT3G13860.1	29.6	protein.folding	Symbols: HSP60-3A | HSP60-3A (HEAT SHOCK PROTEIN 60-3A); ATP binding / protein binding | chr3:4561517-4565279 REVERSE	heat shock protein 60-3A (HSP60-3A); FUNCTIONS IN: ATP binding; INVOLVED IN: response to cadmium ion; LOCATED IN: mitochondrion, plasma membrane; EXPRESSED IN: 24 plant structures; EXPRESSED DURING: 13 growth stages; CONTAINS InterPro DOMAIN/s: Chaperonin Cpn60/TCP-1 (InterPro:IPR002423), Chaperonin Cpn60, conserved site (InterPro:IPR018370), Chaperonin Cpn60 (InterPro:IPR001844); BEST Arabidopsi…	0.808156	0.00128791	0.945935	0.155662	Mitochondrial
GSBRNA2T00064606001	BnaA04g19620D	chrA04:15372355-15373929	AT2G33590.1	16.2	secondary metabolism.phenylpropanoids	cinnamoyl-CoA reductase family | chr2:14224268-14226602 FORWARD	NAD(P)-binding Rossmann-fold superfamily protein; FUNCTIONS IN: coenzyme binding, binding, cinnamoyl-CoA reductase activity, catalytic activity; INVOLVED IN: response to cadmium ion, lignin biosynthetic process; LOCATED IN: cellular_component unknown; EXPRESSED IN: 23 plant structures; EXPRESSED DURING: 13 growth stages; CONTAINS InterPro DOMAIN/s: NAD-dependent epimerase/dehydratase (InterPro:IP…	0.834881	0.0978888	0.942375	0.54991	Cytoplasmic
GSBRNA2T00102690001	BnaA07g31190D	chrA07:21890656-21893290	AT1G74030.1	4.1.14	glycolysis.cytosolic branch.enolase	enolase, putative | chr1:27839184-27841939 REVERSE	enolase 1 (ENO1); FUNCTIONS IN: phosphopyruvate hydratase activity; INVOLVED IN: trichome morphogenesis; LOCATED IN: chloroplast; EXPRESSED IN: 26 plant structures; EXPRESSED DURING: 13 growth stages; CONTAINS InterPro DOMAIN/s: Enolase (InterPro:IPR000941), Enolase, C-terminal (InterPro:IPR020810), Enolase, conserved site (InterPro:IPR020809), Enolase, N-terminal (InterPro:IPR020811); BEST Arabi…	0.700183	0.0122855	0.940258	0.696301	Chloroplast
GSBRNA2T00059752001	BnaA06g38560D	chrA06_random:609227-613398	AT1G20950.1	4.1.6	glycolysis.cytosolic branch.pyrophosphate-fructose-6-P phosphotransferase	pyrophosphate--fructose-6-phosphate 1-phosphotransferase-related / pyrophosphate-dependent 6-phosphofructose-1-kinase-related | chr1:7297239-7301415 REVERSE	Phosphofructokinase family protein; FUNCTIONS IN: diphosphate-fructose-6-phosphate 1-phosphotransferase activity; INVOLVED IN: response to fructose stimulus, response to sucrose stimulus, photosynthesis, response to glucose stimulus; LOCATED IN: pyrophosphate-dependent phosphofructokinase complex, alpha-subunit complex; EXPRESSED IN: 23 plant structures; EXPRESSED DURING: 13 growth stages; CONTAI…	0.868892	0.000281331	0.936283	0.390111	Cytoplasmic
GSBRNA2T00146436001	BnaA07g34180D	chrA07:23301687-23303984	AT1G78300.1	30.7	signalling.14-3-3 proteins	Symbols: GRF2, 14-3-3OMEGA, GF14 OMEGA | GRF2 (GENERAL REGULATORY FACTOR 2); protein binding / protein phosphorylated amino acid binding | chr1:29461671-29463385 FORWARD	general regulatory factor 2 (GRF2); FUNCTIONS IN: protein phosphorylated amino acid binding; INVOLVED IN: brassinosteroid mediated signaling pathway; LOCATED IN: plasma membrane, vacuole; EXPRESSED IN: 24 plant structures; EXPRESSED DURING: 17 growth stages; CONTAINS InterPro DOMAIN/s: 14-3-3 protein (InterPro:IPR000308); BEST Arabidopsis thaliana protein match is: GF14 protein phi chain (TAIR:AT…	1.47315	0.0439196	0.935152	0.632314	Cytoplasmic
GSBRNA2T00147900001	BnaC06g38200D	chrC06:35862908-35865756	AT1G77510.1	21.1	redox.thioredoxin	Symbols: ATPDIL1-2, PDI6, ATPDI6 | ATPDIL1-2 (PDI-LIKE 1-2); protein disulfide isomerase | chr1:29126650-29129612 FORWARD	PDI-like 1-2 (PDIL1-2); FUNCTIONS IN: protein disulfide isomerase activity; INVOLVED IN: response to cadmium ion, response to salt stress, response to endoplasmic reticulum stress; LOCATED IN: endoplasmic reticulum, plasma membrane, chloroplast; EXPRESSED IN: 28 plant structures; EXPRESSED DURING: 15 growth stages; CONTAINS InterPro DOMAIN/s: Thioredoxin fold (InterPro:IPR012335), Disulphide isom…	1.04803	0.653746	0.931387	0.167931	ER
GSBRNA2T00148350001	BnaC04g17110D	chrC04:15143467-15145509	AT2G27020.1	29.5.11.20	protein.degradation.ubiquitin.proteasom	Symbols: PAG1 | PAG1; endopeptidase/ peptidase/ threonine-type endopeptidase | chr2:11528348-11530976 REVERSE	20S proteasome alpha subunit G1 (PAG1); FUNCTIONS IN: peptidase activity, endopeptidase activity, threonine-type endopeptidase activity; INVOLVED IN: response to cadmium ion, response to cold, ubiquitin-dependent protein catabolic process; LOCATED IN: in 6 components; EXPRESSED IN: 24 plant structures; EXPRESSED DURING: 14 growth stages; CONTAINS InterPro DOMAIN/s: Proteasome, alpha-subunit, cons…	0.857162	0.0412817	0.930932	0.139402	Cytoplasmic
GSBRNA2T00156725001	BnaC04g20660D	chrC04:21761883-21768021	AT3G63460.1	35.1	not assigned.no ontology	WD-40 repeat family protein | chr3:23430644-23437344 REVERSE	transducin family protein / WD-40 repeat family protein; FUNCTIONS IN: molecular_function unknown; LOCATED IN: CUL4 RING ubiquitin ligase complex, membrane; EXPRESSED IN: 24 plant structures; EXPRESSED DURING: 14 growth stages; CONTAINS InterPro DOMAIN/s: WD40 repeat 2 (InterPro:IPR019782), WD40 repeat-like-containing domain (InterPro:IPR011046), WD40 repeat, conserved site (InterPro:IPR019775), …	1.03745	0.689755	0.925073	0.0038526	Nuclear
GSBRNA2T00066419001	BnaC02g22980D	chrC02:20006604-20008950	AT1G80560.1	13.1.4.4.3;16.5.1.1.1.5	amino acid metabolism.synthesis.branched chain group.leucine specific.3-isopropylmalate dehydrogenase;secondary metabolism.sulfur-containing.glucosinolates.synthesis.aliphatic.methylthioalkylmalate dehydrogenase (MAM-D)	3-isopropylmalate dehydrogenase, chloroplast, putative | chr1:30287763-30290298 FORWARD	isopropylmalate dehydrogenase 2 (IMD2); FUNCTIONS IN: 3-isopropylmalate dehydrogenase activity; INVOLVED IN: leucine biosynthetic process, metabolic process; LOCATED IN: chloroplast, chloroplast stroma, plastid, chloroplast envelope; EXPRESSED IN: 22 plant structures; EXPRESSED DURING: 14 growth stages; CONTAINS InterPro DOMAIN/s: Isopropylmalate dehydrogenase (InterPro:IPR004429), Isocitrate/iso…	0.944828	0.665421	0.924797	0.615059	Chloroplast
GSBRNA2T00076279001	BnaC05g48410D	chrC05:42879506-42881605	AT3G02230.1	10.5.5	cell wall.cell wall proteins.RGP	Symbols: RGP1, ATRGP1 | RGP1 (REVERSIBLY GLYCOSYLATED POLYPEPTIDE 1); cellulose synthase (UDP-forming) | chr3:415393-417547 FORWARD	reversibly glycosylated polypeptide 1 (RGP1); FUNCTIONS IN: cellulose synthase (UDP-forming) activity; INVOLVED IN: response to salt stress, plant-type cell wall biogenesis; LOCATED IN: cytosolic ribosome, Golgi stack, cell wall, plasma membrane, Golgi trans cisterna; EXPRESSED IN: 7 plant structures; EXPRESSED DURING: L mature pollen stage, M germinated pollen stage, seed development stages; CON…	0.645635	0.00624483	0.921585	0.247482	Cytoplasmic
GSBRNA2T00115573001	BnaC06g08280D	chrC06:9142911-9145064	AT1G34430.1	8.1.1.2	TCA / org. transformation.TCA.pyruvate DH.E2	Symbols: EMB3003 | EMB3003 (embryo defective 3003); acyltransferase/ dihydrolipoyllysine-residue acetyltransferase/ protein binding | chr1:12587752-12590192 REVERSE	embryo defective 3003 (EMB3003); FUNCTIONS IN: dihydrolipoyllysine-residue acetyltransferase activity, acyltransferase activity; INVOLVED IN: embryo development ending in seed dormancy; LOCATED IN: cytosolic ribosome, plasma membrane, chloroplast, chloroplast envelope; EXPRESSED IN: 23 plant structures; EXPRESSED DURING: 15 growth stages; CONTAINS InterPro DOMAIN/s: 2-oxo acid dehydrogenase, lipo…	0.896739	0.553796	0.91304	0.4374	Chloroplast
GSBRNA2T00147730001	BnaA06g28360D	chrA06:19497947-19502288	AT5G26830.1	29.1.3	protein.aa activation.threonine-tRNA ligase	threonyl-tRNA synthetase / threonine--tRNA ligase (THRRS) | chr5:9437297-9441779 FORWARD	Threonyl-tRNA synthetase; FUNCTIONS IN: ligase activity, forming aminoacyl-tRNA and related compounds, threonine-tRNA ligase activity, aminoacyl-tRNA ligase activity, nucleotide binding, ATP binding; INVOLVED IN: threonyl-tRNA aminoacylation, tRNA aminoacylation, translation, tRNA aminoacylation for protein translation; LOCATED IN: mitochondrion, cell wall, chloroplast, plasma membrane, membrane;…	0.699687	0.00130938	0.912592	0.00153122	Cytoplasmic
GSBRNA2T00038139001	BnaC04g51220D	chrC04:48588140-48591558	AT2G47510.2	8.1.8	TCA / org. transformation.TCA.fumarase	Symbols: FUM1 | FUM1 (FUMARASE 1); catalytic/ fumarate hydratase | chr2:19498368-19502246 FORWARD	fumarase 1 (FUM1); FUNCTIONS IN: fumarate hydratase activity, protein binding; INVOLVED IN: response to oxidative stress, response to salt stress, pollen tube development; LOCATED IN: mitochondrion; EXPRESSED IN: cotyledon, male gametophyte, guard cell, root; EXPRESSED DURING: seed development stages; CONTAINS InterPro DOMAIN/s: Fumarate hydratase, class II (InterPro:IPR005677), L-Aspartase-like …	0.853878	0.45313	0.910515	0.542729	Mitochondrial
GSBRNA2T00069908001	BnaC02g33150D	chrC02:35662456-35664767	AT3G01910.1	14.5	S-assimilation.sulfite oxidase	Symbols: SOX, AT-SO, AtSO | SOX (SULFITE OXIDASE); sulfite oxidase | chr3:314694-317431 REVERSE	sulfite oxidase (SOX); FUNCTIONS IN: sulfite oxidase activity; INVOLVED IN: sulfur metabolic process, response to sulfur dioxide, chlorophyll metabolic process; LOCATED IN: mitochondrion, peroxisome; EXPRESSED IN: 29 plant structures; EXPRESSED DURING: 15 growth stages; CONTAINS InterPro DOMAIN/s: Immunoglobulin E-set (InterPro:IPR014756), Eukaryotic molybdopterin oxidoreductase (InterPro:IPR0083…	0.799861	0.00756124	0.90581	0.0530706	Chloroplast
GSBRNA2T00073060001	BnaA08g20600D	chrA08:15482741-15487206	AT1G23190.1	4.1.3	glycolysis.cytosolic branch.phosphoglucomutase (PGM)	phosphoglucomutase, cytoplasmic, putative / glucose phosphomutase, putative | chr1:8219869-8224469 FORWARD	Phosphoglucomutase/phosphomannomutase family protein; FUNCTIONS IN: intramolecular transferase activity, phosphotransferases, magnesium ion binding, phosphoglucomutase activity; INVOLVED IN: response to cadmium ion, carbohydrate metabolic process; LOCATED IN: cytosol, nucleus, plasma membrane, chloroplast, cytoplasm; EXPRESSED IN: 25 plant structures; EXPRESSED DURING: 15 growth stages; CONTAINS …	0.68786	7.28429e-06	0.903951	0.250794	Cytoplasmic
GSBRNA2T00087145001	BnaAnng08830D	chrAnn_random:9210212-9212097	AT4G13940.1	13.2.3.4	amino acid metabolism.degradation.aspartate family.methionine	Symbols: HOG1, EMB1395, SAHH1, MEE58, ATSAHH1 | MEE58 (MATERNAL EFFECT EMBRYO ARREST 58); adenosylhomocysteinase/ copper ion binding | chr4:8054862-8057139 FORWARD	MATERNAL EFFECT EMBRYO ARREST 58 (MEE58); FUNCTIONS IN: adenosylhomocysteinase activity, copper ion binding; INVOLVED IN: methylation-dependent chromatin silencing, one-carbon metabolic process, posttranscriptional gene silencing, embryo development ending in seed dormancy; LOCATED IN: plasma membrane, vacuole, membrane; EXPRESSED IN: 36 plant structures; EXPRESSED DURING: 16 growth stages; CONTA…	1.30268	0.342361	0.903516	0.435502	Cytoplasmic
GSBRNA2T00085748001	BnaA08g01750D	chrA08:1451934-1455398	AT1G51980.1	29.3.2	protein.targeting.mitochondria	mitochondrial processing peptidase alpha subunit, putative | chr1:19323382-19326916 REVERSE	Insulinase (Peptidase family M16) protein; FUNCTIONS IN: metalloendopeptidase activity, ATP binding; INVOLVED IN: proteolysis, response to salt stress; LOCATED IN: in 6 components; EXPRESSED IN: 28 plant structures; EXPRESSED DURING: 16 growth stages; CONTAINS InterPro DOMAIN/s: Peptidase M16, zinc-binding site (InterPro:IPR001431), Peptidase M16, C-terminal (InterPro:IPR007863), Peptidase M16, N…	1.60717	0.139534	0.902261	0.1269	Mitochondrial
GSBRNA2T00134584001	BnaC03g03860D	chrC03:1874439-1877474	AT5G09590.1	20.2.1	stress.abiotic.heat	Symbols: MTHSC70-2, HSC70-5 | MTHSC70-2 (MITOCHONDRIAL HSP70 2); ATP binding | chr5:2975548-2978750 FORWARD	mitochondrial HSO70 2 (MTHSC70-2); FUNCTIONS IN: ATP binding; INVOLVED IN: protein folding, response to cadmium ion, response to salt stress, response to virus, response to heat; LOCATED IN: mitochondrion, cell wall, plasma membrane, chloroplast, mitochondrial matrix; EXPRESSED IN: 26 plant structures; EXPRESSED DURING: 16 growth stages; CONTAINS InterPro DOMAIN/s: Heat shock protein 70, conserve…	1.25859	0.251572	0.897716	0.00563193	Mitochondrial
GSBRNA2T00132786001	BnaA05g02260D	chrA05:1264242-1265919	AT2G41530.1	25	C1-metabolism	Symbols: ATSFGH, SFGH | SFGH (S-FORMYLGLUTATHIONE HYDROLASE); S-formylglutathione hydrolase/ hydrolase, acting on ester bonds | chr2:17323495-17325618 REVERSE	S-formylglutathione hydrolase (SFGH); FUNCTIONS IN: hydrolase activity, acting on ester bonds, S-formylglutathione hydrolase activity; INVOLVED IN: response to cadmium ion; LOCATED IN: apoplast; EXPRESSED IN: 25 plant structures; EXPRESSED DURING: 13 growth stages; CONTAINS InterPro DOMAIN/s: Putative esterase (InterPro:IPR000801), S-formylglutathione hydrolase (InterPro:IPR014186); Has 3295 Blas…	0.851978	0.0288403	0.884627	0.0235104	Extracellular
GSBRNA2T00000707001	BnaA06g24520D	chrA06:17023920-17027889	AT5G65620.1	29.5	protein.degradation	peptidase M3 family protein / thimet oligopeptidase family protein | chr5:26221932-26225903 FORWARD	Zincin-like metalloproteases family protein; FUNCTIONS IN: metalloendopeptidase activity; INVOLVED IN: proteolysis; LOCATED IN: cytosol, chloroplast, chloroplast stroma; EXPRESSED IN: 26 plant structures; EXPRESSED DURING: 15 growth stages; CONTAINS InterPro DOMAIN/s: Peptidase M3A/M3B, thimet/oligopeptidase F (InterPro:IPR001567); BEST Arabidopsis thaliana protein match is: Zincin-like metallopr…	0.716045	0.159645	0.88396	0.0710057	Chloroplast
GSBRNA2T00109513001	BnaC09g02690D	chrC09:1556515-1563749	AT5G49460.1	8.2.11	TCA / org. transformation.other organic acid transformaitons.atp-citrate lyase	Symbols: ACLB-2 | ACLB-2 (ATP CITRATE LYASE SUBUNIT B 2); ATP citrate synthase | chr5:20054523-20058464 FORWARD	ATP citrate lyase subunit B 2 (ACLB-2); FUNCTIONS IN: ATP citrate synthase activity; INVOLVED IN: acetyl-CoA biosynthetic process; LOCATED IN: cytosol, citrate lyase complex, plasma membrane; EXPRESSED IN: 24 plant structures; EXPRESSED DURING: 13 growth stages; CONTAINS InterPro DOMAIN/s: Succinyl-CoA synthetase, beta subunit, conserved site (InterPro:IPR017866), Citrate synthase-like, small alp…	0.862163	0.149444	0.882839	0.367977	Mitochondrial
GSBRNA2T00079569001	BnaA01g13310D	chrA01:6729648-6731210	AT4G23630.1	20.1	stress.biotic	Symbols: BTI1 | BTI1 (VIRB2-INTERACTING PROTEIN 1) | chr4:12317059-12319937 FORWARD	VIRB2-interacting protein 1 (BTI1); INVOLVED IN: biological_process unknown; LOCATED IN: endoplasmic reticulum, plasma membrane, endoplasmic reticulum membrane, vacuole; EXPRESSED IN: 26 plant structures; EXPRESSED DURING: 15 growth stages; CONTAINS InterPro DOMAIN/s: Reticulon (InterPro:IPR003388); BEST Arabidopsis thaliana protein match is: VIRB2-interacting protein 2 (TAIR:AT4G11220.1); Has 12…	0.957218	0.292029	0.8798	0.290645	PlasmaMembrane
GSBRNA2T00155011001	BnaA03g38220D	chrA03:18997522-19000241	AT2G05990.2	11.1.6	lipid metabolism.FA synthesis and FA elongation.enoyl ACP reductase	Symbols: MOD1, ENR1 | MOD1 (MOSAIC DEATH 1); enoyl-[acyl-carrier-protein] reductase (NADH)/ enoyl-[acyl-carrier-protein] reductase/ oxidoreductase | chr2:2322258-2325146 FORWARD	MOSAIC DEATH 1 (MOD1); FUNCTIONS IN: enoyl-[acyl-carrier-protein] reductase (NADH) activity, oxidoreductase activity, enoyl-[acyl-carrier-protein] reductase activity, copper ion binding; INVOLVED IN: fatty acid biosynthetic process; LOCATED IN: fatty acid synthase complex, thylakoid, chloroplast, chloroplast envelope; EXPRESSED IN: 24 plant structures; EXPRESSED DURING: 15 growth stages; CONTAINS…	0.708431	0.0379268	0.868462	0.117109	Chloroplast
GSBRNA2T00139211001	BnaC07g23030D	chrC07:29665965-29668282	AT3G25860.1	11.1.31	lipid metabolism.FA synthesis and FA elongation.pyruvate DH	Symbols: LTA2, PLE2 | LTA2; dihydrolipoyllysine-residue acetyltransferase | chr3:9460560-9462787 FORWARD	LTA2; FUNCTIONS IN: dihydrolipoyllysine-residue acetyltransferase activity; INVOLVED IN: metabolic process, acetyl-CoA biosynthetic process from pyruvate; LOCATED IN: cytosolic ribosome, chloroplast stroma, chloroplast, membrane, chloroplast envelope; EXPRESSED IN: 24 plant structures; EXPRESSED DURING: 15 growth stages; CONTAINS InterPro DOMAIN/s: 2-oxo acid dehydrogenase, lipoyl-binding site (I…	0.889522	0.363433	0.866063	0.257227	Chloroplast
GSBRNA2T00054275001	BnaA07g04410D	chrA07:4701830-4703712	AT2G05840.1	29.5.11.20	protein.degradation.ubiquitin.proteasom	Symbols: PAA2 | PAA2 (20S PROTEASOME SUBUNIT PAA2); endopeptidase/ peptidase/ threonine-type endopeptidase | chr2:2234092-2236294 FORWARD	20S proteasome subunit PAA2 (PAA2); FUNCTIONS IN: peptidase activity, endopeptidase activity, threonine-type endopeptidase activity; INVOLVED IN: ubiquitin-dependent protein catabolic process; LOCATED IN: proteasome core complex, proteasome complex, cytosolic ribosome; EXPRESSED IN: fruit, guard cell, cultured cell; EXPRESSED DURING: seed development stages; CONTAINS InterPro DOMAIN/s: Proteasome…	0.734226	0.0469201	0.855829	0.282617	Cytoplasmic
GSBRNA2T00111008001	BnaC05g42110D	chrC05:39595845-39597358	AT3G11050.1	15.2	metal handling.binding, chelation and storage	Symbols: ATFER2 | ATFER2 (ferritin 2); binding / ferric iron binding / oxidoreductase/ transition metal ion binding | chr3:3463598-3465506 FORWARD	ferritin 2 (FER2); FUNCTIONS IN: oxidoreductase activity, ferric iron binding, binding, transition metal ion binding; INVOLVED IN: response to oxidative stress, cellular iron ion homeostasis, response to abscisic acid stimulus, iron ion transport; LOCATED IN: chloroplast; EXPRESSED IN: 12 plant structures; EXPRESSED DURING: 7 growth stages; CONTAINS InterPro DOMAIN/s: Ferritin, N-terminal (InterP…	0.734125	2.39413e-06	0.853526	0.000498168	Chloroplast
GSBRNA2T00025175001	BnaAnng15460D	chrAnn_random:16537346-16541868	AT5G60390.3	29.2.4	protein.synthesis.elongation	elongation factor 1-alpha / EF-1-alpha | chr5:24288658-24291020 FORWARD	GTP binding Elongation factor Tu family protein; FUNCTIONS IN: calmodulin binding, translation elongation factor activity; INVOLVED IN: translational elongation; LOCATED IN: mitochondrion, nucleus, cytoplasm; EXPRESSED IN: cotyledon, male gametophyte, guard cell, pollen tube, seed; EXPRESSED DURING: L mature pollen stage, M germinated pollen stage, seed development stages; CONTAINS InterPro DOMAI…	0.77409	0.0994446	0.85329	0.11663	Cytoplasmic
GSBRNA2T00059449001	BnaA07g00860D	chrA07:611077-614343	AT2G19900.1	8.2.10	TCA / org. transformation.other organic acid transformaitons.malic	Symbols: ATNADP-ME1 | ATNADP-ME1 (NADP-malic enzyme 1); malate dehydrogenase (oxaloacetate-decarboxylating) (NADP+)/ malic enzyme/ oxidoreductase, acting on NADH or NADPH, NAD or NADP as acceptor | chr2:8591899-8595478 REVERSE	NADP-malic enzyme 1 (NADP-ME1); FUNCTIONS IN: malate dehydrogenase (oxaloacetate-decarboxylating) (NADP+) activity, oxidoreductase activity, acting on NADH or NADPH, NAD or NADP as acceptor, malic enzyme activity; INVOLVED IN: malate metabolic process, protein homooligomerization; LOCATED IN: cytosol; EXPRESSED IN: embryo, sperm cell, root, stamen, seed; EXPRESSED DURING: 4 anthesis, D bilateral …	0.607736	0.0015057	0.853214	0.11553	Chloroplast
GSBRNA2T00018891001	BnaA06g37230D	chrA06:24313887-24316293	AT4G38970.1	1.3.6	PS.calvin cyle.aldolase	fructose-bisphosphate aldolase, putative | chr4:18163496-18165762 REVERSE	fructose-bisphosphate aldolase 2 (FBA2); FUNCTIONS IN: fructose-bisphosphate aldolase activity, catalytic activity; INVOLVED IN: response to cadmium ion, pentose-phosphate shunt, response to abscisic acid stimulus; LOCATED IN: in 7 components; EXPRESSED IN: 27 plant structures; EXPRESSED DURING: 14 growth stages; CONTAINS InterPro DOMAIN/s: Aldolase-type TIM barrel (InterPro:IPR013785), Fructose-…	0.931898	0.611602	0.849494	0.12941	Chloroplast
GSBRNA2T00145774001	BnaC03g52250D	chrC03:37051114-37053933	AT5G61790.1	30.3	signalling.calcium	Symbols: CNX1, ATCNX1 | calnexin 1 (CNX1) | chr5:24827102-24829791 REVERSE	calnexin 1 (CNX1); FUNCTIONS IN: unfolded protein binding, calcium ion binding; INVOLVED IN: protein folding; LOCATED IN: in 8 components; EXPRESSED IN: 26 plant structures; EXPRESSED DURING: 15 growth stages; CONTAINS InterPro DOMAIN/s: Calreticulin/calnexin, P (InterPro:IPR009033), Calreticulin/calnexin (InterPro:IPR001580), Calreticulin/calnexin, conserved site (InterPro:IPR018124), Concanaval…	0.810012	0.00203996	0.843411	0.0114088	ER
GSBRNA2T00158161001	BnaC07g17470D	chrC07:23803942-23806184	AT5G43940.1	26.11.1	misc.alcohol dehydrogenases	Symbols: HOT5, ADH2, GSNOR | HOT5 (sensitive to hot temperatures 5); S-(hydroxymethyl)glutathione dehydrogenase/ S-nitrosoglutathione reductase | chr5:17684191-17686528 FORWARD	sensitive to hot temperatures 5 (HOT5); FUNCTIONS IN: S-(hydroxymethyl)glutathione dehydrogenase activity, S-nitrosoglutathione reductase activity; INVOLVED IN: in 6 processes; LOCATED IN: peroxisome; EXPRESSED IN: 23 plant structures; EXPRESSED DURING: 14 growth stages; CONTAINS InterPro DOMAIN/s: GroES-like (InterPro:IPR011032), Alcohol dehydrogenase GroES-like (InterPro:IPR013154), Alcohol deh…	0.761999	0.0420562	0.84103	0.158267	Cytoplasmic
GSBRNA2T00059852001	BnaC03g41590D	chrC03:26528827-26537796	AT3G20370.1	35.1	not assigned.no ontology	meprin and TRAF homology domain-containing protein / MATH domain-containing protein | chr3:7105371-7107225 FORWARD	TRAF-like family protein; FUNCTIONS IN: molecular_function unknown; INVOLVED IN: biological_process unknown; LOCATED IN: membrane; EXPRESSED IN: 6 plant structures; EXPRESSED DURING: seedling growth; CONTAINS InterPro DOMAIN/s: TRAF-like (InterPro:IPR008974), MATH (InterPro:IPR002083); BEST Arabidopsis thaliana protein match is: TRAF-like family protein (TAIR:AT3G20360.1); Has 795 Blast hits to 6…	0.636018	0.0235015	0.840291	0.0866255	PlasmaMembrane
GSBRNA2T00121111001	BnaA01g04520D	chrA01:2107640-2114667	AT4G32510.1	34.18	transport.unspecified anions	anion exchanger | chr4:15685822-15688811 REVERSE	HCO3- transporter family; FUNCTIONS IN: anion exchanger activity; INVOLVED IN: anion transport; LOCATED IN: integral to membrane, membrane; CONTAINS InterPro DOMAIN/s: Bicarbonate transporter, C-terminal (InterPro:IPR011531), Bicarbonate transporter, eukaryotic (InterPro:IPR003020); BEST Arabidopsis thaliana protein match is: HCO3- transporter family (TAIR:AT5G25430.1); Has 2374 Blast hits to 139…	0.844583	0.00740503	0.838266	0.0104702	PlasmaMembrane
GSBRNA2T00043981001	BnaA05g34880D	chrA05_random:382690-384407	AT2G37760.1	3.5	minor CHO metabolism.others	aldo/keto reductase family protein | chr2:15831854-15833920 FORWARD	NAD(P)-linked oxidoreductase superfamily protein; FUNCTIONS IN: oxidoreductase activity; INVOLVED IN: response to cadmium ion; EXPRESSED IN: 24 plant structures; EXPRESSED DURING: 15 growth stages; CONTAINS InterPro DOMAIN/s: Aldo/keto reductase (InterPro:IPR001395), Aldo/keto reductase subgroup (InterPro:IPR020471), Aldo/keto reductase, conserved site (InterPro:IPR018170); BEST Arabidopsis thali…	0.831497	0.177841	0.83791	0.0401719	Cytoplasmic
GSBRNA2T00032774001	BnaC09g11540D	chrC09:8092237-8094926	AT2G20420.1	8.1.6	TCA / org. transformation.TCA.succinyl-CoA ligase	succinyl-CoA ligase (GDP-forming) beta-chain, mitochondrial, putative / succinyl-CoA synthetase, beta chain, putative / SCS-beta, putative | chr2:8805453-8808120 FORWARD	ATP citrate lyase (ACL) family protein; FUNCTIONS IN: succinate-CoA ligase (GDP-forming) activity, copper ion binding, ATP binding; INVOLVED IN: response to cadmium ion, metabolic process; LOCATED IN: mitochondrion; EXPRESSED IN: 26 plant structures; EXPRESSED DURING: 16 growth stages; CONTAINS InterPro DOMAIN/s: Succinyl-CoA synthetase, beta subunit (InterPro:IPR005809), Succinyl-CoA synthetase,…	0.836188	0.328532	0.837013	0.205854	Cytoplasmic
GSBRNA2T00078074001	BnaA06g32690D	chrA06:21714662-21721255	AT3G26720.1	26.3.3	misc.gluco-, galacto- and mannosidases.alpha-mannosidase	glycosyl hydrolase family 38 protein | chr3:9816581-9823186 FORWARD	Glycosyl hydrolase family 38 protein; FUNCTIONS IN: in 6 functions; INVOLVED IN: mannose metabolic process, carbohydrate metabolic process; LOCATED IN: plasma membrane, vacuole, plant-type cell wall; EXPRESSED IN: 25 plant structures; EXPRESSED DURING: 13 growth stages; CONTAINS InterPro DOMAIN/s: Glycoside hydrolase-type carbohydrate-binding (InterPro:IPR011013), Glycoside hydrolase/deacetylase,…	0.700753	1.33436e-05	0.831906	0.00978141	Cytoplasmic
GSBRNA2T00153999001	BnaA05g21300D	chrA05:16459531-16461883	AT3G18820.1	30.5	signalling.G-proteins	Symbols: ATRABG3F, ATRAB7B, RAB71, RABG3F, RAB7B | ATRAB7B (ARABIDOPSIS RAB GTPASE HOMOLOG G3F); GTP binding | chr3:6484068-6486247 FORWARD	RAB GTPase homolog G3F (RAB7B); FUNCTIONS IN: GTP binding; INVOLVED IN: protein transport, small GTPase mediated signal transduction; LOCATED IN: plasma membrane, nucleus; EXPRESSED IN: 26 plant structures; EXPRESSED DURING: 13 growth stages; CONTAINS InterPro DOMAIN/s: Ras GTPase (InterPro:IPR001806), Small GTP-binding protein (InterPro:IPR005225), Small GTPase (InterPro:IPR020851), Ras (InterPr…	0.638539	0.00108636	0.830786	0.114598	Cytoplasmic
GSBRNA2T00079758001	BnaC03g24420D	chrC03:13714702-13717366	AT2G43710.1	11.1.15	lipid metabolism.FA synthesis and FA elongation.ACP desaturase	Symbols: SSI2, FAB2 | SSI2; acyl-[acyl-carrier-protein] desaturase/ stearoyl-CoA 9-desaturase | chr2:18119962-18122889 FORWARD	SSI2; FUNCTIONS IN: acyl-[acyl-carrier-protein] desaturase activity, stearoyl-CoA 9-desaturase activity; INVOLVED IN: in 10 processes; LOCATED IN: chloroplast, chloroplast stroma, plastid; EXPRESSED IN: 22 plant structures; EXPRESSED DURING: 15 growth stages; CONTAINS InterPro DOMAIN/s: Ribonucleotide reductase-related (InterPro:IPR012348), Ferritin/ribonucleotide reductase-like (InterPro:IPR0090…	1.32425	6.14901e-06	0.830308	0.0399401	Chloroplast
GSBRNA2T00097384001	BnaC02g46710D	chrC02_random:2452072-2454376	AT1G79550.2	4.1.12	glycolysis.cytosolic branch.3-phosphoglycerate kinase (PGK)	Symbols: PGK | PGK (PHOSPHOGLYCERATE KINASE); phosphoglycerate kinase | chr1:29924023-29926442 REVERSE	phosphoglycerate kinase (PGK); FUNCTIONS IN: phosphoglycerate kinase activity; INVOLVED IN: glycolysis; LOCATED IN: cytosol, apoplast, plasma membrane, nucleus, membrane; EXPRESSED IN: 26 plant structures; EXPRESSED DURING: 15 growth stages; CONTAINS InterPro DOMAIN/s: Phosphoglycerate kinase, N-terminal (InterPro:IPR015824), Phosphoglycerate kinase (InterPro:IPR001576), Phosphoglycerate kinase, …	0.889169	0.264951	0.829455	0.274785	Cytoplasmic
GSBRNA2T00080676001	BnaA05g29070D	chrA05:20426352-20428554	AT3G09350.1	35.1.3	not assigned.no ontology.armadillo/beta-catenin repeat family protein	armadillo/beta-catenin repeat family protein | chr3:2871045-2873312 FORWARD	Fes1A (Fes1A); CONTAINS InterPro DOMAIN/s: Armadillo-like helical (InterPro:IPR011989), Armadillo-type fold (InterPro:IPR016024); BEST Arabidopsis thaliana protein match is: Fes1C (TAIR:AT5G02150.1); Has 622 Blast hits to 617 proteins in 204 species: Archae - 0; Bacteria - 0; Metazoa - 202; Fungi - 158; Plants - 182; Viruses - 0; Other Eukaryotes - 80 (source: NCBI BLink).	0.742502	0.00023814	0.828694	0.00177178	Cytoplasmic
GSBRNA2T00004725001	BnaA08g31350D	chrA08_random:1965777-1968628	AT5G26000.1	16.5.1.3.1.1; 26.16	secondary metabolism.sulfur-containing.glucosinolates.degradation.myrosinase.TGG; misc.myrosinases-lectin-jacalin	Symbols: TGG1, BGLU38 | TGG1 (THIOGLUCOSIDE GLUCOHYDROLASE 1); hydrolase, hydrolyzing O-glycosyl compounds / thioglucosidase | chr5:9079505-9082384 REVERSE	thioglucoside glucohydrolase 1 (TGG1); FUNCTIONS IN: thioglucosidase activity, beta-glucosidase activity, hydrolase activity, hydrolyzing O-glycosyl compounds; INVOLVED IN: glucosinolate catabolic process; LOCATED IN: in 7 components; EXPRESSED IN: 9 plant structures; EXPRESSED DURING: seedling growth; CONTAINS InterPro DOMAIN/s: Glycoside hydrolase, family 1 (InterPro:IPR001360), Glycoside hydro…	0.619975	0.000121813	0.828267	0.0250504	Vacuole
GSBRNA2T00111522001	BnaA03g32240D	chrA03:15562235-15563554	AT3G12390.1	29.2.4	protein.synthesis.elongation	nascent polypeptide associated complex alpha chain protein, putative / alpha-NAC, putative | chr3:3942257-3943809 FORWARD	Nascent polypeptide-associated complex (NAC), alpha subunit family protein; INVOLVED IN: response to salt stress; LOCATED IN: cytosolic ribosome; EXPRESSED IN: 24 plant structures; EXPRESSED DURING: 13 growth stages; CONTAINS InterPro DOMAIN/s: Ubiquitin-associated/translation elongation factor EF1B, N-terminal (InterPro:IPR000449), Nascent polypeptide-associated complex, alpha subunit (InterPro:…	0.941384	0.813706	0.81977	0.024402	Nuclear
GSBRNA2T00079304001	BnaC03g48970D	chrC03:33753896-33755952	AT5G65430.1	30.7	signalling.14-3-3 proteins	Symbols: GRF8, 14-3-3KAPPA, GF14 KAPPA | GRF8 (GENERAL REGULATORY FACTOR 8); protein binding / protein phosphorylated amino acid binding | chr5:26148201-26150342 REVERSE	general regulatory factor 8 (GRF8); FUNCTIONS IN: protein phosphorylated amino acid binding; INVOLVED IN: brassinosteroid mediated signaling pathway; LOCATED IN: in 6 components; EXPRESSED IN: 22 plant structures; EXPRESSED DURING: 15 growth stages; CONTAINS InterPro DOMAIN/s: 14-3-3 protein (InterPro:IPR000308); BEST Arabidopsis thaliana protein match is: G-box regulating factor 6 (TAIR:AT5G1045…	0.971652	0.889079	0.81868	0.00127244	Cytoplasmic
GSBRNA2T00047845001	BnaA10g13400D	chrA10:10782481-10786989	AT5G60600.1	16.1.1.6	secondary metabolism.isoprenoids.non-mevalonate pathway.HDS	Symbols: GCPE, ISPG, CSB3, CLB4, HDS | HDS (4-HYDROXY-3-METHYLBUT-2-ENYL DIPHOSPHATE SYNTHASE); 4 iron, 4 sulfur cluster binding / 4-hydroxy-3-methylbut-2-en-1-yl diphosphate synthase | chr5:24358966-24363485 FORWARD	4-hydroxy-3-methylbut-2-enyl diphosphate synthase (HDS); FUNCTIONS IN: 4-hydroxy-3-methylbut-2-en-1-yl diphosphate synthase activity, 4 iron, 4 sulfur cluster binding; INVOLVED IN: response to light stimulus, isoprenoid biosynthetic process, isopentenyl diphosphate biosynthetic process, mevalonate-independent pathway, response to bacterium, systemic acquired resistance, salicylic acid mediated si…	0.951187	0.845792	0.815028	0.00170789	Cytoplasmic
GSBRNA2T00117059001	BnaA05g07770D	chrA05:4212770-4215933	AT2G36530.1	4.1.14	glycolysis.cytosolic branch.enolase	Symbols: LOS2 | LOS2; copper ion binding / phosphopyruvate hydratase | chr2:15320756-15323869 REVERSE	LOW EXPRESSION OF OSMOTICALLY RESPONSIVE GENES 2 (LOS2); FUNCTIONS IN: phosphopyruvate hydratase activity, copper ion binding; INVOLVED IN: response to cadmium ion, response to salt stress, response to cold, response to light stimulus, response to abscisic acid stimulus; LOCATED IN: in 8 components; EXPRESSED IN: 29 plant structures; EXPRESSED DURING: 15 growth stages; CONTAINS InterPro DOMAIN/s:…	0.765386	0.0126299	0.81493	0.0918236	Cytoplasmic
GSBRNA2T00111496001	BnaA03g32440D	chrA03:15641569-15644187	AT3G12780.1	1.3.3	PS.calvin cyle.phosphoglycerate kinase	Symbols: PGK1 | PGK1 (PHOSPHOGLYCERATE KINASE 1); phosphoglycerate kinase | chr3:4060971-4063306 REVERSE	phosphoglycerate kinase 1 (PGK1); FUNCTIONS IN: phosphoglycerate kinase activity; INVOLVED IN: response to cadmium ion, response to cold, glycolysis, peptidyl-cysteine S-nitrosylation; LOCATED IN: in 11 components; EXPRESSED IN: 26 plant structures; EXPRESSED DURING: 15 growth stages; CONTAINS InterPro DOMAIN/s: Phosphoglycerate kinase, N-terminal (InterPro:IPR015824), Phosphoglycerate kinase (In…	1.08499	0.585839	0.813974	0.19144	Chloroplast
GSBRNA2T00013235001	BnaC06g01160D	chrC06:1813877-1815630	AT1G47710.1	29.5.5	protein.degradation.serine protease	serpin, putative / serine protease inhibitor, putative | chr1:17558209-17560269 FORWARD	Serine protease inhibitor (SERPIN) family protein; FUNCTIONS IN: serine-type endopeptidase inhibitor activity, cysteine-type endopeptidase inhibitor activity; INVOLVED IN: biological_process unknown; LOCATED IN: apoplast; EXPRESSED IN: 25 plant structures; EXPRESSED DURING: 13 growth stages; CONTAINS InterPro DOMAIN/s: Protease inhibitor I4, serpin, plant (InterPro:IPR015554), Protease inhibitor …	0.654223	0.000596238	0.805636	0.0357395	Chloroplast
GSBRNA2T00099017001	BnaA07g18600D	chrA07:15114897-15118389	AT3G59970.3	25.6	C1-metabolism.methylenetetrahydrofolate reductase	Symbols: MTHFR1 | MTHFR1 (METHYLENETETRAHYDROFOLATE REDUCTASE 1); methylenetetrahydrofolate reductase (NADPH) | chr3:22151195-22154483 FORWARD	methylenetetrahydrofolate reductase 1 (MTHFR1); FUNCTIONS IN: methylenetetrahydrofolate reductase (NADPH) activity; INVOLVED IN: oxidation reduction, methionine metabolic process; EXPRESSED IN: fruit, guard cell, leaf; EXPRESSED DURING: seedling growth; CONTAINS InterPro DOMAIN/s: Methylenetetrahydrofolate reductase (InterPro:IPR003171), Eukaryotic-type methylenetetrahydrofolate reductase (InterP…	0.828869	0.0302255	0.804998	0.0800699	Cytoplasmic
GSBRNA2T00055502001	BnaC02g44850D	chrC02_random:672383-675581	AT5G52920.1	4.2.15	glycolysis.plastid branch.pyruvate kinase (PK)	Symbols: PKP1, PKP-BETA1, PKP2 | PKP-BETA1 (PLASTIDIC PYRUVATE KINASE BETA SUBUNIT 1); pyruvate kinase | chr5:21463538-21466880 FORWARD	plastidic pyruvate kinase beta subunit 1 (PKP-BETA1); FUNCTIONS IN: pyruvate kinase activity; INVOLVED IN: response to cadmium ion, glycolysis, seed development, fatty acid biosynthetic process, lipid metabolic process; LOCATED IN: mitochondrion, chloroplast, chloroplast stroma; EXPRESSED IN: 24 plant structures; EXPRESSED DURING: 15 growth stages; CONTAINS InterPro DOMAIN/s: Pyruvate kinase, C-t…	0.927774	0.636478	0.804887	0.0016478	Mitochondrial
GSBRNA2T00138110001	BnaC01g12340D	chrC01:7802405-7811711	AT4G20850.1	29.5.5	protein.degradation.serine protease	Symbols: TPP2 | TPP2 (TRIPEPTIDYL PEPTIDASE II); tripeptidyl-peptidase | chr4:11160721-11169889 REVERSE	tripeptidyl peptidase ii (TPP2); FUNCTIONS IN: tripeptidyl-peptidase activity; INVOLVED IN: proteolysis; LOCATED IN: in 6 components; EXPRESSED IN: 25 plant structures; EXPRESSED DURING: 15 growth stages; CONTAINS InterPro DOMAIN/s: Peptidase S8/S53, subtilisin/kexin/sedolisin (InterPro:IPR000209), Peptidase S8, subtilisin-related (InterPro:IPR015500), Peptidase S8/S53, subtilisin, active site (I…	0.800811	0.240516	0.803636	0.00460734	Cytoplasmic
GSBRNA2T00148100001	BnaC06g39860D	chrC06:36789062-36794056	AT1G79440.1	8.2.99	TCA / org. transformation.other organic acid transformaitons.misc	Symbols: ALDH5F1, SSADH1, SSADH | ALDH5F1; 3-chloroallyl aldehyde dehydrogenase/ NAD or NADH binding / succinate-semialdehyde dehydrogenase | chr1:29882210-29887412 REVERSE	aldehyde dehydrogenase 5F1 (ALDH5F1); FUNCTIONS IN: 3-chloroallyl aldehyde dehydrogenase activity, NAD or NADH binding, copper ion binding, succinate-semialdehyde dehydrogenase activity; INVOLVED IN: in 6 processes; LOCATED IN: mitochondrion, chloroplast, mitochondrial matrix; EXPRESSED IN: 23 plant structures; EXPRESSED DURING: 13 growth stages; CONTAINS InterPro DOMAIN/s: Aldehyde/histidinol de…	0.624235	0.00908322	0.791586	0.137064	Chloroplast
GSBRNA2T00141999001	BnaA03g15140D	chrA03:6983783-6986290	AT2G33040.1	9.9	mitochondrial electron transport / ATP synthesis.F1-ATPase	ATP synthase gamma chain, mitochondrial (ATPC) | chr2:14018690-14021183 REVERSE	gamma subunit of Mt ATP synthase (ATP3); FUNCTIONS IN: zinc ion binding; INVOLVED IN: proton transport, ATP synthesis coupled proton transport; LOCATED IN: in 7 components; EXPRESSED IN: 27 plant structures; EXPRESSED DURING: 17 growth stages; CONTAINS InterPro DOMAIN/s: ATPase, F1 complex, gamma subunit (InterPro:IPR000131); BEST Arabidopsis thaliana protein match is: ATPase, F1 complex, gamma s…	0.869292	0.000144784	0.790325	0.0644455	Chloroplast
GSBRNA2T00062317001	BnaC06g06620D	chrC06:7176882-7182331	AT1G53860.1	27.3.99	RNA.regulation of transcription.unclassified	remorin family protein | chr1:20107107-20109511 REVERSE	Remorin family protein; CONTAINS InterPro DOMAIN/s: Remorin, C-terminal (InterPro:IPR005516); BEST Arabidopsis thaliana protein match is: Remorin family protein (TAIR:AT1G30320.1); Has 458 Blast hits to 455 proteins in 58 species: Archae - 2; Bacteria - 9; Metazoa - 29; Fungi - 14; Plants - 379; Viruses - 0; Other Eukaryotes - 25 (source: NCBI BLink).	0.773884	3.44465e-05	0.789509	0.000917777	Nuclear
GSBRNA2T00122301001	BnaA09g48380D	chrA09:32420518-32423039	AT1G09640.1	29.2.4	protein.synthesis.elongation	elongation factor 1B-gamma, putative / eEF-1B gamma, putative | chr1:3119878-3122526 FORWARD	Translation elongation factor EF1B, gamma chain; FUNCTIONS IN: translation elongation factor activity; INVOLVED IN: translational elongation; LOCATED IN: plasma membrane; EXPRESSED IN: male gametophyte, cultured cell, pollen tube, leaf, seed; EXPRESSED DURING: L mature pollen stage, M germinated pollen stage, seed development stages; CONTAINS InterPro DOMAIN/s: Thioredoxin fold (InterPro:IPR01233…	0.879159	0.0705072	0.783999	0.0184119	Cytoplasmic
GSBRNA2T00135037001	BnaC09g08630D	chrC09:5508188-5512413	AT2G14170.1	13.2.4.3	amino acid metabolism.degradation.branched-chain group.valine	Symbols: ALDH6B2 | ALDH6B2; 3-chloroallyl aldehyde dehydrogenase/ methylmalonate-semialdehyde dehydrogenase (acylating)/ oxidoreductase | chr2:5977356-5981899 REVERSE	aldehyde dehydrogenase 6B2 (ALDH6B2); FUNCTIONS IN: 3-chloroallyl aldehyde dehydrogenase activity, copper ion binding; INVOLVED IN: response to oxidative stress; LOCATED IN: mitochondrion; EXPRESSED IN: 25 plant structures; EXPRESSED DURING: 13 growth stages; CONTAINS InterPro DOMAIN/s: Aldehyde/histidinol dehydrogenase (InterPro:IPR016161), Aldehyde dehydrogenase (InterPro:IPR015590), Aldehyde d…	0.761181	0.00343911	0.783718	0.00513564	Mitochondrial
GSBRNA2T00127701001	BnaC04g39030D	chrC04:40104819-40106971	AT3G57020.1	16.4.1	secondary metabolism.N misc.alkaloid-like	strictosidine synthase family protein | chr3:21098315-21100360 REVERSE	Calcium-dependent phosphotriesterase superfamily protein; FUNCTIONS IN: strictosidine synthase activity; INVOLVED IN: alkaloid biosynthetic process, biosynthetic process; LOCATED IN: endoplasmic reticulum, vacuole; EXPRESSED IN: 20 plant structures; EXPRESSED DURING: 10 growth stages; CONTAINS InterPro DOMAIN/s: Strictosidine synthase, conserved region (InterPro:IPR018119), Strictosidine synthase…	0.703686	0.0512218	0.77968	0.112634	Cytoplasmic
GSBRNA2T00012964001	BnaA02g08820D	chrA02:4403343-4406007	AT5G56030.2	20.2.1	stress.abiotic.heat	Symbols: HSP81-2, ERD8, HSP90.2 | HSP81-2 (HEAT SHOCK PROTEIN 81-2); ATP binding | chr5:22686802-22689650 FORWARD	heat shock protein 81-2 (HSP81-2); CONTAINS InterPro DOMAIN/s: Chaperone protein htpG (InterPro:IPR001404), Heat shock protein Hsp90, conserved site (InterPro:IPR019805), Heat shock protein Hsp90, C-terminal (InterPro:IPR020576), Heat shock protein Hsp90, N-terminal (InterPro:IPR020575), Ribosomal protein S5 domain 2-type fold (InterPro:IPR020568), ATPase-like, ATP-binding domain (InterPro:IPR003…	0.606039	0.00774742	0.775297	0.00164118	Cytoplasmic
GSBRNA2T00128405001	BnaA07g06560D	chrA07:6896621-6898105	AT3G23400.1	31.1	cell.organisation	plastid-lipid associated protein PAP / fibrillin family protein | chr3:8376444-8378305 REVERSE	fibrillin 4 (FIB4); FUNCTIONS IN: structural molecule activity; LOCATED IN: in 8 components; EXPRESSED IN: 24 plant structures; EXPRESSED DURING: 14 growth stages; CONTAINS InterPro DOMAIN/s: Plastid lipid-associated protein/fibrillin (InterPro:IPR006843); BEST Arabidopsis thaliana protein match is: Plastid-lipid associated protein PAP / fibrillin family protein (TAIR:AT3G26070.1); Has 367 Blast …	0.602586	0.000143101	0.771465	0.00394304	Chloroplast
GSBRNA2T00141806001	BnaA03g16750D	chrA03:7826124-7828960	AT2G36530.1	4.1.14	glycolysis.cytosolic branch.enolase	Symbols: LOS2 | LOS2; copper ion binding / phosphopyruvate hydratase | chr2:15320756-15323869 REVERSE	LOW EXPRESSION OF OSMOTICALLY RESPONSIVE GENES 2 (LOS2); FUNCTIONS IN: phosphopyruvate hydratase activity, copper ion binding; INVOLVED IN: response to cadmium ion, response to salt stress, response to cold, response to light stimulus, response to abscisic acid stimulus; LOCATED IN: in 8 components; EXPRESSED IN: 29 plant structures; EXPRESSED DURING: 15 growth stages; CONTAINS InterPro DOMAIN/s:…	0.826385	0.0447444	0.769858	0.0317683	Cytoplasmic
GSBRNA2T00056354001	BnaA01g14180D	chrA01:7196568-7198973	AT4G24820.2	29.5.11.20	protein.degradation.ubiquitin.proteasom	26S proteasome regulatory subunit, putative (RPN7) | chr4:12790163-12792722 REVERSE	26S proteasome, regulatory subunit Rpn7;Proteasome component (PCI) domain; FUNCTIONS IN: molecular_function unknown; INVOLVED IN: protein catabolic process, ubiquitin-dependent protein catabolic process; LOCATED IN: proteasome complex, nucleus, plasma membrane, proteasome regulatory particle, lid subcomplex, membrane; EXPRESSED IN: 23 plant structures; EXPRESSED DURING: 13 growth stages; CONTAINS…	1.01246	0.922135	0.769514	0.000181031	Cytoplasmic
GSBRNA2T00053184001	BnaA09g16230D	chrA09:9647397-9648613	AT5G42980.1	21.1	redox.thioredoxin	Symbols: ATTRX3, ATH3, ATTRXH3, TRXH3 | ATTRX3 (THIOREDOXIN 3); oxidoreductase, acting on sulfur group of donors, disulfide as acceptor | chr5:17242607-17243912 FORWARD	thioredoxin 3 (TRX3); FUNCTIONS IN: oxidoreductase activity, acting on sulfur group of donors, disulfide as acceptor; INVOLVED IN: response to hydrogen peroxide, defense response to fungus, response to microbial phytotoxin; LOCATED IN: in 8 components; EXPRESSED IN: 27 plant structures; EXPRESSED DURING: 16 growth stages; CONTAINS InterPro DOMAIN/s: Thioredoxin fold (InterPro:IPR012335), Thioredo…	0.77419	0.0770553	0.767026	0.0910257	Cytoplasmic
GSBRNA2T00108564001	BnaC05g22690D	chrC05:16531920-16532997	AT1G29680.1	35.2	not assigned.unknown	unknown protein | chr1:10377790-10378961 REVERSE	Protein of unknown function (DUF1264); CONTAINS InterPro DOMAIN/s: Protein of unknown function DUF1264 (InterPro:IPR010686); BEST Arabidopsis thaliana protein match is: Protein of unknown function (DUF1264) (TAIR:AT5G45690.1); Has 286 Blast hits to 286 proteins in 122 species: Archae - 0; Bacteria - 120; Metazoa - 0; Fungi - 64; Plants - 100; Viruses - 0; Other Eukaryotes - 2 (source: NCBI BLink).	0.683751	0.00130729	0.766106	0.0171073	Cytoplasmic
GSBRNA2T00088050001	BnaCnng15490D	chrCnn_random:14491283-14493822	AT1G52030.1	26.16	misc.myrosinases-lectin-jacalin	Symbols: MBP2, MBP1.2, F-ATMBP | MBP2 (MYROSINASE-BINDING PROTEIN 2); sugar binding / thioglucosidase binding | chr1:19345940-19348668 REVERSE	myrosinase-binding protein 2 (MBP2); FUNCTIONS IN: sugar binding, thioglucosidase binding; INVOLVED IN: flower development, cell adhesion, response to wounding, defense response; LOCATED IN: thioglucosidase complex; EXPRESSED IN: fruit, flower; EXPRESSED DURING: seed development stages; CONTAINS InterPro DOMAIN/s: Mannose-binding lectin (InterPro:IPR001229); BEST Arabidopsis thaliana protein matc…	0.542202	0.00444382	0.762296	0.00143116	Cytoplasmic
GSBRNA2T00057065001	BnaC08g41720D	chrC08:36216640-36220278	AT1G11910.1	29.5.4	protein.degradation.aspartate protease	aspartyl protease family protein | chr1:4016784-4020983 REVERSE	aspartic proteinase A1 (APA1); FUNCTIONS IN: endopeptidase activity; INVOLVED IN: proteolysis, response to salt stress; LOCATED IN: vacuole; EXPRESSED IN: 25 plant structures; EXPRESSED DURING: 16 growth stages; CONTAINS InterPro DOMAIN/s: Saposin-like (InterPro:IPR011001), Peptidase aspartic (InterPro:IPR021109), Peptidase aspartic, catalytic (InterPro:IPR009007), Saposin-like type B, 1 (InterPr…	0.671538	0.0287371	0.759174	0.0444864	Vacuole
GSBRNA2T00066638001	BnaC08g19950D	chrC08:22747313-22750238	AT1G21750.1	21.1	redox.thioredoxin	Symbols: ATPDIL1-1, ATPDI5, PDI5 | ATPDIL1-1 (PDI-LIKE 1-1); protein disulfide isomerase | chr1:7645700-7648841 FORWARD	PDI-like 1-1 (PDIL1-1); FUNCTIONS IN: protein disulfide isomerase activity; INVOLVED IN: in 6 processes; LOCATED IN: in 8 components; EXPRESSED IN: 29 plant structures; EXPRESSED DURING: 16 growth stages; CONTAINS InterPro DOMAIN/s: Disulphide isomerase (InterPro:IPR005788), Thioredoxin fold (InterPro:IPR012335), Thioredoxin domain (InterPro:IPR013766), Thioredoxin, conserved site (InterPro:IPR01…	0.824728	0.234813	0.755362	0.0693513	ER
GSBRNA2T00128588001	BnaC07g19000D	chrC07:25729306-25732110	AT5G46290.1	11.1.3	lipid metabolism.FA synthesis and FA elongation.ketoacyl ACP synthase	Symbols: KAS I | KAS I (3-KETOACYL-ACYL CARRIER PROTEIN SYNTHASE I); catalytic/ fatty-acid synthase/ transferase, transferring acyl groups other than amino-acyl groups | chr5:18774086-18776735 REVERSE	3-ketoacyl-acyl carrier protein synthase I (KAS I); FUNCTIONS IN: transferase activity, transferring acyl groups other than amino-acyl groups, fatty acid synthase activity, catalytic activity; INVOLVED IN: biosynthetic process, metabolic process, fatty acid biosynthetic process; LOCATED IN: chloroplast, chloroplast stroma, membrane, chloroplast envelope; EXPRESSED IN: 23 plant structures; EXPRESS…	0.841054	0.00375877	0.752449	0.0510989	Chloroplast
GSBRNA2T00146351001	BnaA07g34930D	chrA07:23649480-23654429	AT1G79440.1	8.2.99	TCA / org. transformation.other organic acid transformaitons.misc	Symbols: ALDH5F1, SSADH1, SSADH | ALDH5F1; 3-chloroallyl aldehyde dehydrogenase/ NAD or NADH binding / succinate-semialdehyde dehydrogenase | chr1:29882210-29887412 REVERSE	aldehyde dehydrogenase 5F1 (ALDH5F1); FUNCTIONS IN: 3-chloroallyl aldehyde dehydrogenase activity, NAD or NADH binding, copper ion binding, succinate-semialdehyde dehydrogenase activity; INVOLVED IN: in 6 processes; LOCATED IN: mitochondrion, chloroplast, mitochondrial matrix; EXPRESSED IN: 23 plant structures; EXPRESSED DURING: 13 growth stages; CONTAINS InterPro DOMAIN/s: Aldehyde/histidinol de…	0.752891	1.18023e-05	0.751558	0.0140743	Chloroplast
GSBRNA2T00130790001	BnaC01g04190D	chrC01:2187275-2191407	AT4G34200.1	13.1.5.1.1	amino acid metabolism.synthesis.serine-glycine-cysteine group.serine.phosphoglycerate dehydrogenase	Symbols: EDA9 | EDA9 (embryo sac development arrest 9); ATP binding | chr4:16373819-16376622 REVERSE	embryo sac development arrest 9 (EDA9); FUNCTIONS IN: ATP binding; INVOLVED IN: megagametogenesis; LOCATED IN: mitochondrion, chloroplast, membrane; EXPRESSED IN: 26 plant structures; EXPRESSED DURING: 14 growth stages; CONTAINS InterPro DOMAIN/s: D-3-phosphoglycerate dehydrogenase (InterPro:IPR006236), D-isomer specific 2-hydroxyacid dehydrogenase, catalytic domain (InterPro:IPR006139), D-isomer…	1.29538	0.429455	0.748703	0.0382384	Chloroplast
GSBRNA2T00017186001	BnaC06g43510D	chrC06_random:2944591-2946687	AT1G66430.1	2.2.1.1	major CHO metabolism.degradation.sucrose.fructokinase	pfkB-type carbohydrate kinase family protein | chr1:24778271-24780629 FORWARD	pfkB-like carbohydrate kinase family protein; FUNCTIONS IN: kinase activity, ribokinase activity; INVOLVED IN: D-ribose metabolic process, acetate fermentation, sucrose biosynthetic process, sucrose catabolic process, using beta-fructofuranosidase; LOCATED IN: chloroplast, chloroplast stroma; EXPRESSED IN: 22 plant structures; EXPRESSED DURING: 14 growth stages; CONTAINS InterPro DOMAIN/s: Carboh…	1.05497	0.811474	0.7461	0.00243728	Chloroplast
GSBRNA2T00025211001	BnaAnng40060D	chrAnn_random:45718898-45719441	AT1G48130.1	21.5.2	redox.peroxiredoxin.PER1	Symbols: ATPER1 | ATPER1; antioxidant/ thioredoxin peroxidase | chr1:17780502-17781727 FORWARD	1-cysteine peroxiredoxin 1 (PER1); FUNCTIONS IN: thioredoxin peroxidase activity, antioxidant activity; INVOLVED IN: maintenance of seed dormancy, response to desiccation; LOCATED IN: cellular_component unknown; EXPRESSED IN: embryo, aleurone layer, seed; EXPRESSED DURING: seed development stages; CONTAINS InterPro DOMAIN/s: Peroxiredoxin, C-terminal (InterPro:IPR019479), Thioredoxin fold (InterP…	0.768834	0.018747	0.74595	0.00063249	Cytoplasmic
GSBRNA2T00061266001	BnaC04g12620D	chrC04:9850674-9852366	AT2G32120.2	20.2.1	stress.abiotic.heat	Symbols: HSP70T-2 | HSP70T-2 (HEAT-SHOCK PROTEIN 70T-2); ATP binding | chr2:13651510-13653920 REVERSE	heat-shock protein 70T-2 (HSP70T-2); FUNCTIONS IN: ATP binding; INVOLVED IN: protein folding, response to high light intensity, response to hydrogen peroxide, response to heat; LOCATED IN: cellular_component unknown; EXPRESSED IN: 23 plant structures; EXPRESSED DURING: 12 growth stages; CONTAINS InterPro DOMAIN/s: Heat shock protein 70, conserved site (InterPro:IPR018181), Heat shock protein Hsp7…	0.621871	2.54441e-05	0.745612	0.0132651	Cytoplasmic
GSBRNA2T00130426001	BnaC01g07210D	chrC01:3743037-3745562	AT4G31300.3	29.5.11.20	protein.degradation.ubiquitin.proteasom	Symbols: PBA1 | PBA1; endopeptidase/ peptidase/ threonine-type endopeptidase | chr4:15188763-15191153 FORWARD	PBA1; FUNCTIONS IN: peptidase activity, endopeptidase activity, threonine-type endopeptidase activity; INVOLVED IN: response to zinc ion, ubiquitin-dependent protein catabolic process; LOCATED IN: proteasome core complex, proteasome complex; EXPRESSED IN: 23 plant structures; EXPRESSED DURING: 14 growth stages; CONTAINS InterPro DOMAIN/s: Proteasome, beta-type subunit, conserved site (InterPro:IP…	0.7573	0.237294	0.740621	0.00921587	Cytoplasmic
GSBRNA2T00101798001	BnaC05g35990D	chrC05:35179768-35180659	AT3G17520.1	35.1.22	not assigned.no ontology.late embryogenesis abundant domain-containing protein	late embryogenesis abundant domain-containing protein / LEA domain-containing protein | chr3:5999289-6000370 REVERSE	Late embryogenesis abundant protein (LEA) family protein; INVOLVED IN: embryo development ending in seed dormancy; LOCATED IN: endomembrane system; EXPRESSED IN: cultured cell, seed, leaf; EXPRESSED DURING: dry seed stage, LP.04 four leaves visible, seed development stages; BEST Arabidopsis thaliana protein match is: late embryogenesis abundant domain-containing protein / LEA domain-containing pr…	1.41025	1.61358e-05	0.74045	0.00460887	Nuclear
GSBRNA2T00126484001	BnaA04g04440D	chrA04:3273054-3274492	AT3G53990.1	20.2.2	stress.abiotic.cold	universal stress protein (USP) family protein | chr3:19989337-19991134 REVERSE	Adenine nucleotide alpha hydrolases-like superfamily protein; FUNCTIONS IN: molecular_function unknown; INVOLVED IN: response to cold, response to stress; LOCATED IN: cellular_component unknown; EXPRESSED IN: 23 plant structures; EXPRESSED DURING: 14 growth stages; CONTAINS InterPro DOMAIN/s: UspA (InterPro:IPR006016), Rossmann-like alpha/beta/alpha sandwich fold (InterPro:IPR014729), Universal s…	0.843174	0.0136516	0.738956	0.0538946	Cytoplasmic
GSBRNA2T00150716001	BnaA08g18140D	chrA08:14251313-14253328	AT1G29150.1	29.5.11.20	protein.degradation.ubiquitin.proteasom	Symbols: ATS9, RPN6 | ATS9 (ARABIDOPSIS NON-ATPASE SUBUNIT 9) | chr1:10180518-10182703 FORWARD	non-ATPase subunit 9 (ATS9); INVOLVED IN: response to cadmium ion, protein catabolic process, ubiquitin-dependent protein catabolic process; LOCATED IN: proteasome complex, nucleus, proteasome regulatory particle, lid subcomplex; EXPRESSED IN: 25 plant structures; EXPRESSED DURING: 14 growth stages; CONTAINS InterPro DOMAIN/s: Winged helix-turn-helix transcription repressor DNA-binding (InterPro:…	0.847272	0.343596	0.737085	0.131771	Cytoplasmic
GSBRNA2T00113388001	BnaC04g14590D	chrC04:11960100-11962642	AT2G30200.1	11.1.2	lipid metabolism.FA synthesis and FA elongation.Acetyl CoA Transacylase	[acyl-carrier-protein] S-malonyltransferase/ binding / catalytic/ transferase | chr2:12882955-12885534 REVERSE	catalytics;transferases;[acyl-carrier-protein] S-malonyltransferases;binding; FUNCTIONS IN: binding, transferase activity, [acyl-carrier-protein] S-malonyltransferase activity, catalytic activity; INVOLVED IN: fatty acid biosynthetic process, metabolic process; LOCATED IN: chloroplast, chloroplast stroma; EXPRESSED IN: 23 plant structures; EXPRESSED DURING: 14 growth stages; CONTAINS InterPro DOM…	0.839087	5.67512e-05	0.727847	2.36131e-05	Chloroplast
GSBRNA2T00056524001	BnaC01g21960D	chrC01:15389055-15391795	AT4G16160.2	29.3.2	protein.targeting.mitochondria	Symbols: ATOEP16-2, ATOEP16-S | mitochondrial import inner membrane translocase subunit Tim17/Tim22/Tim23 family protein | chr4:9157515-9158933 FORWARD	ATOEP16-2; FUNCTIONS IN: protein transporter activity, P-P-bond-hydrolysis-driven protein transmembrane transporter activity; INVOLVED IN: protein transport; LOCATED IN: plastid outer membrane, mitochondrial inner membrane presequence translocase complex; EXPRESSED IN: 6 plant structures; EXPRESSED DURING: 6 growth stages; CONTAINS InterPro DOMAIN/s: Mitochondrial inner membrane translocase compl…	0.795077	0.048316	0.726514	0.0327469	Chloroplast
GSBRNA2T00153799001	BnaA05g22970D	chrA05:17447412-17448632	AT3G17020.1	20.2.2	stress.abiotic.cold	universal stress protein (USP) family protein | chr3:5802536-5804157 REVERSE	Adenine nucleotide alpha hydrolases-like superfamily protein; FUNCTIONS IN: molecular_function unknown; INVOLVED IN: response to cold, response to stress; LOCATED IN: plasma membrane; EXPRESSED IN: 24 plant structures; EXPRESSED DURING: 15 growth stages; CONTAINS InterPro DOMAIN/s: UspA (InterPro:IPR006016), Rossmann-like alpha/beta/alpha sandwich fold (InterPro:IPR014729), Universal stress prote…	0.864933	0.00362481	0.720494	0.0843455	Cytoplasmic
GSBRNA2T00148492001	BnaC04g17690D	chrC04:16306815-16309366	AT5G43010.1	29.5.11.20	protein.degradation.ubiquitin.proteasom	Symbols: RPT4A | RPT4A; ATPase | chr5:17248290-17251134 REVERSE	regulatory particle triple-A ATPase 4A (RPT4A); FUNCTIONS IN: ATPase activity; INVOLVED IN: ubiquitin-dependent protein catabolic process; LOCATED IN: proteasome regulatory particle, base subcomplex, proteasome complex, cell wall, nucleus; EXPRESSED IN: 22 plant structures; EXPRESSED DURING: 13 growth stages; CONTAINS InterPro DOMAIN/s: ATPase, AAA+ type, core (InterPro:IPR003593), ATPase, AAA-ty…	1.32827	0.0457026	0.716517	0.0638563	Cytoplasmic
GSBRNA2T00086389001	BnaA09g12780D	chrA09:6805008-6807840	AT1G62740.1	20	stress	stress-inducible protein, putative | chr1:23230956-23233543 FORWARD	stress-inducible protein, putative; FUNCTIONS IN: binding; INVOLVED IN: response to cadmium ion, response to stress; LOCATED IN: cytosol, nucleus, plasma membrane; EXPRESSED IN: 25 plant structures; EXPRESSED DURING: 14 growth stages; CONTAINS InterPro DOMAIN/s: Heat shock chaperonin-binding (InterPro:IPR006636), Tetratricopeptide TPR-1 (InterPro:IPR001440), Tetratricopeptide-like helical (InterP…	0.843059	0.218594	0.715526	0.0439256	Cytoplasmic
GSBRNA2T00047345001	BnaC08g15100D	chrC08:19658834-19661229	AT1G11840.6	24.2	Biodegradation of Xenobiotics.lactoylglutathione lyase	Symbols: ATGLX1 | ATGLX1 (GLYOXALASE I HOMOLOG); lactoylglutathione lyase/ metal ion binding | chr1:3995169-3997864 FORWARD	glyoxalase I homolog (GLX1); FUNCTIONS IN: lactoylglutathione lyase activity, metal ion binding; INVOLVED IN: carbohydrate metabolic process; LOCATED IN: peroxisome; EXPRESSED IN: 25 plant structures; EXPRESSED DURING: 13 growth stages; CONTAINS InterPro DOMAIN/s: Glyoxalase I (InterPro:IPR004361), Glyoxalase I, conserved site (InterPro:IPR018146), Glyoxalase/bleomycin resistance protein/dioxygen…	0.761186	0.00763657	0.713627	0.00259992	Cytoplasmic
GSBRNA2T00106165001	BnaC05g38540D	chrC05:37243832-37246753	AT3G14990.1	18.2	Co-factor and vitamine metabolism.thiamine	4-methyl-5(b-hydroxyethyl)-thiazole monophosphate biosynthesis protein, putative | chr3:5047400-5049877 FORWARD	Class I glutamine amidotransferase-like superfamily protein; FUNCTIONS IN: catalytic activity; INVOLVED IN: response to cadmium ion, thiamin biosynthetic process; LOCATED IN: plasma membrane, vacuole; EXPRESSED IN: 24 plant structures; EXPRESSED DURING: 15 growth stages; CONTAINS InterPro DOMAIN/s: DJ-1 (InterPro:IPR006287), ThiJ/PfpI (InterPro:IPR002818); BEST Arabidopsis thaliana protein match …	0.796904	0.00201671	0.708594	0.00848571	Cytoplasmic
GSBRNA2T00151863001	BnaC02g05120D	chrC02:2669515-2671655	AT5G14040.1	34.9	transport.metabolite transporters at the mitochondrial membrane	mitochondrial phosphate transporter | chr5:4530643-4533070 REVERSE	phosphate transporter 3;1 (PHT3;1); FUNCTIONS IN: binding; INVOLVED IN: transport, transmembrane transport; LOCATED IN: in 6 components; EXPRESSED IN: 27 plant structures; EXPRESSED DURING: 16 growth stages; CONTAINS InterPro DOMAIN/s: Mitochondrial substrate carrier (InterPro:IPR001993), Mitochondrial substrate/solute carrier (InterPro:IPR018108); BEST Arabidopsis thaliana protein match is: phos…	1.068	0.0034752	0.708456	0.000263882	Chloroplast
GSBRNA2T00086820001	BnaA08g05310D	chrA08:5299010-5299975	AT4G14430.1	11.9.4.3;13.2.6.3	lipid metabolism.lipid degradation.beta-oxidation.enoyl CoA hydratase;amino acid metabolism.degradation.aromatic aa.tryptophan	Symbols: IBR10, ATECI2, ECI2, ECHIB, PEC12 | IBR10 (INDOLE-3-BUTYRIC ACID RESPONSE 10); catalytic/ dodecenoyl-CoA delta-isomerase | chr4:8304600-8305705 REVERSE	indole-3-butyric acid response 10 (IBR10); FUNCTIONS IN: catalytic activity, dodecenoyl-CoA delta-isomerase activity; INVOLVED IN: fatty acid catabolic process, root hair elongation, metabolic process, indolebutyric acid metabolic process, response to indolebutyric acid stimulus; LOCATED IN: peroxisome; EXPRESSED IN: 24 plant structures; EXPRESSED DURING: 15 growth stages; CONTAINS InterPro DOMAI…	0.806584	0.0518681	0.706776	0.000353662	Chloroplast
GSBRNA2T00132018001	BnaC06g19660D	chrC06:21839679-21844222	AT1G79690.1	23.3.3	nucleotide metabolism.salvage.NUDIX hydrolases	Symbols: atnudt3 | atnudt3 (Arabidopsis thaliana Nudix hydrolase homolog 3); hydrolase | chr1:29985176-29990388 FORWARD	nudix hydrolase homolog 3 (NUDT3); FUNCTIONS IN: dipeptidyl-peptidase activity, hydrolase activity; INVOLVED IN: proteolysis; LOCATED IN: cytosol, vacuole; EXPRESSED IN: 23 plant structures; EXPRESSED DURING: 13 growth stages; CONTAINS InterPro DOMAIN/s: NUDIX hydrolase domain-like (InterPro:IPR015797), Peptidase M49, dipeptidyl-peptidase III (InterPro:IPR005317), NUDIX hydrolase domain (InterPro…	0.51795	4.18976e-05	0.706718	0.0159488	Cytoplasmic
GSBRNA2T00012034001	BnaCnng26110D	chrCnn_random:24601143-24603308	AT3G57020.1	16.4.1	secondary metabolism.N misc.alkaloid-like	strictosidine synthase family protein | chr3:21098315-21100360 REVERSE	Calcium-dependent phosphotriesterase superfamily protein; FUNCTIONS IN: strictosidine synthase activity; INVOLVED IN: alkaloid biosynthetic process, biosynthetic process; LOCATED IN: endoplasmic reticulum, vacuole; EXPRESSED IN: 20 plant structures; EXPRESSED DURING: 10 growth stages; CONTAINS InterPro DOMAIN/s: Strictosidine synthase, conserved region (InterPro:IPR018119), Strictosidine synthase…	0.609384	0.000234375	0.704573	3.01275e-05	Cytoplasmic
GSBRNA2T00068022001	BnaA01g24820D	chrA01:17183404-17187089	AT3G22200.1	13.1.1.1.2	amino acid metabolism.synthesis.central amino acid metabolism.GABA.GABA transaminase	Symbols: POP2, GABA-T, HER1 | POP2 (POLLEN-PISTIL INCOMPATIBILITY 2); 4-aminobutyrate transaminase/ 4-aminobutyrate:pyruvate transaminase | chr3:7835148-7839061 FORWARD	POLLEN-PISTIL INCOMPATIBILITY 2 (POP2); FUNCTIONS IN: 4-aminobutyrate:pyruvate transaminase activity, cobalt ion binding, 4-aminobutyrate transaminase activity, zinc ion binding; INVOLVED IN: in 11 processes; LOCATED IN: mitochondrion, plasma membrane; EXPRESSED IN: 28 plant structures; EXPRESSED DURING: 16 growth stages; CONTAINS InterPro DOMAIN/s: Pyridoxal phosphate-dependent transferase, majo…	0.824041	0.365211	0.704319	0.0358755	Mitochondrial
GSBRNA2T00100627001	BnaC05g05770D	chrC05:2848239-2850316	AT1G08110.4	24.2	Biodegradation of Xenobiotics.lactoylglutathione lyase	lactoylglutathione lyase, putative / glyoxalase I, putative | chr1:2535370-2537931 FORWARD	lactoylglutathione lyase family protein / glyoxalase I family protein; FUNCTIONS IN: calmodulin binding, lactoylglutathione lyase activity; INVOLVED IN: response to cadmium ion, carbohydrate metabolic process; LOCATED IN: chloroplast; EXPRESSED IN: 25 plant structures; EXPRESSED DURING: 14 growth stages; CONTAINS InterPro DOMAIN/s: Glyoxalase I (InterPro:IPR004361), Glyoxalase I, conserved site (…	1.69959	0.0289493	0.700355	0.0266401	Mitochondrial
GSBRNA2T00080479001	BnaA04g10240D	chrA04:9027613-9029522	AT5G40370.1	21.4	redox.glutaredoxins	glutaredoxin, putative | chr5:16147594-16149198 REVERSE	Glutaredoxin family protein; FUNCTIONS IN: electron carrier activity, arsenate reductase (glutaredoxin) activity, protein disulfide oxidoreductase activity; INVOLVED IN: cell redox homeostasis; LOCATED IN: plasma membrane, vacuole; EXPRESSED IN: 28 plant structures; EXPRESSED DURING: 15 growth stages; CONTAINS InterPro DOMAIN/s: Glutaredoxin (InterPro:IPR002109), Thioredoxin fold (InterPro:IPR012…	0.662788	0.000116952	0.699718	0.00204713	Extracellular
GSBRNA2T00023065001	BnaA10g28610D	chrA10_random:1022199-1023943	AT1G47710.1	29.5.5	protein.degradation.serine protease	serpin, putative / serine protease inhibitor, putative | chr1:17558209-17560269 FORWARD	Serine protease inhibitor (SERPIN) family protein; FUNCTIONS IN: serine-type endopeptidase inhibitor activity, cysteine-type endopeptidase inhibitor activity; INVOLVED IN: biological_process unknown; LOCATED IN: apoplast; EXPRESSED IN: 25 plant structures; EXPRESSED DURING: 13 growth stages; CONTAINS InterPro DOMAIN/s: Protease inhibitor I4, serpin, plant (InterPro:IPR015554), Protease inhibitor …	0.58523	2.47995e-06	0.692923	0.00370784	Chloroplast
GSBRNA2T00111511001	BnaA03g32320D	chrA03:15595154-15597674	AT3G12580.1	20.2.1	stress.abiotic.heat	Symbols: HSP70 | HSP70 (heat shock protein 70); ATP binding | chr3:3991261-3993792 REVERSE	heat shock protein 70 (HSP70); FUNCTIONS IN: ATP binding; INVOLVED IN: in 9 processes; LOCATED IN: cytosol, mitochondrion, cell wall, plasma membrane; EXPRESSED IN: 23 plant structures; EXPRESSED DURING: 11 growth stages; CONTAINS InterPro DOMAIN/s: Heat shock protein 70, conserved site (InterPro:IPR018181), Heat shock protein Hsp70 (InterPro:IPR001023), Heat shock protein 70 (InterPro:IPR013126)…	0.65738	0.0355428	0.69184	0.113113	Cytoplasmic
GSBRNA2T00148712001	BnaA03g09800D	chrA03:4429968-4432620	AT5G58330.1	8.2.9	TCA / org. transformation.other organic acid transformaitons.cyt MDH	malate dehydrogenase (NADP), chloroplast, putative | chr5:23579722-23582395 REVERSE	lactate/malate dehydrogenase family protein; FUNCTIONS IN: oxidoreductase activity, binding, malate dehydrogenase activity, catalytic activity, malate dehydrogenase (NADP+) activity; INVOLVED IN: oxidation reduction, malate metabolic process, carbohydrate metabolic process, metabolic process; LOCATED IN: in 6 components; EXPRESSED IN: 23 plant structures; EXPRESSED DURING: 14 growth stages; CONTA…	0.81259	0.158779	0.691716	0.00115829	Chloroplast
GSBRNA2T00096613001	BnaCnng19230D	chrCnn_random:17905150-17905802	AT4G02360.1	35.2	not assigned.unknown	unknown protein | chr4:1041142-1041733 FORWARD	Protein of unknown function, DUF538; FUNCTIONS IN: molecular_function unknown; INVOLVED IN: biological_process unknown; LOCATED IN: endomembrane system; EXPRESSED IN: 9 plant structures; EXPRESSED DURING: LP.04 four leaves visible, 4 anthesis, C globular stage, petal differentiation and expansion stage, E expanded cotyledon stage; CONTAINS InterPro DOMAIN/s: Protein of unknown function DUF538 (In…	0.742947	6.20744e-07	0.691664	0.00114319	Extracellular
GSBRNA2T00151052001	BnaA03g43390D	chrA03:21803899-21806168	AT4G17830.1	29.5	protein.degradation	peptidase M20/M25/M40 family protein | chr4:9915831-9918243 FORWARD	Peptidase M20/M25/M40 family protein; FUNCTIONS IN: metallopeptidase activity, hydrolase activity; INVOLVED IN: proteolysis, metabolic process; EXPRESSED IN: 25 plant structures; EXPRESSED DURING: 13 growth stages; CONTAINS InterPro DOMAIN/s: Peptidase M20 (InterPro:IPR002933), Peptidase M20, dimerisation (InterPro:IPR011650); Has 6221 Blast hits to 6219 proteins in 1645 species: Archae - 204; Ba…	0.632778	0.0706861	0.690878	0.0283843	Cytoplasmic
GSBRNA2T00153921001	BnaA05g21950D	chrA05:16856896-16858799	AT3G18190.1	29.6	protein.folding	chaperonin, putative | chr3:6232126-6234060 FORWARD	TCP-1/cpn60 chaperonin family protein; FUNCTIONS IN: unfolded protein binding, ATP binding; INVOLVED IN: response to cadmium ion; EXPRESSED IN: 24 plant structures; EXPRESSED DURING: 15 growth stages; CONTAINS InterPro DOMAIN/s: Chaperonin Cpn60/TCP-1 (InterPro:IPR002423), Chaperone, tailless complex polypeptide 1 (InterPro:IPR017998), Chaperonin TCP-1, conserved site (InterPro:IPR002194), T-comp…	0.898851	0.0136831	0.69008	0.00571488	Cytoplasmic
GSBRNA2T00043717001	BnaC05g31670D	chrC05:31126228-31130563	AT3G20390.1	27.1.19	RNA.processing.ribonucleases	endoribonuclease L-PSP family protein | chr3:7109949-7111824 REVERSE	endoribonuclease L-PSP family protein; FUNCTIONS IN: endoribonuclease activity; INVOLVED IN: response to cadmium ion; LOCATED IN: thylakoid, mitochondrion, chloroplast, plastid, vacuole; EXPRESSED IN: 27 plant structures; EXPRESSED DURING: 16 growth stages; CONTAINS InterPro DOMAIN/s: Endoribonuclease L-PSP (InterPro:IPR006175), YjgF-like protein, conserved site (InterPro:IPR019897), Endoribonucl…	0.778452	0.00328683	0.689192	0.00031712	Chloroplast
GSBRNA2T00098085001	BnaA06g03080D	chrA06:1858088-1861938	AT1G49760.2	27.1	RNA.processing	Symbols: PAB8, PABP8 | PAB8 (POLY(A) BINDING PROTEIN 8); RNA binding / translation initiation factor | chr1:18416480-18420047 FORWARD	poly(A) binding protein 8 (PAB8); CONTAINS InterPro DOMAIN/s: Polyadenylate-binding protein/Hyperplastic disc protein (InterPro:IPR002004), RNA recognition motif, RNP-1 (InterPro:IPR000504), Polyadenylate binding protein, human types 1, 2, 3, 4 (InterPro:IPR006515), Nucleotide-binding, alpha-beta plait (InterPro:IPR012677); BEST Arabidopsis thaliana protein match is: poly(A) binding protein 2 (TA…	0.472068	0.0244678	0.677366	0.000483296	Nuclear
GSBRNA2T00107427001	BnaC05g33370D	chrC05:32875241-32877399	AT3G19450.1	16.2.1.10	secondary metabolism.phenylpropanoids.lignin biosynthesis.CAD	Symbols: CAD4, ATCAD4, CAD, CAD-C | ATCAD4; cinnamyl-alcohol dehydrogenase | chr3:6744598-6747214 FORWARD	ATCAD4; CONTAINS InterPro DOMAIN/s: GroES-like (InterPro:IPR011032), Alcohol dehydrogenase GroES-like (InterPro:IPR013154), Alcohol dehydrogenase, zinc-containing, conserved site (InterPro:IPR002328), Alcohol dehydrogenase, C-terminal (InterPro:IPR013149), Alcohol dehydrogenase superfamily, zinc-containing (InterPro:IPR002085); BEST Arabidopsis thaliana protein match is: cinnamyl alcohol dehydrog…	0.657145	0.00357944	0.676724	0.00552251	Cytoplasmic
GSBRNA2T00000338001	BnaA05g27910D	chrA05:19988972-19990752	AT3G11050.1	15.2	metal handling.binding, chelation and storage	Symbols: ATFER2 | ATFER2 (ferritin 2); binding / ferric iron binding / oxidoreductase/ transition metal ion binding | chr3:3463598-3465506 FORWARD	ferritin 2 (FER2); FUNCTIONS IN: oxidoreductase activity, ferric iron binding, binding, transition metal ion binding; INVOLVED IN: response to oxidative stress, cellular iron ion homeostasis, response to abscisic acid stimulus, iron ion transport; LOCATED IN: chloroplast; EXPRESSED IN: 12 plant structures; EXPRESSED DURING: 7 growth stages; CONTAINS InterPro DOMAIN/s: Ferritin, N-terminal (InterP…	0.512274	0.00689365	0.672582	0.0007138	Chloroplast
GSBRNA2T00124474001	BnaA07g25530D	chrA07:18949523-18953751	AT1G65960.2	13.1.1.1.1	amino acid metabolism.synthesis.central amino acid metabolism.GABA.Glutamate decarboxylase	Symbols: GAD2 | GAD2 (GLUTAMATE DECARBOXYLASE 2); calmodulin binding / glutamate decarboxylase | chr1:24552003-24557730 FORWARD	glutamate decarboxylase 2 (GAD2); CONTAINS InterPro DOMAIN/s: Pyridoxal phosphate-dependent transferase, major domain (InterPro:IPR015424), Pyridoxal phosphate-dependent decarboxylase (InterPro:IPR002129), Glutamate decarboxylase (InterPro:IPR010107), Pyridoxal phosphate-dependent transferase, major region, subdomain 1 (InterPro:IPR015421); BEST Arabidopsis thaliana protein match is: glutamate de…	0.586145	5.5927e-07	0.670474	0.0205647	Cytoplasmic
GSBRNA2T00031506001	BnaC09g43670D	chrC09:44839439-44841967	AT5G13420.1	7.2.2	OPP.non-reductive PP.transaldolase	transaldolase, putative | chr5:4301792-4304312 REVERSE	Aldolase-type TIM barrel family protein; FUNCTIONS IN: catalytic activity, transaldolase activity; INVOLVED IN: response to cadmium ion; LOCATED IN: mitochondrion, chloroplast stroma, chloroplast; EXPRESSED IN: 25 plant structures; EXPRESSED DURING: 15 growth stages; CONTAINS InterPro DOMAIN/s: Transaldolase subfamily (InterPro:IPR004732), Aldolase-type TIM barrel (InterPro:IPR013785), Transaldol…	0.666689	0.000103862	0.663683	0.000278628	Chloroplast
GSBRNA2T00148910001	BnaA03g08140D	chrA03:3686396-3701261	AT5G20890.1	29.6	protein.folding	chaperonin, putative | chr5:7086653-7090081 REVERSE	TCP-1/cpn60 chaperonin family protein; FUNCTIONS IN: unfolded protein binding, ATP binding; INVOLVED IN: protein folding, cellular protein metabolic process; LOCATED IN: anchored to plasma membrane, cell wall; EXPRESSED IN: 24 plant structures; EXPRESSED DURING: 14 growth stages; CONTAINS InterPro DOMAIN/s: Chaperonin Cpn60/TCP-1 (InterPro:IPR002423), Chaperone, tailless complex polypeptide 1 (In…	0.789254	0.0137122	0.662447	0.0144451	Cytoplasmic
GSBRNA2T00096953001	BnaA01g30490D	chrA01:20924062-20926784	AT3G12580.1	20.2.1	stress.abiotic.heat	Symbols: HSP70 | HSP70 (heat shock protein 70); ATP binding | chr3:3991261-3993792 REVERSE	heat shock protein 70 (HSP70); FUNCTIONS IN: ATP binding; INVOLVED IN: in 9 processes; LOCATED IN: cytosol, mitochondrion, cell wall, plasma membrane; EXPRESSED IN: 23 plant structures; EXPRESSED DURING: 11 growth stages; CONTAINS InterPro DOMAIN/s: Heat shock protein 70, conserved site (InterPro:IPR018181), Heat shock protein Hsp70 (InterPro:IPR001023), Heat shock protein 70 (InterPro:IPR013126)…	0.753685	0.0107709	0.662434	0.000306954	Cytoplasmic
GSBRNA2T00156098001	BnaA06g06160D	chrA06:3364736-3365881	AT1G10370.1	26.9	misc.glutathione S transferases	Symbols: GST30, ATGSTU17, GST30B, ERD9 | ERD9 (EARLY-RESPONSIVE TO DEHYDRATION 9); glutathione transferase | chr1:3397081-3398358 REVERSE	EARLY-RESPONSIVE TO DEHYDRATION 9 (ERD9); FUNCTIONS IN: glutathione transferase activity; INVOLVED IN: response to water deprivation, response to karrikin, toxin catabolic process; LOCATED IN: chloroplast, cytoplasm; EXPRESSED IN: 21 plant structures; EXPRESSED DURING: 14 growth stages; CONTAINS InterPro DOMAIN/s: Thioredoxin fold (InterPro:IPR012335), Glutathione S-transferase, C-terminal (Inter…	0.866897	0.472657	0.659976	0.0651748	Chloroplast
GSBRNA2T00114530001	BnaA04g08090D	chrA04:7124031-7126563	AT5G37510.2	9.1.2	mitochondrial electron transport / ATP synthesis.NADH-DH.localisation not clear	Symbols: EMB1467 | EMB1467 (embryo defective 1467); NADH dehydrogenase (ubiquinone)/ NADH dehydrogenase/ electron carrier/ iron-sulfur cluster binding / oxidoreductase/ oxidoreductase, acting on NADH or NADPH | chr5:14897410-14900647 FORWARD	embryo defective 1467 (EMB1467); FUNCTIONS IN: in 6 functions; INVOLVED IN: response to oxidative stress, photorespiration, embryo development ending in seed dormancy; LOCATED IN: mitochondrion, mitochondrial membrane, chloroplast, mitochondrial respiratory chain complex I, respiratory chain complex I; EXPRESSED IN: 25 plant structures; EXPRESSED DURING: 16 growth stages; CONTAINS InterPro DOMAIN…	0.709506	0.069977	0.658731	0.0768383	Chloroplast
GSBRNA2T00084508001	BnaC05g19610D	chrC05:13078236-13079410	AT1G27130.1	26.9	misc.glutathione S transferases	Symbols: ATGSTU13, GST12 | ATGSTU13 (ARABIDOPSIS THALIANA GLUTATHIONE S-TRANSFERASE TAU 13); glutathione transferase | chr1:9425460-9426886 FORWARD	glutathione S-transferase tau 13 (GSTU13); FUNCTIONS IN: glutathione transferase activity; INVOLVED IN: response to cadmium ion, toxin catabolic process; LOCATED IN: cytoplasm; EXPRESSED IN: 23 plant structures; EXPRESSED DURING: 13 growth stages; CONTAINS InterPro DOMAIN/s: Thioredoxin fold (InterPro:IPR012335), Glutathione S-transferase, C-terminal (InterPro:IPR004046), Glutathione S-transferas…	0.643289	0.0147405	0.655309	0.0652475	Cytoplasmic
GSBRNA2T00116688001	BnaA05g04720D	chrA05:2490234-2493240	AT2G45290.1	1.3.8;7.2.1	PS.calvin cyle.transketolase;OPP.non-reductive PP.transketolase	transketolase, putative | chr2:18672682-18675906 FORWARD	Transketolase; FUNCTIONS IN: catalytic activity, transketolase activity; INVOLVED IN: response to cadmium ion; LOCATED IN: chloroplast stroma, chloroplast; EXPRESSED IN: 25 plant structures; EXPRESSED DURING: 16 growth stages; CONTAINS InterPro DOMAIN/s: Transketolase, bacterial-like (InterPro:IPR005478), Transketolase, N-terminal (InterPro:IPR005474), Transketolase, C-terminal (InterPro:IPR00547…	1.04461	0.838617	0.65393	0.000359803	Chloroplast
GSBRNA2T00028150001	BnaC02g46810D	chrC02_random:2650369-2652034	AT4G10340.1	1.1.1.1	PS.lightreaction.photosystem II.LHC-II	Symbols: LHCB5 | LHCB5 (LIGHT HARVESTING COMPLEX OF PHOTOSYSTEM II 5); chlorophyll binding | chr4:6408016-6409677 FORWARD	light harvesting complex of photosystem II 5 (LHCB5); FUNCTIONS IN: chlorophyll binding; INVOLVED IN: response to blue light, response to red light, response to far red light, photosynthesis, nonphotochemical quenching; LOCATED IN: in 9 components; EXPRESSED IN: 29 plant structures; EXPRESSED DURING: 14 growth stages; CONTAINS InterPro DOMAIN/s: Chlorophyll A-B binding protein (InterPro:IPR001344…	1.86524	0.00197148	0.652403	0.110399	Chloroplast
GSBRNA2T00107161001	BnaC09g48030D	chrC09:47046173-47050264	AT5G07830.1	35.1	not assigned.no ontology	Symbols: AtGUS2 | AtGUS2 (Arabidopsis thaliana glucuronidase 2); beta-glucuronidase | chr5:2503323-2506688 FORWARD	glucuronidase 2 (GUS2); FUNCTIONS IN: beta-glucuronidase activity; LOCATED IN: cell wall, plant-type cell wall; EXPRESSED IN: 22 plant structures; EXPRESSED DURING: 13 growth stages; CONTAINS InterPro DOMAIN/s: Glycoside hydrolase family 79, N-terminal (InterPro:IPR005199); BEST Arabidopsis thaliana protein match is: glucuronidase 1 (TAIR:AT5G61250.1); Has 380 Blast hits to 370 proteins in 68 spe…	0.27398	6.48284e-07	0.645643	0.0616056	Lysosomal
GSBRNA2T00139452001	BnaC08g19150D	chrC08:22124952-22127199	AT1G20020.1	1.1.5.3	PS.lightreaction.other electron carrier (ox/red).ferredoxin reductase	Symbols: ATLFNR2, FNR2 | FNR2 (FERREDOXIN-NADP(+)-OXIDOREDUCTASE 2); NADPH dehydrogenase/ oxidoreductase/ poly(U) binding | chr1:6942717-6945018 FORWARD	ferredoxin-NADP(+)-oxidoreductase 2 (FNR2); FUNCTIONS IN: oxidoreductase activity, poly(U) RNA binding, NADPH dehydrogenase activity; INVOLVED IN: oxidation reduction, defense response to fungus, incompatible interaction, defense response to bacterium; LOCATED IN: thylakoid, chloroplast thylakoid membrane, apoplast, chloroplast stroma, chloroplast; EXPRESSED IN: 24 plant structures; EXPRESSED DUR…	0.904697	0.203427	0.645219	0.00271237	Chloroplast
GSBRNA2T00125483001	BnaA06g15450D	chrA06:8455151-8457026	AT1G21720.1	29.5.11.20	protein.degradation.ubiquitin.proteasom	Symbols: PBC1 | PBC1 (PROTEASOME BETA SUBUNIT C1); peptidase/ threonine-type endopeptidase | chr1:7626283-7628262 FORWARD	proteasome beta subunit C1 (PBC1); FUNCTIONS IN: peptidase activity, endopeptidase activity, threonine-type endopeptidase activity; INVOLVED IN: ubiquitin-dependent protein catabolic process; LOCATED IN: proteasome core complex, proteasome complex, plasma membrane; EXPRESSED IN: 23 plant structures; EXPRESSED DURING: 14 growth stages; CONTAINS InterPro DOMAIN/s: Proteasome, beta-type subunit, con…	0.954954	0.808261	0.643471	2.14696e-05	Cytoplasmic
GSBRNA2T00058495001	BnaC03g61870D	chrC03:51053135-51056040	AT4G36700.1	35.1	not assigned.no ontology	cupin family protein | chr4:17298200-17300367 REVERSE	RmlC-like cupins superfamily protein; FUNCTIONS IN: nutrient reservoir activity; INVOLVED IN: biological_process unknown; LOCATED IN: endomembrane system; EXPRESSED IN: seed; EXPRESSED DURING: seedling growth; CONTAINS InterPro DOMAIN/s: Cupin, RmlC-type (InterPro:IPR011051), Cupin 1 (InterPro:IPR006045), RmlC-like jelly roll fold (InterPro:IPR014710); BEST Arabidopsis thaliana protein match is: …	0.401221	3.07751e-05	0.640613	0.00262231	Nuclear
GSBRNA2T00142121001	BnaA03g14140D	chrA03:6495930-6496925	AT2G30860.1	26.9	misc.glutathione S transferases	Symbols: ATGSTF9, GLUTTR, ATGSTF7 | ATGSTF9 (GLUTATHIONE S-TRANSFERASE PHI 9); copper ion binding / glutathione binding / glutathione peroxidase/ glutathione transferase | chr2:13138997-13140245 FORWARD	glutathione S-transferase PHI 9 (GSTF9); FUNCTIONS IN: glutathione transferase activity, glutathione peroxidase activity, copper ion binding, glutathione binding; INVOLVED IN: response to cadmium ion, response to zinc ion, defense response to bacterium, toxin catabolic process, defense response; LOCATED IN: in 7 components; EXPRESSED IN: 29 plant structures; EXPRESSED DURING: 14 growth stages; CO…	0.660862	0.00785272	0.64011	0.00721209	Cytoplasmic
GSBRNA2T00130783001	BnaC01g04250D	chrC01:2230183-2231635	AT4G34131.1	26.2	misc.UDP glucosyl and glucoronyl transferases	Symbols: UGT73B3 | UGT73B3 (UDP-glucosyl transferase 73B3); UDP-glycosyltransferase/ abscisic acid glucosyltransferase/ quercetin 3-O-glucosyltransferase/ transferase, transferring hexosyl groups | chr4:16343057-16344818 REVERSE	UDP-glucosyl transferase 73B3 (UGT73B3); FUNCTIONS IN: transferase activity, transferring hexosyl groups, quercetin 3-O-glucosyltransferase activity, UDP-glycosyltransferase activity, UDP-glucosyltransferase activity; INVOLVED IN: response to cyclopentenone, response to other organism; LOCATED IN: endomembrane system; CONTAINS InterPro DOMAIN/s: UDP-glucuronosyl/UDP-glucosyltransferase (InterPro:…	0.681445	0.00140365	0.639859	0.00657249	Cytoplasmic
GSBRNA2T00066763001	BnaA03g12660D	chrA03:5772364-5774936	AT5G52300.1	20.2.2	stress.abiotic.cold	Symbols: RD29B, LTI65 | LTI65 (LOW-TEMPERATURE-INDUCED 65) | chr5:21237056-21239529 FORWARD	LOW-TEMPERATURE-INDUCED 65 (LTI65); FUNCTIONS IN: molecular_function unknown; INVOLVED IN: response to water deprivation, response to salt stress, response to cold, abscisic acid mediated signaling pathway, response to abscisic acid stimulus; LOCATED IN: cellular_component unknown; EXPRESSED IN: leaf, seed; EXPRESSED DURING: dry seed stage, LP.04 four leaves visible; CONTAINS InterPro DOMAIN/s: C…	0.47139	0.000837305	0.637755	0.0172955	Nuclear
GSBRNA2T00152731001	BnaC04g07310D	chrC04:5446070-5446792	AT2G37970.1	35.1	not assigned.no ontology	Symbols: SOUL-1 | SOUL-1; binding | chr2:15890972-15891843 FORWARD	SOUL-1; FUNCTIONS IN: binding; INVOLVED IN: N-terminal protein myristoylation, red or far-red light signaling pathway; LOCATED IN: plasma membrane, vacuole; EXPRESSED IN: 25 plant structures; EXPRESSED DURING: 15 growth stages; CONTAINS InterPro DOMAIN/s: SOUL haem-binding protein (InterPro:IPR006917); BEST Arabidopsis thaliana protein match is: SOUL heme-binding family protein (TAIR:AT3G10130.1)…	0.509194	0.00074629	0.625731	0.000639154	Cytoplasmic
GSBRNA2T00156322001	BnaA06g04090D	chrA06:2491885-2494264	AT1G48030.2	8.1.1.3	TCA / org. transformation.TCA.pyruvate DH.E3	Symbols: mtLPD1 | mtLPD1 (mitochondrial lipoamide dehydrogenase 1); ATP binding / dihydrolipoyl dehydrogenase | chr1:17717139-17719141 REVERSE	lipoamide dehydrogenase 1 (LPD1); FUNCTIONS IN: dihydrolipoyl dehydrogenase activity, copper ion binding, cobalt ion binding, zinc ion binding, ATP binding; INVOLVED IN: response to cadmium ion, response to light stimulus; LOCATED IN: mitochondrion, apoplast, mitochondrial respiratory chain complex I, mitochondrial matrix; EXPRESSED IN: 28 plant structures; EXPRESSED DURING: 16 growth stages; CON…	0.770526	0.227692	0.622634	0.0565433	Mitochondrial
GSBRNA2T00149688001	BnaA01g14560D	chrA01:7348570-7349551	AT4G25200.1	20.2.1	stress.abiotic.heat	Symbols: ATHSP23.6-MITO | ATHSP23.6-MITO (MITOCHONDRION-LOCALIZED SMALL HEAT SHOCK PROTEIN 23.6) | chr4:12917017-12918053 FORWARD	mitochondrion-localized small heat shock protein 23.6 (HSP23.6-MITO); FUNCTIONS IN: molecular_function unknown; INVOLVED IN: response to cadmium ion, response to heat; EXPRESSED IN: 6 plant structures; EXPRESSED DURING: 4 anthesis, petal differentiation and expansion stage; CONTAINS InterPro DOMAIN/s: Heat shock protein Hsp20 (InterPro:IPR002068), HSP20-like chaperone (InterPro:IPR008978); BEST A…	0.519411	0.000629835	0.620875	1.86812e-05	Mitochondrial
GSBRNA2T00082070001	BnaA05g12530D	chrA05:7235187-7235868	AT2G29500.1	20.2.1	stress.abiotic.heat	17.6 kDa class I small heat shock protein (HSP17.6B-CI) | chr2:12633091-12633805 REVERSE	HSP20-like chaperones superfamily protein; CONTAINS InterPro DOMAIN/s: Heat shock protein Hsp20 (InterPro:IPR002068), HSP20-like chaperone (InterPro:IPR008978); BEST Arabidopsis thaliana protein match is: HSP20-like chaperones superfamily protein (TAIR:AT1G07400.1); Has 6873 Blast hits to 6873 proteins in 1575 species: Archae - 184; Bacteria - 4083; Metazoa - 80; Fungi - 309; Plants - 1622; Virus…	0.68101	0.0397209	0.614917	0.000728881	Cytoplasmic
GSBRNA2T00119583001	BnaAnng00480D	chrAnn_random:437913-439626	AT5G02790.1	26.9	misc.glutathione S transferases	In2-1 protein, putative | chr5:632796-635125 FORWARD	Glutathione transferase L3 (GSTL3); INVOLVED IN: response to cadmium ion; EXPRESSED IN: 24 plant structures; EXPRESSED DURING: 14 growth stages; CONTAINS InterPro DOMAIN/s: Thioredoxin fold (InterPro:IPR012335), Glutathione S-transferase, C-terminal (InterPro:IPR004046), Glutathione S-transferase, C-terminal-like (InterPro:IPR010987), Glutathione S-transferase/chloride channel, C-terminal (InterP…	0.560047	0.00667815	0.614142	0.0468223	Cytoplasmic
GSBRNA2T00138059001	BnaC07g01180D	chrC07:1811214-1814199	AT2G19900.1	8.2.10	TCA / org. transformation.other organic acid transformaitons.malic	Symbols: ATNADP-ME1 | ATNADP-ME1 (NADP-malic enzyme 1); malate dehydrogenase (oxaloacetate-decarboxylating) (NADP+)/ malic enzyme/ oxidoreductase, acting on NADH or NADPH, NAD or NADP as acceptor | chr2:8591899-8595478 REVERSE	NADP-malic enzyme 1 (NADP-ME1); FUNCTIONS IN: malate dehydrogenase (oxaloacetate-decarboxylating) (NADP+) activity, oxidoreductase activity, acting on NADH or NADPH, NAD or NADP as acceptor, malic enzyme activity; INVOLVED IN: malate metabolic process, protein homooligomerization; LOCATED IN: cytosol; EXPRESSED IN: embryo, sperm cell, root, stamen, seed; EXPRESSED DURING: 4 anthesis, D bilateral …	0.708804	0.18589	0.613605	0.00444001	Chloroplast
GSBRNA2T00030053001	BnaCnng77870D	chrCnn_random:79420018-79420608	AT1G48130.1	21.5.2	redox.peroxiredoxin.PER1	Symbols: ATPER1 | ATPER1; antioxidant/ thioredoxin peroxidase | chr1:17780502-17781727 FORWARD	1-cysteine peroxiredoxin 1 (PER1); FUNCTIONS IN: thioredoxin peroxidase activity, antioxidant activity; INVOLVED IN: maintenance of seed dormancy, response to desiccation; LOCATED IN: cellular_component unknown; EXPRESSED IN: embryo, aleurone layer, seed; EXPRESSED DURING: seed development stages; CONTAINS InterPro DOMAIN/s: Peroxiredoxin, C-terminal (InterPro:IPR019479), Thioredoxin fold (InterP…	0.489232	0.000828541	0.609902	6.65503e-05	Cytoplasmic
GSBRNA2T00151440001	BnaA03g24280D	chrA03:11671262-11671856	AT4G10250.1	20.2.1	stress.abiotic.heat	Symbols: ATHSP22.0 | ATHSP22.0 | chr4:6370343-6371291 FORWARD	ATHSP22.0; FUNCTIONS IN: molecular_function unknown; INVOLVED IN: response to heat; LOCATED IN: endomembrane system; EXPRESSED IN: 8 plant structures; EXPRESSED DURING: M germinated pollen stage, 4 anthesis, C globular stage, petal differentiation and expansion stage; CONTAINS InterPro DOMAIN/s: Heat shock protein Hsp20 (InterPro:IPR002068), HSP20-like chaperone (InterPro:IPR008978); BEST Arabido…	0.592425	0.0130443	0.606356	0.0462926	Chloroplast
GSBRNA2T00137353001	BnaA03g35700D	chrA03:17432302-17443004	AT3G20370.1	35.1	not assigned.no ontology	meprin and TRAF homology domain-containing protein / MATH domain-containing protein | chr3:7105371-7107225 FORWARD	TRAF-like family protein; FUNCTIONS IN: molecular_function unknown; INVOLVED IN: biological_process unknown; LOCATED IN: membrane; EXPRESSED IN: 6 plant structures; EXPRESSED DURING: seedling growth; CONTAINS InterPro DOMAIN/s: TRAF-like (InterPro:IPR008974), MATH (InterPro:IPR002083); BEST Arabidopsis thaliana protein match is: TRAF-like family protein (TAIR:AT3G20360.1); Has 795 Blast hits to 6…	0.466798	0.0155775	0.606305	0.00308554	PlasmaMembrane
GSBRNA2T00127334001	BnaC08g34140D	chrC08:32332763-32335466	AT2G24200.2	29.5	protein.degradation	cytosol aminopeptidase | chr2:10286806-10289555 REVERSE	Cytosol aminopeptidase family protein; FUNCTIONS IN: manganese ion binding, metalloexopeptidase activity, aminopeptidase activity; INVOLVED IN: proteolysis; EXPRESSED IN: 23 plant structures; EXPRESSED DURING: 13 growth stages; CONTAINS InterPro DOMAIN/s: Peptidase M17, leucyl aminopeptidase, C-terminal (InterPro:IPR000819), Peptidase M17, leucyl aminopeptidase, N-terminal (InterPro:IPR008283), P…	0.963619	0.884933	0.595338	0.000859786	Cytoplasmic
GSBRNA2T00062148001	BnaC03g48460D	chrC03:33359946-33362460	AT2G18540.1	35.1	not assigned.no ontology	cupin family protein | chr2:8042382-8045008 REVERSE	RmlC-like cupins superfamily protein; FUNCTIONS IN: nutrient reservoir activity; INVOLVED IN: biological_process unknown; LOCATED IN: endomembrane system; CONTAINS InterPro DOMAIN/s: Cupin, RmlC-type (InterPro:IPR011051), Cupin 1 (InterPro:IPR006045), RmlC-like jelly roll fold (InterPro:IPR014710); BEST Arabidopsis thaliana protein match is: RmlC-like cupins superfamily protein (TAIR:AT4G36700.1)…	0.456713	0.000660355	0.593479	0.0273585	Nuclear
GSBRNA2T00069025001	BnaC02g00250D	chrC02:88056-92122	AT5G10540.1	29.5	protein.degradation	peptidase M3 family protein / thimet oligopeptidase family protein | chr5:3328065-3334971 FORWARD	Zincin-like metalloproteases family protein; FUNCTIONS IN: metalloendopeptidase activity; INVOLVED IN: response to cadmium ion, proteolysis; LOCATED IN: cytosol, apoplast, chloroplast; EXPRESSED IN: 24 plant structures; EXPRESSED DURING: 13 growth stages; CONTAINS InterPro DOMAIN/s: Peptidase M3A/M3B, thimet/oligopeptidase F (InterPro:IPR001567); BEST Arabidopsis thaliana protein match is: Zincin…	0.95869	0.739875	0.592157	0.045253	Cytoplasmic
GSBRNA2T00150868001	BnaA08g16920D	chrA08:13615035-13615861	AT4G38740.1	31.3.1	cell.cycle.peptidylprolyl isomerase	Symbols: ROC1 | ROC1 (ROTAMASE CYP 1); peptidyl-prolyl cis-trans isomerase | chr4:18083395-18084251 REVERSE	rotamase CYP 1 (ROC1); FUNCTIONS IN: peptidyl-prolyl cis-trans isomerase activity; INVOLVED IN: protein folding, response to cadmium ion, signal transduction; LOCATED IN: cytosol, apoplast, plasma membrane; EXPRESSED IN: 26 plant structures; EXPRESSED DURING: 16 growth stages; CONTAINS InterPro DOMAIN/s: Cyclophilin-like (InterPro:IPR015891), Peptidyl-prolyl cis-trans isomerase, cyclophilin-type …	0.548652	0.00389274	0.588148	0.00343439	Cytoplasmic
GSBRNA2T00112341001	BnaA07g11370D	chrA07:10604388-10610669	AT1G20620.1	21.6	redox.dismutases and catalases	Symbols: CAT3, SEN2, ATCAT3 | CAT3 (CATALASE 3); catalase | chr1:7143067-7146540 FORWARD	catalase 3 (CAT3); FUNCTIONS IN: catalase activity, cobalt ion binding; INVOLVED IN: in 7 processes; LOCATED IN: in 11 components; EXPRESSED IN: 29 plant structures; EXPRESSED DURING: 17 growth stages; CONTAINS InterPro DOMAIN/s: Catalase-like domain, haem-dependent (InterPro:IPR020835), Catalase related subgroup (InterPro:IPR018028), Catalase (InterPro:IPR002226), Catalase, N-terminal (InterPro:…	0.921136	0.359456	0.582869	0.000409816	Peroxisomal
GSBRNA2T00040644001	BnaA06g19240D	chrA06:11568011-11569837	AT1G65960.2	13.1.1.1.1	amino acid metabolism.synthesis.central amino acid metabolism.GABA.Glutamate decarboxylase	Symbols: GAD2 | GAD2 (GLUTAMATE DECARBOXYLASE 2); calmodulin binding / glutamate decarboxylase | chr1:24552003-24557730 FORWARD	glutamate decarboxylase 2 (GAD2); CONTAINS InterPro DOMAIN/s: Pyridoxal phosphate-dependent transferase, major domain (InterPro:IPR015424), Pyridoxal phosphate-dependent decarboxylase (InterPro:IPR002129), Glutamate decarboxylase (InterPro:IPR010107), Pyridoxal phosphate-dependent transferase, major region, subdomain 1 (InterPro:IPR015421); BEST Arabidopsis thaliana protein match is: glutamate de…	0.624403	0.0590934	0.581868	0.0156515	Cytoplasmic
GSBRNA2T00027218001	BnaA08g15380D	chrA08:12800625-12803648	AT4G36700.1	35.1	not assigned.no ontology	cupin family protein | chr4:17298200-17300367 REVERSE	RmlC-like cupins superfamily protein; FUNCTIONS IN: nutrient reservoir activity; INVOLVED IN: biological_process unknown; LOCATED IN: endomembrane system; EXPRESSED IN: seed; EXPRESSED DURING: seedling growth; CONTAINS InterPro DOMAIN/s: Cupin, RmlC-type (InterPro:IPR011051), Cupin 1 (InterPro:IPR006045), RmlC-like jelly roll fold (InterPro:IPR014710); BEST Arabidopsis thaliana protein match is: …	0.358273	0.00025609	0.569125	0.0131978	Nuclear
GSBRNA2T00148700001	BnaA03g09920D	chrA03:4473298-4474263	AT5G58070.1	34.99	transport.misc	Symbols: ATTIL, TIL | TIL (TEMPERATURE-INDUCED LIPOCALIN); binding / transporter | chr5:23500061-23501209 REVERSE	temperature-induced lipocalin (TIL); FUNCTIONS IN: binding, transporter activity; INVOLVED IN: transport, response to cold, response to light stimulus, response to heat; LOCATED IN: mitochondrion, endoplasmic reticulum, plasma membrane, vacuole; EXPRESSED IN: 26 plant structures; EXPRESSED DURING: 17 growth stages; CONTAINS InterPro DOMAIN/s: Lipocalin, bacterial (InterPro:IPR002446), Lipocalin, …	0.495018	6.10859e-05	0.567811	8.5282e-06	Cytoplasmic
GSBRNA2T00016982001	BnaA05g34440D	chrA05_random:130346-131697	AT2G43090.1	35.1.23	not assigned.no ontology.aconitase C-terminal domain-containing protein	aconitase C-terminal domain-containing protein | chr2:17918927-17920429 FORWARD	Aconitase/3-isopropylmalate dehydratase protein; FUNCTIONS IN: hydro-lyase activity, 3-isopropylmalate dehydratase activity; INVOLVED IN: response to salt stress, metabolic process; LOCATED IN: chloroplast, chloroplast stroma; EXPRESSED IN: 24 plant structures; EXPRESSED DURING: 14 growth stages; CONTAINS InterPro DOMAIN/s: 3-isopropylmalate dehydratase, small subunit-like (InterPro:IPR012305), A…	0.674747	0.377846	0.560433	0.0114555	Chloroplast
GSBRNA2T00135742001	BnaA10g20610D	chrA10:14355101-14355566	AT5G12020.1	20.2.1	stress.abiotic.heat	Symbols: HSP17.6II | HSP17.6II (17.6 KDA CLASS II HEAT SHOCK PROTEIN) | chr5:3882237-3882938 REVERSE	17.6 kDa class II heat shock protein (HSP17.6II); CONTAINS InterPro DOMAIN/s: Heat shock protein Hsp20 (InterPro:IPR002068), HSP20-like chaperone (InterPro:IPR008978); BEST Arabidopsis thaliana protein match is: heat shock protein 17.6A (TAIR:AT5G12030.1); Has 1807 Blast hits to 1807 proteins in 277 species: Archae - 0; Bacteria - 0; Metazoa - 736; Fungi - 347; Plants - 385; Viruses - 0; Other Eu…	0.612791	0.0128382	0.541748	0.00111228	Cytoplasmic
GSBRNA2T00133007001	BnaA05g00500D	chrA05:229964-232408	AT2G47470.1	21.1	redox.thioredoxin	Symbols: ATPDIL2-1, UNE5, MEE30, PDI11, ATPDI11 | UNE5 (UNFERTILIZED EMBRYO SAC 5); protein disulfide isomerase | chr2:19481420-19484015 FORWARD	UNFERTILIZED EMBRYO SAC 5 (UNE5); FUNCTIONS IN: protein disulfide isomerase activity; INVOLVED IN: in 6 processes; LOCATED IN: endoplasmic reticulum, plasma membrane, plant-type cell wall; EXPRESSED IN: 26 plant structures; EXPRESSED DURING: 15 growth stages; CONTAINS InterPro DOMAIN/s: Thioredoxin fold (InterPro:IPR012335), Disulphide isomerase (InterPro:IPR005788), Thioredoxin domain (InterPro:…	0.595099	0.00392939	0.541004	0.000176513	ER
GSBRNA2T00138687001	BnaA03g23470D	chrA03:11231621-11233266	AT5G50370.1	23.4.1	nucleotide metabolism.phosphotransfer and pyrophosphatases.adenylate kinase	adenylate kinase, putative | chr5:20509159-20510703 REVERSE	Adenylate kinase family protein; FUNCTIONS IN: copper ion binding, adenylate kinase activity; INVOLVED IN: nucleobase, nucleoside, nucleotide and nucleic acid metabolic process, anaerobic respiration, nucleotide metabolic process; LOCATED IN: mitochondrion, plasma membrane; EXPRESSED IN: 25 plant structures; EXPRESSED DURING: 14 growth stages; CONTAINS InterPro DOMAIN/s: Adenylate kinase, active …	0.512662	0.00440251	0.538903	0.0028539	Cytoplasmic
GSBRNA2T00015180001	BnaA08g25040D	chrA08:17338207-17343281	AT1G11910.1	29.5.4	protein.degradation.aspartate protease	aspartyl protease family protein | chr1:4016784-4020983 REVERSE	aspartic proteinase A1 (APA1); FUNCTIONS IN: endopeptidase activity; INVOLVED IN: proteolysis, response to salt stress; LOCATED IN: vacuole; EXPRESSED IN: 25 plant structures; EXPRESSED DURING: 16 growth stages; CONTAINS InterPro DOMAIN/s: Saposin-like (InterPro:IPR011001), Peptidase aspartic (InterPro:IPR021109), Peptidase aspartic, catalytic (InterPro:IPR009007), Saposin-like type B, 1 (InterPr…	0.750317	0.146055	0.52078	0.00142046	Vacuole
GSBRNA2T00064278001	BnaCnng08430D	chrCnn_random:7882022-7883755	AT4G11600.1	21.2.2	redox.ascorbate and glutathione.glutathione	Symbols: ATGPX6, PHGPX, LSC803 | ATGPX6 (GLUTATHIONE PEROXIDASE 6); glutathione peroxidase | chr4:7009769-7011375 REVERSE	glutathione peroxidase 6 (GPX6); FUNCTIONS IN: glutathione peroxidase activity; INVOLVED IN: response to oxidative stress, response to cadmium ion, response to salt stress, response to metal ion; LOCATED IN: cytosol, mitochondrion, chloroplast, plasma membrane; EXPRESSED IN: 26 plant structures; EXPRESSED DURING: 14 growth stages; CONTAINS InterPro DOMAIN/s: Thioredoxin fold (InterPro:IPR012335),…	0.573879	0.000344347	0.517516	0.000515082	Mitochondrial
GSBRNA2T00074642001	BnaA09g16030D	chrA09:9448968-9451059	AT1G56450.1	29.5.11.20	protein.degradation.ubiquitin.proteasom	Symbols: PBG1 | PBG1; peptidase/ threonine-type endopeptidase | chr1:21141883-21144400 FORWARD	20S proteasome beta subunit G1 (PBG1); FUNCTIONS IN: peptidase activity, endopeptidase activity, threonine-type endopeptidase activity; INVOLVED IN: response to cadmium ion, response to salt stress, ubiquitin-dependent protein catabolic process; LOCATED IN: proteasome core complex, proteasome complex, cytosolic ribosome; EXPRESSED IN: 26 plant structures; EXPRESSED DURING: 15 growth stages; CONTA…	0.594486	4.61728e-06	0.516968	0.000475165	Cytoplasmic
GSBRNA2T00004831001	BnaAnng34370D	chrAnn_random:39138275-39139947	AT1G60750.1	17.2.3	hormone metabolism.auxin.induced-regulated-responsive-activated	oxidoreductase | chr1:22362293-22363854 REVERSE	NAD(P)-linked oxidoreductase superfamily protein; FUNCTIONS IN: oxidoreductase activity; INVOLVED IN: oxidation reduction; CONTAINS InterPro DOMAIN/s: Aldo/keto reductase (InterPro:IPR001395), Aldo/keto reductase subgroup (InterPro:IPR020471); BEST Arabidopsis thaliana protein match is: NAD(P)-linked oxidoreductase superfamily protein (TAIR:AT1G60730.1); Has 31420 Blast hits to 31397 proteins in …	0.233183	0.000622037	0.515023	0.00330436	Cytoplasmic
GSBRNA2T00014477001	BnaAnng13320D	chrAnn_random:14263770-14264966	AT1G54860.1	35.2	not assigned.unknown	unknown protein | chr1:20457421-20458631 REVERSE	Glycoprotein membrane precursor GPI-anchored; BEST Arabidopsis thaliana protein match is: Glycoprotein membrane precursor GPI-anchored (TAIR:AT3G06035.1); Has 83 Blast hits to 82 proteins in 14 species: Archae - 0; Bacteria - 0; Metazoa - 0; Fungi - 0; Plants - 83; Viruses - 0; Other Eukaryotes - 0 (source: NCBI BLink).	0.665983	5.03117e-06	0.510697	8.17237e-05	PlasmaMembrane
GSBRNA2T00153438001	BnaC03g31330D	chrC03:19173156-19175178	AT4G01900.1	30.1.1	signalling.in sugar and nutrient physiology	Symbols: PII, GLB1 | GLB1 (GLNB1 HOMOLOG); acetylglutamate kinase regulator | chr4:821685-823523 FORWARD	GLNB1 homolog (GLB1); FUNCTIONS IN: acetylglutamate kinase regulator activity; INVOLVED IN: response to light stimulus, nitrogen compound metabolic process, regulation of arginine biosynthetic process via ornithine, anthocyanin biosynthetic process, response to sucrose stimulus; LOCATED IN: chloroplast; EXPRESSED IN: 24 plant structures; EXPRESSED DURING: 15 growth stages; CONTAINS InterPro DOMAI…	0.3457	1.40985e-07	0.508247	0.000360753	Chloroplast
GSBRNA2T00059855001	BnaC03g41580D	chrC03:26508891-26511394	AT3G20370.1	35.1	not assigned.no ontology	meprin and TRAF homology domain-containing protein / MATH domain-containing protein | chr3:7105371-7107225 FORWARD	TRAF-like family protein; FUNCTIONS IN: molecular_function unknown; INVOLVED IN: biological_process unknown; LOCATED IN: membrane; EXPRESSED IN: 6 plant structures; EXPRESSED DURING: seedling growth; CONTAINS InterPro DOMAIN/s: TRAF-like (InterPro:IPR008974), MATH (InterPro:IPR002083); BEST Arabidopsis thaliana protein match is: TRAF-like family protein (TAIR:AT3G20360.1); Has 795 Blast hits to 6…	0.392467	0.000242911	0.50159	3.69248e-10	PlasmaMembrane
GSBRNA2T00113623001	BnaA03g39590D	chrA03:19738508-19740936	AT5G23120.1	29.8	protein.assembly and cofactor ligation	Symbols: HCF136 | HCF136; protein binding | chr5:7778121-7780628 FORWARD	HIGH CHLOROPHYLL FLUORESCENCE 136 (HCF136); INVOLVED IN: response to cadmium ion, plastid organization, protein complex assembly; LOCATED IN: in 8 components; EXPRESSED IN: 25 plant structures; EXPRESSED DURING: 14 growth stages; CONTAINS InterPro DOMAIN/s: BNR repeat (InterPro:IPR002860), Photosystem II stability/assembly factor, HCF136 (InterPro:IPR016705), Twin-arginine translocation pathway, …	0.580396	0.00699983	0.494858	0.00754791	Chloroplast
GSBRNA2T00069483001	BnaA10g27630D	chrA10:17359122-17360238	AT5G01300.1	35.1	not assigned.no ontology	phosphatidylethanolamine-binding family protein | chr5:121483-122525 REVERSE	PEBP (phosphatidylethanolamine-binding protein) family protein; FUNCTIONS IN: phosphatidylethanolamine binding; INVOLVED IN: biological_process unknown; LOCATED IN: cellular_component unknown; EXPRESSED IN: 7 plant structures; EXPRESSED DURING: LP.04 four leaves visible, 4 anthesis, 4 leaf senescence stage, petal differentiation and expansion stage, LP.08 eight leaves visible; CONTAINS InterPro D…	0.403604	2.74847e-08	0.488812	0.000330674	Cytoplasmic
GSBRNA2T00154104001	BnaA10g13990D	chrA10:11210238-11211201	ATCG00540.1	1.1.3	PS.lightreaction.cytochrome b6/f	Symbols: PETA | Encodes cytochrome f apoprotein; involved in photosynthetic electron transport chain; encoded by the chloroplast genome and is transcriptionally repressed by a nuclear gene HCF2. | chrC:61657-62619 FORWARD	photosynthetic electron transfer A (PETA); FUNCTIONS IN: electron transporter, transferring electrons within cytochrome b6/f complex of photosystem II activity; INVOLVED IN: photosynthetic electron transport in cytochrome b6/f; LOCATED IN: thylakoid, chloroplast thylakoid membrane, cytochrome b6f complex, chloroplast, membrane; EXPRESSED IN: 25 plant structures; EXPRESSED DURING: 13 growth stages…	0.83189	0.138952	0.482831	0.000473376	Chloroplast
GSBRNA2T00037096001	BnaA09g35800D	chrA09:26073650-26075133	AT3G56350.1	21.6	redox.dismutases and catalases	superoxide dismutase (Mn), putative / manganese superoxide dismutase, putative | chr3:20893946-20895625 REVERSE	Iron/manganese superoxide dismutase family protein; FUNCTIONS IN: superoxide dismutase activity, metal ion binding; INVOLVED IN: oxidation reduction, superoxide metabolic process, removal of superoxide radicals; LOCATED IN: mitochondrion, endomembrane system; EXPRESSED IN: male gametophyte, seed; EXPRESSED DURING: seedling growth; CONTAINS InterPro DOMAIN/s: Manganese/iron superoxide dismutase, N…	0.439218	0.000647783	0.481788	0.00764027	Cytoplasmic
GSBRNA2T00070002001	BnaCnng57830D	chrCnn_random:57547942-57550000	AT5G50700.1	26.22	misc.short chain dehydrogenase/reductase (SDR)	short-chain dehydrogenase/reductase (SDR) family protein | chr5:20623024-20625034 REVERSE	hydroxysteroid dehydrogenase 1 (HSD1); FUNCTIONS IN: oxidoreductase activity, binding, catalytic activity; INVOLVED IN: oxidation reduction, metabolic process; LOCATED IN: endomembrane system; EXPRESSED IN: seed; CONTAINS InterPro DOMAIN/s: Short-chain dehydrogenase/reductase, conserved site (InterPro:IPR020904), NAD(P)-binding domain (InterPro:IPR016040), Glucose/ribitol dehydrogenase (InterPro:…	0.476588	0.000214058	0.481598	4.45202e-06	PlasmaMembrane
GSBRNA2T00157379001	BnaC01g18950D	chrC01:13154021-13155735	AT4G26740.1	33.99	development.unspecified	Symbols: ATS1 | ATS1 (ARABIDOPSIS THALIANA SEED GENE 1); calcium ion binding | chr4:13473516-13475328 REVERSE	seed gene 1 (ATS1); FUNCTIONS IN: heme oxygenase (decyclizing) activity, linoleic acid epoxygenase activity, monooxygenase activity, calcium ion binding; INVOLVED IN: oxylipin biosynthetic process, lipid particle organization, defense response, embryo development ending in seed dormancy; LOCATED IN: integral to membrane; EXPRESSED IN: embryo; EXPRESSED DURING: seedling growth; CONTAINS InterPro D…	0.505611	0.000302697	0.473214	0.000125471	Chloroplast
GSBRNA2T00156856001	BnaC04g21530D	chrC04:22390164-22391850	AT3G62030.3	31.3.1	cell.cycle.peptidylprolyl isomerase	Symbols: ROC4 | peptidyl-prolyl cis-trans isomerase, chloroplast / cyclophilin / rotamase / cyclosporin A-binding protein (ROC4) | chr3:22973004-22975378 FORWARD	rotamase CYP 4 (ROC4); CONTAINS InterPro DOMAIN/s: Peptidyl-prolyl cis-trans isomerase, cyclophilin-type (InterPro:IPR002130), Cyclophilin-like (InterPro:IPR015891), Peptidyl-prolyl cis-trans isomerase, cyclophilin-type, conserved site (InterPro:IPR020892); BEST Arabidopsis thaliana protein match is: cyclophilin 20-2 (TAIR:AT5G13120.1).	0.571539	0.0061001	0.457332	0.00125583	Mitochondrial
GSBRNA2T00062360001	BnaC06g06810D	chrC06:7398780-7400724	AT1G54020.2	16.5.1.3.1,26.16	secondary metabolism.sulfur-containing.glucosinolates.degradation.myrosinase;misc.myrosinases-lectin-jacalin	myrosinase-associated protein, putative | chr1:20161670-20163743 REVERSE	GDSL-like Lipase/Acylhydrolase superfamily protein; FUNCTIONS IN: hydrolase activity, acting on ester bonds, carboxylesterase activity; INVOLVED IN: lipid metabolic process; LOCATED IN: vacuole; EXPRESSED IN: 16 plant structures; EXPRESSED DURING: 10 growth stages; CONTAINS InterPro DOMAIN/s: Lipase, GDSL (InterPro:IPR001087); BEST Arabidopsis thaliana protein match is: GDSL-like Lipase/Acylhydro…	0.36493	0.000332462	0.455461	0.000827472	Extracellular
GSBRNA2T00089995001	BnaC04g15710D	chrC04:13660244-13662496	AT2G28490.1	33.1	development.storage proteins	cupin family protein | chr2:12178597-12181012 REVERSE	RmlC-like cupins superfamily protein; FUNCTIONS IN: nutrient reservoir activity; INVOLVED IN: biological_process unknown; LOCATED IN: endomembrane system; EXPRESSED IN: seed; EXPRESSED DURING: seedling growth; CONTAINS InterPro DOMAIN/s: Cupin, RmlC-type (InterPro:IPR011051), Cupin 1 (InterPro:IPR006045), RmlC-like jelly roll fold (InterPro:IPR014710); BEST Arabidopsis thaliana protein match is: …	0.347195	0.000159265	0.44824	0.000662589	Cytoplasmic
GSBRNA2T00028653001	BnaA03g59920D	chrA03_random:4080020-4083868	AT1G62290.2	29.5.4	protein.degradation.aspartate protease	aspartyl protease family protein | chr1:23009911-23013492 REVERSE	Saposin-like aspartyl protease family protein; FUNCTIONS IN: aspartic-type endopeptidase activity; INVOLVED IN: proteolysis, lipid metabolic process; LOCATED IN: vacuole; EXPRESSED IN: 10 plant structures; EXPRESSED DURING: LP.06 six leaves visible, LP.04 four leaves visible, seedling growth, petal differentiation and expansion stage, LP.08 eight leaves visible; CONTAINS InterPro DOMAIN/s: Saposi…	0.454411	1.24696e-05	0.446779	0.000704298	Vacuole
GSBRNA2T00118758001	BnaA07g13950D	chrA07:12314641-12316825	AT2G28490.1	33.1	development.storage proteins	cupin family protein | chr2:12178597-12181012 REVERSE	RmlC-like cupins superfamily protein; FUNCTIONS IN: nutrient reservoir activity; INVOLVED IN: biological_process unknown; LOCATED IN: endomembrane system; EXPRESSED IN: seed; EXPRESSED DURING: seedling growth; CONTAINS InterPro DOMAIN/s: Cupin, RmlC-type (InterPro:IPR011051), Cupin 1 (InterPro:IPR006045), RmlC-like jelly roll fold (InterPro:IPR014710); BEST Arabidopsis thaliana protein match is: …	0.323189	9.77606e-05	0.440371	5.16216e-05	Cytoplasmic
[truncated: 74 more rows]

## Sheet: Differentially expressed
	All 399 differentially expressed proteins identified in this study.
				Mapman				Relative expression
ID	Gene alias	Locus	A.thaliana Locus	Bin code	Bin name	Type	Description	DL vs D	p-value	DD vs D	p-value	Subcellular	Mapped
[truncated: 400 more rows]

## Sheet: 110 both down
110 proteins down-regulated in both DL and DD compared with D.
[truncated: 112 more rows]

## Sheet: 141 both up
141 proteins UP-regulated in both DL and DD compared with D.
[truncated: 143 more rows]

[truncated: 1 more sheets: DL vs DD]
