# Supplementary material for: Differential Molecular Responses of Rapeseed Cotyledons to Light and Dark Reveal Metabolic Adaptations toward Autotrophy Establishment
Source: Front Plant Sci. 2016 Jul 14;7:988. doi: 10.3389/fpls.2016.00988 (PMC4944393; doi:10.3389/fpls.2016.00988)
Supplement: TABLE S2 — Gene ontology (GO) information of all identified proteins and up-/down-regulated proteins in DL/DD compared with D. [file Table_2.XLSX]

## Sheet: All proteins
BnaCnng77870D	GO:0051920
BnaCnng77870D	GO:0055114
BnaCnng75920D	GO:0004478
BnaCnng75920D	GO:0005524
BnaCnng75920D	GO:0006556
BnaCnng72220D	GO:0019904
BnaCnng57830D	GO:0000166
BnaCnng57830D	GO:0008152
BnaCnng57830D	GO:0016491
BnaCnng55040D	GO:0000166
BnaCnng55040D	GO:0003824
BnaCnng55040D	GO:0005975
BnaCnng55040D	GO:0006108
BnaCnng55040D	GO:0016491
BnaCnng55040D	GO:0016615
BnaCnng55040D	GO:0030060
BnaCnng55040D	GO:0044262
BnaCnng55040D	GO:0055114
BnaCnng53320D	GO:0003824
BnaCnng53320D	GO:0005975
BnaCnng42420D	GO:0003824
BnaCnng42420D	GO:0008152
BnaCnng28630D	GO:0045735
BnaCnng27780D	GO:0003824
BnaCnng27780D	GO:0005524
BnaCnng27780D	GO:0006090
BnaCnng27780D	GO:0016301
BnaCnng27780D	GO:0016310
BnaCnng27390D	GO:0006629
BnaCnng27390D	GO:0016787
BnaCnng26110D	GO:0009058
BnaCnng26110D	GO:0016844
BnaCnng23600D	GO:0000166
BnaCnng23600D	GO:0004618
BnaCnng23600D	GO:0006096
BnaCnng19790D	GO:0003746
BnaCnng19790D	GO:0005515
BnaCnng19790D	GO:0005853
BnaCnng19790D	GO:0006414
BnaCnng15110D	GO:0000166
BnaCnng15110D	GO:0003824
BnaCnng15110D	GO:0005975
BnaCnng15110D	GO:0006108
BnaCnng15110D	GO:0016491
BnaCnng15110D	GO:0016615
BnaCnng15110D	GO:0030060
BnaCnng15110D	GO:0044262
BnaCnng15110D	GO:0055114
BnaCnng12620D	GO:0005524
BnaCnng12620D	GO:0015986
BnaCnng12620D	GO:0015991
BnaCnng12620D	GO:0015992
BnaCnng12620D	GO:0046034
BnaCnng12150D	GO:0008152
BnaCnng12150D	GO:0016491
BnaCnng12150D	GO:0055114
BnaCnng08430D	GO:0004602
BnaCnng08430D	GO:0006979
BnaCnng08430D	GO:0055114
BnaCnng05760D	GO:0005741
BnaCnng05760D	GO:0006820
BnaCnng05760D	GO:0008308
BnaCnng05760D	GO:0044070
BnaCnng05760D	GO:0055085
BnaCnng03590D	GO:0000166
BnaCnng01440D	GO:0004197
BnaCnng01440D	GO:0006508
BnaCnng01440D	GO:0008234
BnaCnng01440D	GO:0050790
BnaC09g54080D	GO:0003824
BnaC09g54080D	GO:0006520
BnaC09g54080D	GO:0008483
BnaC09g54080D	GO:0009058
BnaC09g54080D	GO:0030170
BnaC09g53940D	GO:0005783
BnaC09g53940D	GO:0006662
BnaC09g53940D	GO:0009055
BnaC09g53940D	GO:0015035
BnaC09g53940D	GO:0016853
BnaC09g53940D	GO:0045454
BnaC09g51980D	GO:0004550
BnaC09g51980D	GO:0005524
BnaC09g51980D	GO:0006165
BnaC09g51980D	GO:0006183
BnaC09g51980D	GO:0006228
BnaC09g51980D	GO:0006241
BnaC09g48030D	GO:0003824
BnaC09g48030D	GO:0005975
BnaC09g48030D	GO:0016020
BnaC09g43670D	GO:0003824
BnaC09g43670D	GO:0004801
BnaC09g43670D	GO:0005737
BnaC09g43670D	GO:0005975
BnaC09g43670D	GO:0006098
BnaC09g43060D	GO:0006629
BnaC09g43060D	GO:0016787
BnaC09g40570D	GO:0000287
BnaC09g40570D	GO:0003824
BnaC09g40570D	GO:0030976
BnaC09g38180D	GO:0003746
BnaC09g38180D	GO:0005853
BnaC09g38180D	GO:0006414
BnaC09g33020D	GO:0005524
BnaC09g33020D	GO:0005737
BnaC09g33020D	GO:0006457
BnaC09g33020D	GO:0042026
BnaC09g33020D	GO:0044267
BnaC09g28660D	GO:0005524
BnaC09g28660D	GO:0006457
BnaC09g28660D	GO:0006950
BnaC09g28660D	GO:0051082
BnaC09g27610D	GO:0000287
BnaC09g27590D	GO:0000166
BnaC09g27590D	GO:0005524
BnaC09g27590D	GO:0015986
BnaC09g27590D	GO:0015991
BnaC09g27590D	GO:0015992
BnaC09g27590D	GO:0017111
BnaC09g27590D	GO:0046034
BnaC09g27520D	GO:0009521
BnaC09g27520D	GO:0009523
BnaC09g27520D	GO:0009767
BnaC09g27520D	GO:0009772
BnaC09g27520D	GO:0015979
BnaC09g27520D	GO:0016020
BnaC09g27520D	GO:0016168
BnaC09g27520D	GO:0030076
BnaC09g22670D	GO:0015986
BnaC09g20370D	GO:0003824
BnaC09g20370D	GO:0008152
BnaC09g17480D	GO:0000166
BnaC09g17480D	GO:0003824
BnaC09g17480D	GO:0005975
BnaC09g17480D	GO:0006108
BnaC09g17480D	GO:0016491
BnaC09g17480D	GO:0016615
BnaC09g17480D	GO:0030060
BnaC09g17480D	GO:0044262
BnaC09g17480D	GO:0055114
BnaC09g17220D	GO:0032934
BnaC09g16150D	GO:0005509
BnaC09g16150D	GO:0005515
BnaC09g16150D	GO:0005783
BnaC09g16150D	GO:0006457
BnaC09g16150D	GO:0051082
BnaC09g14950D	GO:0004866
BnaC09g12890D	GO:0000166
BnaC09g12890D	GO:0008831
BnaC09g12890D	GO:0045226
BnaC09g11540D	GO:0003824
BnaC09g11540D	GO:0005524
BnaC09g11540D	GO:0008152
BnaC09g08630D	GO:0004491
BnaC09g08630D	GO:0008152
BnaC09g08630D	GO:0016491
BnaC09g08630D	GO:0055114
BnaC09g08130D	GO:0006950
BnaC09g08130D	GO:0009415
BnaC09g07990D	GO:0005509
BnaC09g07990D	GO:0009523
BnaC09g07990D	GO:0009654
BnaC09g07990D	GO:0015979
BnaC09g07990D	GO:0019898
BnaC09g07990D	GO:0042549
BnaC09g07800D	GO:0006099
BnaC09g07800D	GO:0016491
BnaC09g07800D	GO:0022900
BnaC09g07800D	GO:0050660
BnaC09g07800D	GO:0055114
BnaC09g03710D	GO:0005515
BnaC09g02690D	GO:0000166
BnaC09g02690D	GO:0003700
BnaC09g02690D	GO:0003824
BnaC09g02690D	GO:0003878
BnaC09g02690D	GO:0004775
BnaC09g02690D	GO:0008152
BnaC09g02690D	GO:0043565
BnaC09g02690D	GO:0044262
BnaC08g48460D	GO:0003824
BnaC08g48460D	GO:0008152
BnaC08g46180D	GO:0000166
BnaC08g46180D	GO:0006006
BnaC08g46180D	GO:0050661
BnaC08g46180D	GO:0051287
BnaC08g46180D	GO:0055114
BnaC08g43570D	GO:0045735
BnaC08g42970D	GO:0004784
BnaC08g42970D	GO:0006801
BnaC08g42970D	GO:0046872
BnaC08g42970D	GO:0055114
BnaC08g42630D	GO:0003746
BnaC08g42630D	GO:0005515
BnaC08g42630D	GO:0005853
BnaC08g42630D	GO:0006414
BnaC08g41790D	GO:0004047
BnaC08g41790D	GO:0005515
BnaC08g41790D	GO:0005737
BnaC08g41790D	GO:0006546
BnaC08g41720D	GO:0004190
BnaC08g41720D	GO:0006508
BnaC08g41720D	GO:0006629
BnaC08g39130D	GO:0005524
BnaC08g39130D	GO:0005737
BnaC08g39130D	GO:0006457
BnaC08g37860D	GO:0003824
BnaC08g37860D	GO:0009058
BnaC08g37860D	GO:0030170
BnaC08g36130D	GO:0009523
BnaC08g36130D	GO:0010027
BnaC08g36130D	GO:0015979
BnaC08g35820D	GO:0003824
BnaC08g35820D	GO:0004332
BnaC08g35820D	GO:0006096
BnaC08g34140D	GO:0004177
BnaC08g34140D	GO:0005622
BnaC08g34140D	GO:0005737
BnaC08g34140D	GO:0006508
BnaC08g34140D	GO:0008235
BnaC08g34140D	GO:0019538
BnaC08g34140D	GO:0030145
BnaC08g30990D	GO:0004175
BnaC08g30990D	GO:0004298
BnaC08g30990D	GO:0005839
BnaC08g30990D	GO:0051603
BnaC08g30890D	GO:0003824
BnaC08g30890D	GO:0004802
BnaC08g30890D	GO:0008152
BnaC08g29320D	GO:0000166
BnaC08g29320D	GO:0004455
BnaC08g29320D	GO:0008652
BnaC08g29320D	GO:0009082
BnaC08g29320D	GO:0016491
BnaC08g29320D	GO:0050662
BnaC08g29320D	GO:0055114
BnaC08g29170D	GO:0006950
BnaC08g28630D	GO:0000287
BnaC08g28630D	GO:0004019
BnaC08g28630D	GO:0005525
BnaC08g28630D	GO:0005737
BnaC08g28630D	GO:0006164
BnaC08g27300D	GO:0004784
BnaC08g27300D	GO:0006801
BnaC08g27300D	GO:0046872
BnaC08g27300D	GO:0055114
BnaC08g26740D	GO:0005975
BnaC08g26740D	GO:0042578
BnaC08g24510D	GO:0000166
BnaC08g24510D	GO:0003676
BnaC08g24170D	GO:0016491
BnaC08g24060D	GO:0016491
BnaC08g24060D	GO:0050660
BnaC08g24060D	GO:0055114
BnaC08g22660D	GO:0004175
BnaC08g22660D	GO:0004298
BnaC08g22660D	GO:0005839
BnaC08g22660D	GO:0006511
BnaC08g22660D	GO:0051603
BnaC08g20550D	GO:0000166
BnaC08g20550D	GO:0005515
BnaC08g20550D	GO:0005524
BnaC08g20550D	GO:0017111
BnaC08g20550D	GO:0019538
BnaC08g19950D	GO:0005783
BnaC08g19950D	GO:0006662
BnaC08g19950D	GO:0009055
BnaC08g19950D	GO:0015035
BnaC08g19950D	GO:0016853
BnaC08g19950D	GO:0045454
BnaC08g19150D	GO:0004324
BnaC08g19150D	GO:0016491
BnaC08g19150D	GO:0042651
BnaC08g19150D	GO:0050660
BnaC08g19150D	GO:0050661
BnaC08g19150D	GO:0055114
BnaC08g18320D	GO:0005634
BnaC08g18320D	GO:0006334
BnaC08g16730D	GO:0004427
BnaC08g16730D	GO:0009678
BnaC08g16730D	GO:0015992
BnaC08g16730D	GO:0016020
BnaC08g15790D	GO:0009507
BnaC08g15790D	GO:0016853
BnaC08g15730D	GO:0000166
BnaC08g15730D	GO:0003824
BnaC08g15730D	GO:0003978
BnaC08g15730D	GO:0005975
BnaC08g15730D	GO:0006012
BnaC08g15730D	GO:0044237
BnaC08g15730D	GO:0050662
BnaC08g15160D	GO:0004190
BnaC08g15160D	GO:0006508
BnaC08g15160D	GO:0006629
BnaC08g15120D	GO:0004149
BnaC08g15120D	GO:0006099
BnaC08g15120D	GO:0008152
BnaC08g15120D	GO:0045252
BnaC08g15100D	GO:0004462
BnaC08g15100D	GO:0046872
BnaC08g13770D	GO:0003746
BnaC08g13770D	GO:0005515
BnaC08g13770D	GO:0005853
BnaC08g13770D	GO:0006414
BnaC08g13230D	GO:0009522
BnaC08g13230D	GO:0009538
BnaC08g13230D	GO:0015979
BnaC08g09180D	GO:0009522
BnaC08g09180D	GO:0009538
BnaC08g09180D	GO:0015979
BnaC08g07850D	GO:0005524
BnaC08g07850D	GO:0005975
BnaC08g07850D	GO:0008152
BnaC08g07850D	GO:0008974
BnaC08g07850D	GO:0016301
BnaC08g07440D	GO:0005960
BnaC08g07440D	GO:0006546
BnaC08g07440D	GO:0019464
BnaC08g01880D	GO:0005509
BnaC08g01880D	GO:0009523
BnaC08g01880D	GO:0009654
BnaC08g01880D	GO:0015979
BnaC08g01880D	GO:0019898
BnaC07g48660D	GO:0045735
BnaC07g45360D	GO:0004096
BnaC07g45360D	GO:0006979
BnaC07g45360D	GO:0020037
BnaC07g45360D	GO:0055114
BnaC07g41720D	GO:0000166
BnaC07g41720D	GO:0005524
BnaC07g41720D	GO:0005737
BnaC07g41720D	GO:0016787
BnaC07g41720D	GO:0017111
BnaC07g41720D	GO:0030163
BnaC07g40900D	GO:0000166
BnaC07g40900D	GO:0005515
BnaC07g40900D	GO:0008152
BnaC07g40900D	GO:0008270
BnaC07g40900D	GO:0016491
BnaC07g40900D	GO:0016630
BnaC07g40900D	GO:0055114
BnaC07g40770D	GO:0045735
BnaC07g27420D	GO:0000166
BnaC07g27420D	GO:0003824
BnaC07g27420D	GO:0044237
BnaC07g27420D	GO:0050662
BnaC07g23030D	GO:0008152
BnaC07g20530D	GO:0003872
BnaC07g20530D	GO:0005524
BnaC07g20530D	GO:0005945
BnaC07g20530D	GO:0006002
BnaC07g20530D	GO:0006096
BnaC07g19000D	GO:0003824
BnaC07g19000D	GO:0006633
BnaC07g19000D	GO:0008152
BnaC07g17990D	GO:0005515
BnaC07g17470D	GO:0000166
BnaC07g17470D	GO:0006069
BnaC07g17470D	GO:0008270
BnaC07g17470D	GO:0016491
BnaC07g17470D	GO:0051903
BnaC07g17470D	GO:0055114
BnaC07g13820D	GO:0019904
BnaC07g13790D	GO:0019904
BnaC07g11210D	GO:0000166
BnaC07g11210D	GO:0004316
BnaC07g11210D	GO:0006633
BnaC07g11210D	GO:0008152
BnaC07g11210D	GO:0016491
BnaC07g11210D	GO:0051287
BnaC07g11210D	GO:0055114
BnaC07g09420D	GO:0000166
BnaC07g09420D	GO:0004812
BnaC07g09420D	GO:0004820
BnaC07g09420D	GO:0005524
BnaC07g09420D	GO:0005737
BnaC07g09420D	GO:0006418
BnaC07g09420D	GO:0006426
BnaC07g09400D	GO:0016020
BnaC07g07990D	GO:0003677
BnaC07g07990D	GO:0008824
BnaC07g07990D	GO:0009439
BnaC07g01460D	GO:0003779
BnaC07g01460D	GO:0030036
BnaC07g01180D	GO:0000166
BnaC07g01180D	GO:0004470
BnaC07g01180D	GO:0006108
BnaC07g01180D	GO:0016491
BnaC07g01180D	GO:0016619
BnaC07g01180D	GO:0046872
BnaC07g01180D	GO:0051287
BnaC07g01180D	GO:0055114
BnaC06g43510D	GO:0004747
BnaC06g43510D	GO:0006014
BnaC06g39910D	GO:0004618
BnaC06g39910D	GO:0006096
BnaC06g39860D	GO:0008152
BnaC06g39860D	GO:0016491
BnaC06g39860D	GO:0055114
BnaC06g39740D	GO:0004197
BnaC06g39740D	GO:0006508
BnaC06g39610D	GO:0004175
BnaC06g39610D	GO:0004298
BnaC06g39610D	GO:0005839
BnaC06g39610D	GO:0006511
BnaC06g39610D	GO:0051603
BnaC06g39330D	GO:0005524
BnaC06g39330D	GO:0015991
BnaC06g39330D	GO:0015992
BnaC06g39330D	GO:0046034
BnaC06g38200D	GO:0005783
BnaC06g38200D	GO:0006662
BnaC06g38200D	GO:0009055
BnaC06g38200D	GO:0015035
BnaC06g38200D	GO:0016853
BnaC06g38200D	GO:0045454
BnaC06g37860D	GO:0000166
BnaC06g37860D	GO:0008270
BnaC06g37860D	GO:0016491
BnaC06g37860D	GO:0055114
BnaC06g32660D	GO:0004601
BnaC06g32660D	GO:0006979
BnaC06g32660D	GO:0020037
BnaC06g32660D	GO:0055114
BnaC06g28360D	GO:0004462
BnaC06g28360D	GO:0046872
BnaC06g27910D	GO:0003824
BnaC06g27910D	GO:0004655
BnaC06g27910D	GO:0033014
BnaC06g27910D	GO:0046872
BnaC06g26190D	GO:0005506
BnaC06g26190D	GO:0005515
BnaC06g26190D	GO:0016165
BnaC06g26190D	GO:0046872
BnaC06g26190D	GO:0055114
BnaC06g21150D	GO:0000166
BnaC06g21150D	GO:0008270
BnaC06g21150D	GO:0016491
BnaC06g21150D	GO:0055114
BnaC06g20480D	GO:0019904
BnaC06g20430D	GO:0005515
BnaC06g20420D	GO:0005515
BnaC06g20290D	GO:0005524
BnaC06g20290D	GO:0015991
BnaC06g20290D	GO:0015992
BnaC06g20290D	GO:0046034
BnaC06g19780D	GO:0004618
BnaC06g19780D	GO:0006096
BnaC06g19660D	GO:0016787
BnaC06g18830D	GO:0008152
BnaC06g18830D	GO:0008168
BnaC06g17600D	GO:0005093
BnaC06g17600D	GO:0015031
BnaC06g16900D	GO:0006099
BnaC06g16900D	GO:0044262
BnaC06g14690D	GO:0009523
BnaC06g14690D	GO:0009772
BnaC06g14690D	GO:0016020
BnaC06g14690D	GO:0030076
BnaC06g14170D	GO:0016491
BnaC06g14170D	GO:0050660
BnaC06g14170D	GO:0055114
BnaC06g12620D	GO:0000166
BnaC06g12620D	GO:0051287
BnaC06g12620D	GO:0055114
BnaC06g08280D	GO:0008152
BnaC06g06810D	GO:0006629
BnaC06g06810D	GO:0016787
BnaC06g06620D	GO:0004175
BnaC06g06620D	GO:0004298
BnaC06g06620D	GO:0005839
BnaC06g06620D	GO:0006511
BnaC06g06620D	GO:0051603
BnaC06g03660D	GO:0004329
BnaC06g03660D	GO:0005524
BnaC06g03660D	GO:0009396
BnaC06g01160D	GO:0004867
BnaC05g48410D	GO:0016866
BnaC05g48410D	GO:0030244
BnaC05g46270D	GO:0000166
BnaC05g46270D	GO:0005524
BnaC05g46270D	GO:0005737
BnaC05g46270D	GO:0016787
BnaC05g46270D	GO:0017111
BnaC05g46270D	GO:0030163
BnaC05g45770D	GO:0016491
BnaC05g45070D	GO:0000166
BnaC05g45070D	GO:0003824
BnaC05g45070D	GO:0003857
BnaC05g45070D	GO:0006631
BnaC05g45070D	GO:0008152
BnaC05g45070D	GO:0016491
BnaC05g45070D	GO:0050662
BnaC05g45070D	GO:0055114
BnaC05g42110D	GO:0006826
BnaC05g42110D	GO:0006879
BnaC05g42110D	GO:0008199
BnaC05g42110D	GO:0016491
BnaC05g42110D	GO:0046914
BnaC05g42110D	GO:0055114
BnaC05g42030D	GO:0005198
BnaC05g42030D	GO:0005488
BnaC05g42030D	GO:0005515
BnaC05g42030D	GO:0006886
BnaC05g42030D	GO:0016192
BnaC05g42030D	GO:0030130
BnaC05g42030D	GO:0030132
BnaC05g41380D	GO:0005524
BnaC05g41380D	GO:0006457
BnaC05g41380D	GO:0044267
BnaC05g41380D	GO:0051082
BnaC05g38330D	GO:0000166
BnaC05g38330D	GO:0003857
BnaC05g38330D	GO:0006631
BnaC05g38330D	GO:0016491
BnaC05g38330D	GO:0050662
BnaC05g38330D	GO:0055114
BnaC05g38210D	GO:0006662
BnaC05g38210D	GO:0009055
BnaC05g38210D	GO:0015035
BnaC05g38210D	GO:0045454
BnaC05g35700D	GO:0003824
BnaC05g35700D	GO:0004152
BnaC05g35700D	GO:0004158
BnaC05g35700D	GO:0005737
BnaC05g35700D	GO:0006222
BnaC05g35700D	GO:0055114
BnaC05g33370D	GO:0000166
BnaC05g33370D	GO:0008270
BnaC05g33370D	GO:0016491
BnaC05g33370D	GO:0055114
BnaC05g31670D	GO:0005515
BnaC05g31670D	GO:0008270
BnaC05g27530D	GO:0005509
BnaC05g27530D	GO:0005544
BnaC05g24360D	GO:0005524
BnaC05g24360D	GO:0006457
BnaC05g24360D	GO:0006950
BnaC05g24360D	GO:0051082
BnaC05g22820D	GO:0000166
BnaC05g22820D	GO:0004812
BnaC05g22820D	GO:0004820
BnaC05g22820D	GO:0005524
BnaC05g22820D	GO:0005737
BnaC05g22820D	GO:0006418
BnaC05g22820D	GO:0006426
BnaC05g19610D	GO:0005515
BnaC05g18910D	GO:0003824
BnaC05g18490D	GO:0000287
BnaC05g18490D	GO:0005975
BnaC05g18090D	GO:0005506
BnaC05g18090D	GO:0009055
BnaC05g18090D	GO:0020037
BnaC05g15180D	GO:0005515
BnaC05g11190D	GO:0003824
BnaC05g11190D	GO:0005975
BnaC05g09880D	GO:0000166
BnaC05g09880D	GO:0006006
BnaC05g09880D	GO:0050661
BnaC05g09880D	GO:0051287
BnaC05g09880D	GO:0055114
BnaC05g05770D	GO:0004462
BnaC05g05770D	GO:0046872
BnaC05g02160D	GO:0045735
BnaC04g51900D	GO:0003824
BnaC04g51900D	GO:0004333
BnaC04g51900D	GO:0006099
BnaC04g51900D	GO:0006106
BnaC04g51900D	GO:0016829
BnaC04g51900D	GO:0045239
BnaC04g51220D	GO:0003824
BnaC04g51220D	GO:0004333
BnaC04g51220D	GO:0006099
BnaC04g51220D	GO:0006106
BnaC04g51220D	GO:0016829
BnaC04g51220D	GO:0045239
BnaC04g48440D	GO:0003824
BnaC04g48440D	GO:0006099
BnaC04g48440D	GO:0008964
BnaC04g48440D	GO:0015977
BnaC04g45760D	GO:0003824
BnaC04g45760D	GO:0008152
BnaC04g45760D	GO:0042823
BnaC04g43310D	GO:0000502
BnaC04g43310D	GO:0005488
BnaC04g43310D	GO:0030234
BnaC04g43310D	GO:0042176
BnaC04g41630D	GO:0003824
BnaC04g41630D	GO:0006520
BnaC04g41630D	GO:0008483
BnaC04g41630D	GO:0009058
BnaC04g41630D	GO:0030170
BnaC04g41510D	GO:0005515
BnaC04g39580D	GO:0004784
BnaC04g39580D	GO:0006801
BnaC04g39580D	GO:0046872
BnaC04g39580D	GO:0055114
BnaC04g39420D	GO:0005524
BnaC04g39420D	GO:0005737
BnaC04g39420D	GO:0006457
BnaC04g39420D	GO:0042026
BnaC04g39420D	GO:0044267
BnaC04g39030D	GO:0009058
BnaC04g39030D	GO:0016844
BnaC04g36720D	GO:0004177
BnaC04g36720D	GO:0005622
BnaC04g36720D	GO:0005737
BnaC04g36720D	GO:0006508
BnaC04g36720D	GO:0008235
BnaC04g36720D	GO:0019538
BnaC04g36720D	GO:0030145
BnaC04g36640D	GO:0008152
BnaC04g36640D	GO:0016491
BnaC04g36640D	GO:0055114
BnaC04g35330D	GO:0000166
BnaC04g35330D	GO:0003824
BnaC04g35330D	GO:0005975
BnaC04g35330D	GO:0006108
BnaC04g35330D	GO:0016491
BnaC04g35330D	GO:0016615
BnaC04g35330D	GO:0030060
BnaC04g35330D	GO:0044262
BnaC04g35330D	GO:0055114
BnaC04g33690D	GO:0003824
BnaC04g33690D	GO:0004807
BnaC04g33690D	GO:0008152
BnaC04g32530D	GO:0012511
BnaC04g32530D	GO:0016021
BnaC04g29670D	GO:0003824
BnaC04g29670D	GO:0004356
BnaC04g29670D	GO:0006542
BnaC04g29670D	GO:0006807
BnaC04g29390D	GO:0009521
BnaC04g29390D	GO:0009767
BnaC04g29390D	GO:0016020
BnaC04g29390D	GO:0016168
BnaC04g28570D	GO:0003995
BnaC04g28570D	GO:0008152
BnaC04g28570D	GO:0050660
BnaC04g28570D	GO:0055114
BnaC04g21530D	GO:0003755
BnaC04g21530D	GO:0006457
BnaC04g21380D	GO:0005525
BnaC04g21380D	GO:0005622
BnaC04g21380D	GO:0006886
BnaC04g21380D	GO:0007264
BnaC04g21380D	GO:0015031
BnaC04g20660D	GO:0005515
BnaC04g17690D	GO:0000166
BnaC04g17690D	GO:0005524
BnaC04g17690D	GO:0005737
BnaC04g17690D	GO:0016787
BnaC04g17690D	GO:0017111
BnaC04g17690D	GO:0030163
BnaC04g17530D	GO:0004175
BnaC04g17530D	GO:0004298
BnaC04g17530D	GO:0005839
BnaC04g17530D	GO:0006511
BnaC04g17530D	GO:0051603
BnaC04g17110D	GO:0004175
BnaC04g17110D	GO:0004298
BnaC04g17110D	GO:0005839
BnaC04g17110D	GO:0006511
BnaC04g17110D	GO:0051603
BnaC04g15710D	GO:0045735
BnaC04g14590D	GO:0003824
BnaC04g14590D	GO:0004314
BnaC04g14590D	GO:0005515
BnaC04g14590D	GO:0008152
BnaC04g14590D	GO:0016740
BnaC04g11470D	GO:0003824
BnaC04g11470D	GO:0008152
BnaC04g09440D	GO:0005515
BnaC04g08360D	GO:0004478
BnaC04g08360D	GO:0005524
BnaC04g08360D	GO:0006556
BnaC04g05030D	GO:0005737
BnaC04g05030D	GO:0006457
BnaC03g62400D	GO:0003824
BnaC03g62400D	GO:0004648
BnaC03g62400D	GO:0006564
BnaC03g62400D	GO:0008152
BnaC03g62400D	GO:0030170
BnaC03g61870D	GO:0045735
BnaC03g53290D	GO:0008152
BnaC03g53290D	GO:0016491
BnaC03g53290D	GO:0055114
BnaC03g52250D	GO:0005509
BnaC03g52250D	GO:0005515
BnaC03g52250D	GO:0005783
BnaC03g52250D	GO:0006457
BnaC03g52250D	GO:0051082
BnaC03g50280D	GO:0006790
BnaC03g50280D	GO:0046854
BnaC03g49830D	GO:0006457
BnaC03g48970D	GO:0019904
BnaC03g48460D	GO:0045735
BnaC03g46570D	GO:0004601
BnaC03g46570D	GO:0006979
BnaC03g46570D	GO:0020037
BnaC03g46570D	GO:0055114
BnaC03g44640D	GO:0005515
BnaC03g44640D	GO:0006457
BnaC03g43530D	GO:0005524
BnaC03g43530D	GO:0005737
BnaC03g43530D	GO:0006457
BnaC03g43530D	GO:0042026
BnaC03g43530D	GO:0044267
BnaC03g43500D	GO:0004362
BnaC03g43500D	GO:0005737
BnaC03g43500D	GO:0006749
BnaC03g43500D	GO:0016491
BnaC03g43500D	GO:0045454
BnaC03g43500D	GO:0050660
BnaC03g43500D	GO:0050661
BnaC03g43500D	GO:0055114
BnaC03g43100D	GO:0000287
BnaC03g43100D	GO:0003824
BnaC03g43100D	GO:0004743
BnaC03g43100D	GO:0006096
BnaC03g43100D	GO:0030955
BnaC03g41590D	GO:0005515
BnaC03g41580D	GO:0005515
BnaC03g35820D	GO:0000166
BnaC03g35820D	GO:0005524
BnaC03g35820D	GO:0016787
BnaC03g35820D	GO:0017111
BnaC03g34950D	GO:0000166
BnaC03g34950D	GO:0003824
BnaC03g34950D	GO:0003857
BnaC03g34950D	GO:0006631
BnaC03g34950D	GO:0008152
BnaC03g34950D	GO:0016491
BnaC03g34950D	GO:0050662
BnaC03g34950D	GO:0055114
BnaC03g32980D	GO:0019904
BnaC03g32430D	GO:0005515
BnaC03g32430D	GO:0012511
BnaC03g32430D	GO:0016021
BnaC03g31330D	GO:0006808
BnaC03g31330D	GO:0030234
BnaC03g31090D	GO:0005525
BnaC03g31090D	GO:0005622
BnaC03g31090D	GO:0006886
BnaC03g31090D	GO:0007264
BnaC03g26120D	GO:0005515
BnaC03g24420D	GO:0006631
BnaC03g24420D	GO:0006633
BnaC03g24420D	GO:0016491
BnaC03g24420D	GO:0045300
BnaC03g24420D	GO:0046914
BnaC03g24420D	GO:0055114
BnaC03g24020D	GO:0003861
BnaC03g24020D	GO:0008152
BnaC03g24020D	GO:0009098
BnaC03g24020D	GO:0009316
BnaC03g23390D	GO:0004091
BnaC03g23390D	GO:0018738
BnaC03g23390D	GO:0046294
BnaC03g16690D	GO:0003824
BnaC03g16690D	GO:0004314
BnaC03g16690D	GO:0005515
BnaC03g16690D	GO:0008152
BnaC03g16690D	GO:0016740
BnaC03g13930D	GO:0005524
BnaC03g13930D	GO:0006457
BnaC03g13930D	GO:0006950
BnaC03g13930D	GO:0051082
BnaC03g13470D	GO:0005524
BnaC03g13470D	GO:0006457
BnaC03g13470D	GO:0006950
BnaC03g13470D	GO:0051082
BnaC03g10240D	GO:0005524
BnaC03g10240D	GO:0005737
BnaC03g10240D	GO:0006457
BnaC03g08690D	GO:0003871
BnaC03g08690D	GO:0008270
BnaC03g08690D	GO:0008652
BnaC03g08690D	GO:0009086
BnaC03g08340D	GO:0008152
BnaC03g08340D	GO:0016779
BnaC03g07550D	GO:0005524
BnaC03g07550D	GO:0006457
BnaC03g07550D	GO:0044267
BnaC03g07550D	GO:0051082
BnaC03g06150D	GO:0003824
BnaC03g06150D	GO:0004559
BnaC03g06150D	GO:0005975
BnaC03g06150D	GO:0006013
BnaC03g06150D	GO:0008270
BnaC03g06150D	GO:0015923
BnaC03g06150D	GO:0030246
BnaC03g05880D	GO:0015986
BnaC03g04830D	GO:0003824
BnaC03g04830D	GO:0006520
BnaC03g04830D	GO:0008483
BnaC03g04830D	GO:0009058
BnaC03g04830D	GO:0030170
BnaC03g04180D	GO:0005737
BnaC03g04180D	GO:0006633
BnaC03g04180D	GO:0016836
BnaC03g03860D	GO:0005524
BnaC03g03860D	GO:0006457
BnaC03g03860D	GO:0051082
BnaC03g03000D	GO:0003676
BnaC03g03000D	GO:0016442
BnaC03g03000D	GO:0031047
BnaC03g00160D	GO:0006826
BnaC03g00160D	GO:0006879
BnaC03g00160D	GO:0008199
BnaC03g00160D	GO:0016491
BnaC03g00160D	GO:0046914
BnaC03g00160D	GO:0055114
BnaC02g46810D	GO:0016020
BnaC02g46710D	GO:0004618
BnaC02g46710D	GO:0006096
BnaC02g44850D	GO:0000287
BnaC02g44850D	GO:0003824
BnaC02g44850D	GO:0004743
BnaC02g44850D	GO:0006096
BnaC02g44850D	GO:0030955
BnaC02g40260D	GO:0003924
BnaC02g40260D	GO:0005525
BnaC02g39740D	GO:0000166
BnaC02g39740D	GO:0004812
BnaC02g39740D	GO:0004828
BnaC02g39740D	GO:0005524
BnaC02g39740D	GO:0005737
BnaC02g39740D	GO:0006418
BnaC02g39740D	GO:0006434
BnaC02g37030D	GO:0012511
BnaC02g37030D	GO:0016021
BnaC02g33150D	GO:0009055
BnaC02g33150D	GO:0016491
BnaC02g33150D	GO:0030151
BnaC02g33150D	GO:0046872
BnaC02g33150D	GO:0055114
BnaC02g31030D	GO:0003924
BnaC02g31030D	GO:0005200
BnaC02g31030D	GO:0005525
BnaC02g31030D	GO:0005874
BnaC02g31030D	GO:0006184
BnaC02g31030D	GO:0007017
BnaC02g31030D	GO:0043234
BnaC02g31030D	GO:0051258
BnaC02g28980D	GO:0004550
BnaC02g28980D	GO:0005524
BnaC02g28980D	GO:0006165
BnaC02g28980D	GO:0006183
BnaC02g28980D	GO:0006228
BnaC02g28980D	GO:0006241
BnaC02g24950D	GO:0019904
BnaC02g22980D	GO:0000287
BnaC02g22980D	GO:0003862
BnaC02g22980D	GO:0005737
BnaC02g22980D	GO:0009098
BnaC02g22980D	GO:0051287
BnaC02g22980D	GO:0055114
BnaC02g22900D	GO:0000166
BnaC02g22900D	GO:0008152
BnaC02g22900D	GO:0015979
BnaC02g22900D	GO:0015995
BnaC02g22900D	GO:0016491
BnaC02g22900D	GO:0045550
BnaC02g22900D	GO:0051188
BnaC02g22900D	GO:0055114
BnaC02g13210D	GO:0006457
BnaC02g13210D	GO:0015031
BnaC02g12750D	GO:0005524
BnaC02g12750D	GO:0006457
BnaC02g12750D	GO:0006950
BnaC02g12750D	GO:0051082
BnaC02g12370D	GO:0008428
BnaC02g12370D	GO:0051252
BnaC02g07040D	GO:0006807
BnaC02g06060D	GO:0000166
BnaC02g06060D	GO:0005524
BnaC02g06060D	GO:0005737
BnaC02g06060D	GO:0009408
BnaC02g06060D	GO:0016485
BnaC02g06060D	GO:0017111
BnaC02g06060D	GO:0019538
BnaC02g04760D	GO:0015986
BnaC02g02870D	GO:0003824
BnaC02g02870D	GO:0004474
BnaC02g02870D	GO:0006097
BnaC02g01650D	GO:0003676
BnaC02g01650D	GO:0016442
BnaC02g01650D	GO:0031047
BnaC02g01240D	GO:0004418
BnaC02g01240D	GO:0018160
BnaC02g01240D	GO:0033014
BnaC02g00250D	GO:0004222
BnaC02g00250D	GO:0006508
BnaC02g00250D	GO:0008237
BnaC01g43700D	GO:0003824
BnaC01g43700D	GO:0005975
BnaC01g43250D	GO:0045735
BnaC01g41470D	GO:0004357
BnaC01g41470D	GO:0006750
BnaC01g38750D	GO:0006952
BnaC01g38750D	GO:0009607
BnaC01g35830D	GO:0003824
BnaC01g35830D	GO:0004630
BnaC01g35830D	GO:0005509
BnaC01g35830D	GO:0005515
BnaC01g35830D	GO:0008152
BnaC01g35830D	GO:0016020
BnaC01g35830D	GO:0046470
BnaC01g28440D	GO:0004739
BnaC01g28440D	GO:0006096
BnaC01g28440D	GO:0008152
BnaC01g28440D	GO:0043231
BnaC01g28440D	GO:0055114
BnaC01g26830D	GO:0000166
BnaC01g26830D	GO:0008152
BnaC01g26830D	GO:0016491
BnaC01g22710D	GO:0004124
BnaC01g22710D	GO:0006535
BnaC01g22060D	GO:0005524
BnaC01g22060D	GO:0005737
BnaC01g22060D	GO:0008152
BnaC01g22060D	GO:0016301
BnaC01g21750D	GO:0009523
BnaC01g21750D	GO:0009539
BnaC01g21750D	GO:0009767
BnaC01g21750D	GO:0015979
BnaC01g21750D	GO:0016021
BnaC01g21750D	GO:0020037
BnaC01g21750D	GO:0030096
BnaC01g21750D	GO:0046872
BnaC01g19310D	GO:0045735
BnaC01g17000D	GO:0008168
BnaC01g17000D	GO:0015995
BnaC01g17000D	GO:0046406
BnaC01g16480D	GO:0004347
BnaC01g16480D	GO:0006094
BnaC01g16480D	GO:0006096
BnaC01g14070D	GO:0005515
BnaC01g13750D	GO:0005198
BnaC01g13750D	GO:0009507
BnaC01g12690D	GO:0005509
BnaC01g12690D	GO:0009523
BnaC01g12690D	GO:0009654
BnaC01g12690D	GO:0015979
BnaC01g12690D	GO:0019898
BnaC01g12340D	GO:0004252
BnaC01g12340D	GO:0006508
BnaC01g12080D	GO:0003924
BnaC01g12080D	GO:0005525
BnaC01g09900D	GO:0045735
BnaC01g09420D	GO:0003723
BnaC01g09420D	GO:0003746
BnaC01g09420D	GO:0005515
BnaC01g09420D	GO:0005622
BnaC01g09420D	GO:0006414
BnaC01g07580D	GO:0004185
BnaC01g07580D	GO:0006508
BnaC01g07500D	GO:0004177
BnaC01g07500D	GO:0005622
BnaC01g07500D	GO:0005737
BnaC01g07500D	GO:0006508
BnaC01g07500D	GO:0008235
BnaC01g07500D	GO:0019538
BnaC01g07500D	GO:0030145
BnaC01g07270D	GO:0000166
BnaC01g07270D	GO:0003676
BnaC01g07270D	GO:0004812
BnaC01g07270D	GO:0004815
BnaC01g07270D	GO:0005524
BnaC01g07270D	GO:0005737
BnaC01g07270D	GO:0006418
BnaC01g07270D	GO:0006422
BnaC01g07210D	GO:0004175
BnaC01g07210D	GO:0004298
BnaC01g07210D	GO:0005839
BnaC01g07210D	GO:0051603
BnaC01g06460D	GO:0003824
BnaC01g06460D	GO:0006520
BnaC01g06460D	GO:0008483
BnaC01g06460D	GO:0009058
BnaC01g06460D	GO:0030170
BnaC01g06270D	GO:0015078
BnaC01g06270D	GO:0015986
BnaC01g05150D	GO:0006508
BnaC01g05150D	GO:0008237
BnaC01g05150D	GO:0008270
BnaC01g04250D	GO:0008152
BnaC01g04190D	GO:0000166
BnaC01g04190D	GO:0004617
BnaC01g04190D	GO:0006564
BnaC01g04190D	GO:0008152
BnaC01g04190D	GO:0016597
BnaC01g04190D	GO:0048037
BnaC01g04190D	GO:0051287
BnaC01g04190D	GO:0055114
BnaC01g03120D	GO:0005515
BnaC01g02790D	GO:0008152
BnaC01g01140D	GO:0004611
BnaC01g01140D	GO:0004612
BnaC01g01140D	GO:0005524
BnaC01g01140D	GO:0006094
BnaC01g01140D	GO:0017076
BnaC01g00070D	GO:0003824
BnaC01g00070D	GO:0004332
BnaC01g00070D	GO:0006096
BnaAnng40540D	GO:0005509
BnaAnng40540D	GO:0005515
BnaAnng40540D	GO:0005783
BnaAnng40540D	GO:0006457
BnaAnng40540D	GO:0051082
BnaAnng40060D	GO:0051920
BnaAnng40060D	GO:0055114
BnaAnng35370D	GO:0003824
BnaAnng35370D	GO:0005975
BnaAnng34370D	GO:0016491
BnaAnng34370D	GO:0055114
BnaAnng30740D	GO:0005838
BnaAnng30740D	GO:0006508
BnaAnng30450D	GO:0005488
BnaAnng25690D	GO:0000062
BnaAnng25180D	GO:0016209
BnaAnng25180D	GO:0016491
BnaAnng25180D	GO:0051920
BnaAnng25180D	GO:0055114
BnaAnng21140D	GO:0000015
BnaAnng21140D	GO:0000287
BnaAnng21140D	GO:0004634
BnaAnng21140D	GO:0006096
BnaAnng17940D	GO:0004046
BnaAnng17940D	GO:0005737
BnaAnng17940D	GO:0006508
BnaAnng17940D	GO:0006520
BnaAnng17940D	GO:0008152
BnaAnng17940D	GO:0008237
BnaAnng17940D	GO:0016787
BnaAnng15460D	GO:0003746
BnaAnng15460D	GO:0003924
BnaAnng15460D	GO:0005525
BnaAnng15460D	GO:0005737
BnaAnng15460D	GO:0006414
BnaAnng10080D	GO:0005515
BnaAnng09530D	GO:0000166
BnaAnng09530D	GO:0003676
BnaAnng09530D	GO:0004812
BnaAnng09530D	GO:0004824
BnaAnng09530D	GO:0005524
BnaAnng09530D	GO:0005737
BnaAnng09530D	GO:0006418
BnaAnng09530D	GO:0006430
BnaAnng08830D	GO:0000166
BnaAnng08830D	GO:0004013
BnaAnng08830D	GO:0006730
BnaAnng07310D	GO:0003824
BnaAnng07310D	GO:0004332
BnaAnng07310D	GO:0006096
BnaAnng05560D	GO:0004252
BnaAnng05560D	GO:0006508
BnaAnng02090D	GO:0019904
BnaAnng00830D	GO:0003824
BnaAnng00830D	GO:0004474
BnaAnng00830D	GO:0006097
BnaAnng00480D	GO:0005515
BnaAnng00210D	GO:0003824
BnaAnng00210D	GO:0008152
BnaAnng00210D	GO:0042823
BnaA10g28610D	GO:0004867
BnaA10g28060D	GO:0003995
BnaA10g28060D	GO:0003997
BnaA10g28060D	GO:0005777
BnaA10g28060D	GO:0006631
BnaA10g28060D	GO:0006635
BnaA10g28060D	GO:0008152
BnaA10g28060D	GO:0050660
BnaA10g28060D	GO:0055114
BnaA10g27260D	GO:0000166
BnaA10g26650D	GO:0000287
BnaA10g26650D	GO:0004449
BnaA10g26650D	GO:0006099
BnaA10g26650D	GO:0051287
BnaA10g26650D	GO:0055114
BnaA10g26640D	GO:0004001
BnaA10g26640D	GO:0006166
BnaA10g22780D	GO:0000166
BnaA10g22780D	GO:0005524
BnaA10g22780D	GO:0006200
BnaA10g22780D	GO:0006754
BnaA10g22780D	GO:0015986
BnaA10g22780D	GO:0015991
BnaA10g22780D	GO:0015992
BnaA10g22780D	GO:0016887
BnaA10g22780D	GO:0017111
BnaA10g22780D	GO:0046034
BnaA10g22340D	GO:0005524
BnaA10g21510D	GO:0005515
BnaA10g16880D	GO:0003871
BnaA10g16880D	GO:0008270
BnaA10g16880D	GO:0008652
BnaA10g16880D	GO:0009086
BnaA10g15420D	GO:0055085
BnaA10g15410D	GO:0003924
BnaA10g15410D	GO:0005200
BnaA10g15410D	GO:0005525
BnaA10g15410D	GO:0005874
BnaA10g15410D	GO:0006184
BnaA10g15410D	GO:0007017
BnaA10g15410D	GO:0043234
BnaA10g15410D	GO:0051258
BnaA10g15260D	GO:0005198
BnaA10g15260D	GO:0009507
BnaA10g14770D	GO:0005524
BnaA10g14770D	GO:0005737
BnaA10g14770D	GO:0006457
BnaA10g13990D	GO:0005506
BnaA10g13990D	GO:0009055
BnaA10g13990D	GO:0015979
BnaA10g13990D	GO:0020037
BnaA10g13990D	GO:0031361
BnaA10g13950D	GO:0000287
BnaA10g13950D	GO:0015977
BnaA10g13950D	GO:0016984
BnaA10g13400D	GO:0005506
BnaA10g13400D	GO:0008299
BnaA10g13400D	GO:0016114
BnaA10g13400D	GO:0046429
BnaA10g13400D	GO:0055114
BnaA10g11590D	GO:0005975
BnaA10g11590D	GO:0009045
BnaA10g07730D	GO:0000287
BnaA10g07730D	GO:0005975
BnaA10g06850D	GO:0020037
BnaA10g02560D	GO:0000166
BnaA10g02560D	GO:0003824
BnaA10g02560D	GO:0005975
BnaA10g02560D	GO:0006108
BnaA10g02560D	GO:0016491
BnaA10g02560D	GO:0016615
BnaA10g02560D	GO:0030060
BnaA10g02560D	GO:0044262
BnaA10g02560D	GO:0055114
BnaA10g02240D	GO:0045735
BnaA10g01960D	GO:0004109
BnaA10g01960D	GO:0006779
BnaA10g01960D	GO:0055114
BnaA10g01200D	GO:0004252
BnaA10g01200D	GO:0006508
BnaA10g00570D	GO:0005515
BnaA09g52180D	GO:0004197
BnaA09g52180D	GO:0006508
BnaA09g52180D	GO:0008234
BnaA09g52180D	GO:0050790
BnaA09g50780D	GO:0045735
BnaA09g49520D	GO:0003677
BnaA09g49520D	GO:0006275
BnaA09g49520D	GO:0030337
BnaA09g49520D	GO:0043626
BnaA09g49190D	GO:0004601
BnaA09g49190D	GO:0006979
BnaA09g49190D	GO:0020037
BnaA09g49190D	GO:0055114
BnaA09g48390D	GO:0000166
BnaA09g48390D	GO:0002161
BnaA09g48390D	GO:0004812
BnaA09g48390D	GO:0004823
BnaA09g48390D	GO:0005524
BnaA09g48390D	GO:0005737
BnaA09g48390D	GO:0006418
BnaA09g48390D	GO:0006429
BnaA09g48380D	GO:0003746
BnaA09g48380D	GO:0005515
BnaA09g48380D	GO:0005853
BnaA09g48380D	GO:0006414
BnaA09g43270D	GO:0016491
BnaA09g43270D	GO:0055114
BnaA09g43150D	GO:0006950
BnaA09g43150D	GO:0009415
BnaA09g39610D	GO:0003755
BnaA09g39610D	GO:0006457
BnaA09g38720D	GO:0003824
BnaA09g38720D	GO:0004802
BnaA09g38720D	GO:0008152
BnaA09g36240D	GO:0008270
BnaA09g36240D	GO:0015979
BnaA09g36240D	GO:0015995
BnaA09g36240D	GO:0016491
BnaA09g36240D	GO:0046872
BnaA09g36240D	GO:0046914
BnaA09g36240D	GO:0048529
BnaA09g36240D	GO:0055114
BnaA09g35800D	GO:0004784
BnaA09g35800D	GO:0006801
BnaA09g35800D	GO:0046872
BnaA09g35800D	GO:0055114
BnaA09g35020D	GO:0003824
BnaA09g35020D	GO:0004807
BnaA09g35020D	GO:0008152
BnaA09g33970D	GO:0005524
BnaA09g33340D	GO:0000287
BnaA09g33340D	GO:0003824
BnaA09g33340D	GO:0004743
BnaA09g33340D	GO:0006096
BnaA09g33340D	GO:0030955
BnaA09g33330D	GO:0016491
BnaA09g33290D	GO:0003824
BnaA09g33290D	GO:0004332
BnaA09g33290D	GO:0006096
BnaA09g24910D	GO:0000062
BnaA09g22160D	GO:0004550
BnaA09g22160D	GO:0005524
BnaA09g22160D	GO:0006165
BnaA09g22160D	GO:0006183
BnaA09g22160D	GO:0006228
BnaA09g22160D	GO:0006241
BnaA09g21570D	GO:0004602
BnaA09g21570D	GO:0006979
BnaA09g21570D	GO:0055114
BnaA09g19870D	GO:0005509
BnaA09g19870D	GO:0009523
BnaA09g19870D	GO:0009654
BnaA09g19870D	GO:0015979
BnaA09g19870D	GO:0019898
BnaA09g16230D	GO:0006662
BnaA09g16230D	GO:0009055
BnaA09g16230D	GO:0015035
BnaA09g16230D	GO:0045454
BnaA09g16190D	GO:0004347
BnaA09g16190D	GO:0006094
BnaA09g16190D	GO:0006096
BnaA09g16030D	GO:0004175
BnaA09g16030D	GO:0004298
BnaA09g16030D	GO:0005839
BnaA09g16030D	GO:0051603
BnaA09g14400D	GO:0004866
BnaA09g12780D	GO:0005515
BnaA09g12770D	GO:0003746
BnaA09g12770D	GO:0003924
BnaA09g12770D	GO:0005525
BnaA09g12770D	GO:0005622
BnaA09g12770D	GO:0006414
BnaA09g11300D	GO:0016491
BnaA09g11300D	GO:0055114
BnaA09g08780D	GO:0003755
BnaA09g08780D	GO:0006457
BnaA09g06670D	GO:0003824
BnaA09g06670D	GO:0008483
BnaA09g06670D	GO:0030170
BnaA09g06670D	GO:0033014
BnaA09g06530D	GO:0004550
BnaA09g06530D	GO:0005515
BnaA09g06530D	GO:0005524
BnaA09g06530D	GO:0006165
BnaA09g06530D	GO:0006183
BnaA09g06530D	GO:0006228
BnaA09g06530D	GO:0006241
BnaA09g06330D	GO:0009055
BnaA09g06330D	GO:0015035
BnaA09g06330D	GO:0045454
BnaA09g04290D	GO:0005515
BnaA09g02110D	GO:0012511
BnaA09g02110D	GO:0016021
BnaA09g01470D	GO:0008121
BnaA09g01470D	GO:0009496
BnaA09g01470D	GO:0015979
BnaA09g01470D	GO:0016020
BnaA09g01470D	GO:0016491
BnaA09g01470D	GO:0042651
BnaA09g01470D	GO:0055114
BnaA08g31350D	GO:0003824
BnaA08g31350D	GO:0005975
BnaA08g29810D	GO:0005975
BnaA08g29810D	GO:0042578
BnaA08g27880D	GO:0000166
BnaA08g27880D	GO:0003824
BnaA08g27880D	GO:0005975
BnaA08g27880D	GO:0006108
BnaA08g27880D	GO:0016491
BnaA08g27880D	GO:0016615
BnaA08g27880D	GO:0030060
BnaA08g27880D	GO:0044262
BnaA08g27880D	GO:0055114
BnaA08g25040D	GO:0004190
BnaA08g25040D	GO:0006508
BnaA08g25040D	GO:0006629
BnaA08g21180D	GO:0005783
BnaA08g21180D	GO:0006662
BnaA08g21180D	GO:0009055
BnaA08g21180D	GO:0015035
BnaA08g21180D	GO:0016853
BnaA08g21180D	GO:0045454
BnaA08g20600D	GO:0000287
BnaA08g20600D	GO:0005975
BnaA08g18960D	GO:0003999
BnaA08g18960D	GO:0005737
BnaA08g18960D	GO:0006168
BnaA08g18960D	GO:0009116
BnaA08g18140D	GO:0005515
BnaA08g17660D	GO:0016020
BnaA08g16980D	GO:0005515
BnaA08g16980D	GO:0006511
BnaA08g16920D	GO:0003755
BnaA08g16920D	GO:0006457
BnaA08g16820D	GO:0003824
BnaA08g16820D	GO:0004332
BnaA08g16820D	GO:0006096
BnaA08g15870D	GO:0005524
BnaA08g15870D	GO:0006457
BnaA08g15870D	GO:0051082
BnaA08g15590D	GO:0006508
BnaA08g15590D	GO:0008234
BnaA08g15380D	GO:0045735
BnaA08g14870D	GO:0008152
BnaA08g14540D	GO:0012511
BnaA08g14540D	GO:0016021
BnaA08g13680D	GO:0045735
BnaA08g11640D	GO:0008171
BnaA08g11470D	GO:0003824
BnaA08g11470D	GO:0009058
BnaA08g11470D	GO:0009089
BnaA08g11470D	GO:0030170
BnaA08g11320D	GO:0000166
BnaA08g11320D	GO:0004617
BnaA08g11320D	GO:0006564
BnaA08g11320D	GO:0008152
BnaA08g11320D	GO:0016597
BnaA08g11320D	GO:0048037
BnaA08g11320D	GO:0051287
BnaA08g11320D	GO:0055114
BnaA08g10870D	GO:0004096
BnaA08g10870D	GO:0006979
BnaA08g10870D	GO:0020037
BnaA08g10870D	GO:0055114
BnaA08g07620D	GO:0008152
BnaA08g05310D	GO:0003824
BnaA08g05310D	GO:0008152
BnaA08g05070D	GO:0008152
BnaA08g05070D	GO:0008652
BnaA08g05070D	GO:0016836
BnaA08g01750D	GO:0003824
BnaA08g01750D	GO:0004222
BnaA08g01750D	GO:0006508
BnaA08g01750D	GO:0046872
BnaA08g01250D	GO:0000166
BnaA08g01250D	GO:0003824
BnaA08g01250D	GO:0005975
BnaA08g01250D	GO:0006108
BnaA08g01250D	GO:0016491
BnaA08g01250D	GO:0016615
BnaA08g01250D	GO:0030060
BnaA08g01250D	GO:0044262
BnaA08g01250D	GO:0055114
BnaA08g01200D	GO:0003824
BnaA08g01200D	GO:0006099
BnaA08g01200D	GO:0008964
BnaA08g01200D	GO:0015977
BnaA08g00760D	GO:0003676
BnaA08g00760D	GO:0004386
BnaA08g00760D	GO:0005524
BnaA08g00760D	GO:0008026
BnaA08g00450D	GO:0005524
BnaA08g00450D	GO:0005737
BnaA08g00450D	GO:0006457
BnaA08g00450D	GO:0042026
BnaA08g00450D	GO:0044267
BnaA08g00390D	GO:0004550
BnaA08g00390D	GO:0005524
BnaA08g00390D	GO:0006165
BnaA08g00390D	GO:0006183
BnaA08g00390D	GO:0006228
BnaA08g00390D	GO:0006241
BnaA07g38540D	GO:0005506
BnaA07g38540D	GO:0016165
BnaA07g38540D	GO:0046872
BnaA07g38540D	GO:0055114
BnaA07g34980D	GO:0004618
BnaA07g34980D	GO:0006096
BnaA07g34930D	GO:0008152
BnaA07g34930D	GO:0016491
BnaA07g34930D	GO:0055114
BnaA07g34180D	GO:0019904
BnaA07g33590D	GO:0005783
BnaA07g33590D	GO:0006662
BnaA07g33590D	GO:0009055
BnaA07g33590D	GO:0015035
BnaA07g33590D	GO:0016853
BnaA07g33590D	GO:0045454
BnaA07g32250D	GO:0000502
BnaA07g32250D	GO:0005515
BnaA07g32250D	GO:0030234
BnaA07g32250D	GO:0042176
BnaA07g31420D	GO:0000166
BnaA07g31420D	GO:0005524
BnaA07g31420D	GO:0017111
BnaA07g31420D	GO:0019538
BnaA07g31190D	GO:0000015
BnaA07g31190D	GO:0000287
BnaA07g31190D	GO:0004634
BnaA07g31190D	GO:0006096
BnaA07g26630D	GO:0000166
BnaA07g26630D	GO:0004222
BnaA07g26630D	GO:0005524
BnaA07g26630D	GO:0006508
BnaA07g26630D	GO:0016020
BnaA07g26630D	GO:0017111
BnaA07g26630D	GO:0030163
BnaA07g25530D	GO:0003824
BnaA07g25530D	GO:0004351
BnaA07g25530D	GO:0006536
BnaA07g25530D	GO:0016831
BnaA07g25530D	GO:0019752
BnaA07g25530D	GO:0030170
BnaA07g25510D	GO:0000287
BnaA07g25510D	GO:0004450
BnaA07g25510D	GO:0006102
BnaA07g25510D	GO:0051287
BnaA07g25510D	GO:0055114
BnaA07g24860D	GO:0005506
BnaA07g24860D	GO:0005515
BnaA07g24860D	GO:0016165
BnaA07g24860D	GO:0046872
BnaA07g24860D	GO:0055114
BnaA07g24400D	GO:0003824
BnaA07g24400D	GO:0005975
BnaA07g21990D	GO:0008152
BnaA07g21990D	GO:0016491
BnaA07g21990D	GO:0055114
BnaA07g20210D	GO:0016787
BnaA07g18600D	GO:0004489
BnaA07g18600D	GO:0005829
BnaA07g18600D	GO:0006555
BnaA07g18600D	GO:0009086
BnaA07g18600D	GO:0055114
BnaA07g16710D	GO:0006826
BnaA07g16710D	GO:0006879
BnaA07g16710D	GO:0008199
BnaA07g16710D	GO:0016491
BnaA07g16710D	GO:0046914
BnaA07g16710D	GO:0055114
BnaA07g15900D	GO:0003824
BnaA07g15900D	GO:0004332
BnaA07g15900D	GO:0006096
BnaA07g14200D	GO:0003824
BnaA07g14200D	GO:0016787
BnaA07g13950D	GO:0045735
BnaA07g13530D	GO:0005524
BnaA07g13530D	GO:0005737
BnaA07g13530D	GO:0006457
BnaA07g13530D	GO:0042026
BnaA07g13530D	GO:0044267
BnaA07g11370D	GO:0004096
BnaA07g11370D	GO:0006979
BnaA07g11370D	GO:0020037
BnaA07g11370D	GO:0055114
BnaA07g10870D	GO:0005783
BnaA07g10870D	GO:0006662
BnaA07g10870D	GO:0009055
BnaA07g10870D	GO:0015035
BnaA07g10870D	GO:0016853
BnaA07g10870D	GO:0045454
BnaA07g06560D	GO:0005198
BnaA07g06560D	GO:0009507
BnaA07g04410D	GO:0004175
BnaA07g04410D	GO:0004298
BnaA07g04410D	GO:0005839
BnaA07g04410D	GO:0006511
BnaA07g04410D	GO:0051603
BnaA07g00860D	GO:0000166
BnaA07g00860D	GO:0004470
BnaA07g00860D	GO:0006108
BnaA07g00860D	GO:0016491
BnaA07g00860D	GO:0016619
BnaA07g00860D	GO:0046872
BnaA07g00860D	GO:0051287
BnaA07g00860D	GO:0055114
BnaA06g38560D	GO:0003872
BnaA06g38560D	GO:0005524
BnaA06g38560D	GO:0005945
BnaA06g38560D	GO:0006096
BnaA06g38560D	GO:0047334
BnaA06g37700D	GO:0003924
BnaA06g37700D	GO:0005200
BnaA06g37700D	GO:0005525
BnaA06g37700D	GO:0005874
BnaA06g37700D	GO:0006184
BnaA06g37700D	GO:0007017
BnaA06g37700D	GO:0043234
BnaA06g37700D	GO:0051258
BnaA06g37230D	GO:0003824
BnaA06g37230D	GO:0004332
BnaA06g37230D	GO:0006096
BnaA06g36310D	GO:0045735
BnaA06g32690D	GO:0003824
BnaA06g32690D	GO:0004559
BnaA06g32690D	GO:0005975
BnaA06g32690D	GO:0006013
BnaA06g32690D	GO:0008270
BnaA06g32690D	GO:0015923
BnaA06g32690D	GO:0030246
BnaA06g30370D	GO:0003824
BnaA06g30370D	GO:0008152
BnaA06g28360D	GO:0000166
BnaA06g28360D	GO:0004812
BnaA06g28360D	GO:0004829
BnaA06g28360D	GO:0005524
BnaA06g28360D	GO:0005737
BnaA06g28360D	GO:0006418
BnaA06g28360D	GO:0006435
BnaA06g28360D	GO:0043039
BnaA06g26260D	GO:0005515
BnaA06g24520D	GO:0004222
BnaA06g24520D	GO:0006508
BnaA06g24520D	GO:0008237
BnaA06g22720D	GO:0003824
BnaA06g22720D	GO:0008483
BnaA06g22720D	GO:0030170
BnaA06g22720D	GO:0033014
BnaA06g22040D	GO:0008152
BnaA06g22040D	GO:0016491
BnaA06g22040D	GO:0055114
BnaA06g19240D	GO:0003824
BnaA06g19240D	GO:0004351
BnaA06g19240D	GO:0006536
BnaA06g19240D	GO:0016831
BnaA06g19240D	GO:0019752
BnaA06g19240D	GO:0030170
BnaA06g16950D	GO:0008152
BnaA06g16950D	GO:0016491
BnaA06g16950D	GO:0055114
BnaA06g15450D	GO:0004175
BnaA06g15450D	GO:0004298
BnaA06g15450D	GO:0005839
BnaA06g15450D	GO:0051603
BnaA06g13760D	GO:0005515
BnaA06g12630D	GO:0003824
BnaA06g12630D	GO:0003852
BnaA06g12630D	GO:0009098
BnaA06g12630D	GO:0019752
BnaA06g11610D	GO:0003824
BnaA06g11610D	GO:0009058
BnaA06g11610D	GO:0030170
BnaA06g08370D	GO:0003872
BnaA06g08370D	GO:0005524
BnaA06g08370D	GO:0005945
BnaA06g08370D	GO:0006002
BnaA06g08370D	GO:0006096
BnaA06g08370D	GO:0047334
BnaA06g07790D	GO:0000166
BnaA06g07790D	GO:0006006
BnaA06g07790D	GO:0050661
BnaA06g07790D	GO:0051287
BnaA06g07790D	GO:0055114
BnaA06g07650D	GO:0004175
BnaA06g07650D	GO:0004298
BnaA06g07650D	GO:0005839
BnaA06g07650D	GO:0051603
BnaA06g06160D	GO:0005515
BnaA06g06030D	GO:0003824
BnaA06g06030D	GO:0004075
BnaA06g06030D	GO:0005524
BnaA06g06030D	GO:0008152
BnaA06g06030D	GO:0016874
BnaA06g06030D	GO:0046872
BnaA06g05540D	GO:0003746
BnaA06g05540D	GO:0005515
BnaA06g05540D	GO:0005853
BnaA06g05540D	GO:0006414
BnaA06g05290D	GO:0005509
BnaA06g05290D	GO:0005515
BnaA06g05290D	GO:0005783
BnaA06g05290D	GO:0006457
BnaA06g05290D	GO:0051082
BnaA06g05150D	GO:0004784
BnaA06g05150D	GO:0006801
BnaA06g05150D	GO:0046872
BnaA06g05150D	GO:0055114
BnaA06g04670D	GO:0000166
BnaA06g04670D	GO:0003824
BnaA06g04670D	GO:0044237
BnaA06g04670D	GO:0050662
BnaA06g04380D	GO:0004601
BnaA06g04380D	GO:0006979
BnaA06g04380D	GO:0020037
BnaA06g04380D	GO:0055114
BnaA06g04090D	GO:0004148
BnaA06g04090D	GO:0005737
BnaA06g04090D	GO:0016491
BnaA06g04090D	GO:0045454
BnaA06g04090D	GO:0050660
BnaA06g04090D	GO:0055114
BnaA06g03080D	GO:0000166
BnaA06g03080D	GO:0003676
BnaA06g03080D	GO:0003723
BnaA06g01050D	GO:0000166
BnaA06g01050D	GO:0003824
BnaA06g01050D	GO:0005975
BnaA06g01050D	GO:0006108
BnaA06g01050D	GO:0016491
BnaA06g01050D	GO:0016615
BnaA06g01050D	GO:0030060
BnaA06g01050D	GO:0044262
BnaA06g01050D	GO:0055114
BnaA05g34880D	GO:0016491
BnaA05g34880D	GO:0055114
BnaA05g34440D	GO:0003861
BnaA05g34440D	GO:0008152
BnaA05g34440D	GO:0009098
BnaA05g34440D	GO:0009316
BnaA05g33360D	GO:0004452
BnaA05g33360D	GO:0008299
BnaA05g33360D	GO:0016787
BnaA05g33200D	GO:0000166
BnaA05g33200D	GO:0006006
BnaA05g33200D	GO:0050661
BnaA05g33200D	GO:0051287
BnaA05g33200D	GO:0055114
BnaA05g32480D	GO:0008152
BnaA05g32480D	GO:0016779
BnaA05g31900D	GO:0000166
BnaA05g31900D	GO:0008152
BnaA05g31900D	GO:0016491
BnaA05g29880D	GO:0005524
BnaA05g29880D	GO:0006457
BnaA05g29880D	GO:0006950
BnaA05g29880D	GO:0051082
BnaA05g29640D	GO:0003824
BnaA05g29640D	GO:0004619
BnaA05g29640D	GO:0005737
BnaA05g29640D	GO:0006007
BnaA05g29640D	GO:0008152
BnaA05g29640D	GO:0030145
BnaA05g29640D	GO:0046872
BnaA05g29070D	GO:0005488
BnaA05g27910D	GO:0006826
BnaA05g27910D	GO:0006879
BnaA05g27910D	GO:0008199
BnaA05g27910D	GO:0016491
BnaA05g27910D	GO:0046914
BnaA05g27910D	GO:0055114
BnaA05g25240D	GO:0006629
BnaA05g25240D	GO:0016787
BnaA05g22970D	GO:0006950
BnaA05g22420D	GO:0003824
BnaA05g22420D	GO:0004356
BnaA05g22420D	GO:0006542
BnaA05g22420D	GO:0006807
BnaA05g21950D	GO:0005524
BnaA05g21950D	GO:0006457
BnaA05g21950D	GO:0044267
BnaA05g21950D	GO:0051082
BnaA05g21350D	GO:0005524
BnaA05g21300D	GO:0003924
BnaA05g21300D	GO:0005525
BnaA05g21300D	GO:0005622
BnaA05g21300D	GO:0006184
BnaA05g21300D	GO:0006886
BnaA05g21300D	GO:0006913
BnaA05g21300D	GO:0007165
BnaA05g21300D	GO:0007264
BnaA05g21300D	GO:0015031
BnaA05g21300D	GO:0016020
BnaA05g19530D	GO:0003824
BnaA05g19530D	GO:0004451
BnaA05g19530D	GO:0008152
BnaA05g19530D	GO:0019752
BnaA05g14590D	GO:0000166
BnaA05g14590D	GO:0003824
BnaA05g14590D	GO:0005975
BnaA05g14590D	GO:0006108
BnaA05g14590D	GO:0016491
BnaA05g14590D	GO:0016615
BnaA05g14590D	GO:0030060
BnaA05g14590D	GO:0044262
BnaA05g14590D	GO:0055114
BnaA05g14040D	GO:0005515
BnaA05g07770D	GO:0000015
BnaA05g07770D	GO:0000287
BnaA05g07770D	GO:0004634
BnaA05g07770D	GO:0006096
BnaA05g04720D	GO:0003824
BnaA05g04720D	GO:0004802
BnaA05g04720D	GO:0008152
BnaA05g03520D	GO:0004124
BnaA05g03520D	GO:0006535
BnaA05g03050D	GO:0006099
BnaA05g03050D	GO:0044262
BnaA05g02260D	GO:0004091
BnaA05g02260D	GO:0018738
BnaA05g02260D	GO:0046294
BnaA05g00500D	GO:0005783
BnaA05g00500D	GO:0006662
BnaA05g00500D	GO:0009055
BnaA05g00500D	GO:0015035
BnaA05g00500D	GO:0016853
BnaA05g00500D	GO:0045454
BnaA04g29010D	GO:0000166
BnaA04g25530D	GO:0009269
BnaA04g25470D	GO:0008757
BnaA04g23300D	GO:0004853
BnaA04g23300D	GO:0006779
BnaA04g20940D	GO:0003924
BnaA04g20940D	GO:0005525
BnaA04g19620D	GO:0000166
BnaA04g19620D	GO:0003824
BnaA04g19620D	GO:0044237
BnaA04g19620D	GO:0050662
BnaA04g17890D	GO:0016491
BnaA04g17890D	GO:0055114
BnaA04g17880D	GO:0016491
BnaA04g17880D	GO:0055114
BnaA04g17280D	GO:0000166
BnaA04g17280D	GO:0003824
BnaA04g17280D	GO:0005524
BnaA04g17280D	GO:0006464
BnaA04g17280D	GO:0008641
BnaA04g10240D	GO:0009055
BnaA04g10240D	GO:0015035
BnaA04g10240D	GO:0045454
BnaA04g08160D	GO:0003824
BnaA04g08160D	GO:0004356
BnaA04g08160D	GO:0006542
BnaA04g08160D	GO:0006807
BnaA04g08090D	GO:0008137
BnaA04g08090D	GO:0009055
BnaA04g08090D	GO:0016020
BnaA04g08090D	GO:0016491
BnaA04g08090D	GO:0042773
BnaA04g08090D	GO:0051536
BnaA04g08090D	GO:0055114
BnaA04g06460D	GO:0003824
BnaA04g06460D	GO:0004372
BnaA04g06460D	GO:0006544
BnaA04g06460D	GO:0006563
BnaA04g06460D	GO:0030170
BnaA04g06420D	GO:0000166
BnaA04g06420D	GO:0004013
BnaA04g06420D	GO:0006730
BnaA04g04440D	GO:0006950
BnaA04g04090D	GO:0003824
BnaA04g04090D	GO:0004588
BnaA04g04090D	GO:0004590
BnaA04g04090D	GO:0006207
BnaA04g04090D	GO:0006221
BnaA04g04090D	GO:0008152
BnaA04g04090D	GO:0009116
BnaA04g04090D	GO:0044205
BnaA04g03580D	GO:0003824
BnaA04g03580D	GO:0004807
BnaA04g03580D	GO:0008152
BnaA04g02300D	GO:0000287
BnaA04g02300D	GO:0004019
BnaA04g02300D	GO:0005525
BnaA04g02300D	GO:0005737
BnaA04g02300D	GO:0006164
BnaA04g01910D	GO:0000166
BnaA04g01910D	GO:0004455
BnaA04g01910D	GO:0008652
BnaA04g01910D	GO:0009082
BnaA04g01910D	GO:0016491
BnaA04g01910D	GO:0050662
BnaA04g01910D	GO:0055114
BnaA04g01120D	GO:0003824
BnaA04g01120D	GO:0004802
BnaA04g01120D	GO:0008152
BnaA03g59920D	GO:0004190
BnaA03g59920D	GO:0006508
BnaA03g59920D	GO:0006629
BnaA03g57920D	GO:0003824
BnaA03g57920D	GO:0004425
BnaA03g57920D	GO:0006568
BnaA03g57920D	GO:0008152
BnaA03g49280D	GO:0000502
BnaA03g49280D	GO:0005488
BnaA03g49280D	GO:0030234
BnaA03g49280D	GO:0042176
BnaA03g43390D	GO:0008152
BnaA03g43390D	GO:0016787
BnaA03g41960D	GO:0003824
BnaA03g41960D	GO:0005524
BnaA03g41960D	GO:0006090
BnaA03g41960D	GO:0016301
BnaA03g41960D	GO:0016310
BnaA03g41740D	GO:0015078
BnaA03g41740D	GO:0015986
BnaA03g41260D	GO:0004175
BnaA03g41260D	GO:0004298
BnaA03g41260D	GO:0005839
BnaA03g41260D	GO:0006511
BnaA03g41260D	GO:0051603
BnaA03g39250D	GO:0004601
BnaA03g39250D	GO:0006979
BnaA03g39250D	GO:0020037
BnaA03g39250D	GO:0055114
BnaA03g38220D	GO:0000166
BnaA03g36420D	GO:0003824
BnaA03g36420D	GO:0004451
BnaA03g36420D	GO:0008152
BnaA03g36420D	GO:0019752
BnaA03g35700D	GO:0005515
BnaA03g34510D	GO:0004478
BnaA03g34510D	GO:0005524
BnaA03g34510D	GO:0006556
BnaA03g33370D	GO:0003824
BnaA03g33370D	GO:0010181
BnaA03g33370D	GO:0016491
BnaA03g33370D	GO:0055114
BnaA03g33070D	GO:0005524
BnaA03g33070D	GO:0005737
BnaA03g33070D	GO:0006457
BnaA03g33070D	GO:0042026
BnaA03g33070D	GO:0044267
BnaA03g32840D	GO:0005524
BnaA03g32840D	GO:0005737
BnaA03g32840D	GO:0042026
BnaA03g32840D	GO:0044267
BnaA03g32440D	GO:0004618
BnaA03g32440D	GO:0006096
BnaA03g31870D	GO:0016209
BnaA03g31870D	GO:0016491
BnaA03g31870D	GO:0051920
BnaA03g31870D	GO:0055114
BnaA03g29710D	GO:0000166
BnaA03g29710D	GO:0003824
BnaA03g29710D	GO:0003857
BnaA03g29710D	GO:0006631
BnaA03g29710D	GO:0008152
BnaA03g29710D	GO:0016491
BnaA03g29710D	GO:0050662
BnaA03g29710D	GO:0055114
BnaA03g29270D	GO:0005524
BnaA03g29270D	GO:0006457
BnaA03g29270D	GO:0044267
BnaA03g29270D	GO:0051082
BnaA03g24520D	GO:0003824
BnaA03g24520D	GO:0005975
BnaA03g24520D	GO:0009058
BnaA03g24520D	GO:0016779
BnaA03g23470D	GO:0004017
BnaA03g23470D	GO:0005524
BnaA03g23470D	GO:0006139
BnaA03g23470D	GO:0019201
BnaA03g23470D	GO:0019205
BnaA03g23470D	GO:0046939
BnaA03g23460D	GO:0004177
BnaA03g23460D	GO:0006508
BnaA03g23460D	GO:0008270
BnaA03g21970D	GO:0005515
BnaA03g21800D	GO:0005783
BnaA03g21800D	GO:0006662
BnaA03g21800D	GO:0009055
BnaA03g21800D	GO:0015035
BnaA03g21800D	GO:0016853
BnaA03g21800D	GO:0045454
BnaA03g18710D	GO:0005524
BnaA03g16750D	GO:0000015
BnaA03g16750D	GO:0000287
BnaA03g16750D	GO:0004634
BnaA03g16750D	GO:0006096
BnaA03g15830D	GO:0016020
BnaA03g15290D	GO:0003824
BnaA03g15290D	GO:0008152
BnaA03g15140D	GO:0015986
BnaA03g14580D	GO:0004602
BnaA03g14580D	GO:0006979
BnaA03g14580D	GO:0055114
BnaA03g14420D	GO:0004747
BnaA03g14420D	GO:0006014
BnaA03g14140D	GO:0005515
BnaA03g13420D	GO:0000166
BnaA03g13420D	GO:0005515
BnaA03g13420D	GO:0005524
BnaA03g13420D	GO:0017111
BnaA03g13420D	GO:0019538
BnaA03g10990D	GO:0008428
BnaA03g10990D	GO:0051252
BnaA03g10790D	GO:0005524
BnaA03g10790D	GO:0006457
BnaA03g10790D	GO:0006950
BnaA03g10790D	GO:0051082
BnaA03g09920D	GO:0005215
BnaA03g09830D	GO:0000166
BnaA03g09830D	GO:0005524
BnaA03g09830D	GO:0005737
BnaA03g09830D	GO:0016787
BnaA03g09830D	GO:0017111
BnaA03g09830D	GO:0030163
BnaA03g09800D	GO:0000166
BnaA03g09800D	GO:0003824
BnaA03g09800D	GO:0005975
BnaA03g09800D	GO:0006108
BnaA03g09800D	GO:0016491
BnaA03g09800D	GO:0016615
BnaA03g09800D	GO:0046554
BnaA03g09800D	GO:0055114
BnaA03g08140D	GO:0005524
BnaA03g08140D	GO:0005737
BnaA03g08140D	GO:0006457
BnaA03g08140D	GO:0044267
BnaA03g08140D	GO:0051082
BnaA03g06940D	GO:0045735
BnaA02g29000D	GO:0012511
BnaA02g29000D	GO:0016021
BnaA02g27140D	GO:0003824
BnaA02g27140D	GO:0004332
BnaA02g27140D	GO:0006096
BnaA02g23180D	GO:0004497
BnaA02g23180D	GO:0005506
BnaA02g23180D	GO:0009055
BnaA02g23180D	GO:0020037
BnaA02g23180D	GO:0055114
BnaA02g22500D	GO:0045735
BnaA02g15010D	GO:0008152
BnaA02g12330D	GO:0016491
BnaA02g09180D	GO:0006457
BnaA02g09180D	GO:0015031
BnaA02g08820D	GO:0005524
BnaA02g08820D	GO:0006457
BnaA02g08820D	GO:0006950
BnaA02g08820D	GO:0051082
BnaA02g05060D	GO:0005524
BnaA02g05060D	GO:0005737
BnaA02g05060D	GO:0006457
BnaA02g04630D	GO:0000166
BnaA02g04630D	GO:0003924
BnaA02g04630D	GO:0005524
BnaA02g04630D	GO:0005525
BnaA02g04630D	GO:0005622
BnaA02g04630D	GO:0005737
BnaA02g04630D	GO:0006184
BnaA02g04630D	GO:0006886
BnaA02g04630D	GO:0006913
BnaA02g04630D	GO:0007165
BnaA02g04630D	GO:0007264
BnaA02g04630D	GO:0015031
BnaA02g04630D	GO:0016020
BnaA02g04630D	GO:0016787
BnaA02g04630D	GO:0017111
BnaA02g04630D	GO:0030163
BnaA02g04500D	GO:0005488
BnaA02g04500D	GO:0005515
BnaA02g03770D	GO:0003871
BnaA02g03770D	GO:0008270
BnaA02g03770D	GO:0008652
BnaA02g03770D	GO:0009086
BnaA02g01680D	GO:0005215
BnaA02g01680D	GO:0005743
BnaA02g01680D	GO:0006810
BnaA02g01680D	GO:0055085
BnaA02g00870D	GO:0003676
BnaA02g00870D	GO:0004386
BnaA02g00870D	GO:0005524
BnaA02g00870D	GO:0008026
BnaA02g00540D	GO:0019904
BnaA02g00100D	GO:0000166
BnaA02g00100D	GO:0003824
BnaA02g00100D	GO:0005975
BnaA02g00100D	GO:0006108
BnaA02g00100D	GO:0016491
BnaA02g00100D	GO:0016615
BnaA02g00100D	GO:0030060
BnaA02g00100D	GO:0044262
BnaA02g00100D	GO:0055114
BnaA01g34170D	GO:0005524
BnaA01g34170D	GO:0015986
BnaA01g34170D	GO:0015992
BnaA01g34170D	GO:0046034
BnaA01g32050D	GO:0004001
BnaA01g32050D	GO:0006166
BnaA01g31910D	GO:0006952
BnaA01g31910D	GO:0009607
BnaA01g31820D	GO:0004368
BnaA01g31820D	GO:0006072
BnaA01g31820D	GO:0009331
BnaA01g31820D	GO:0016491
BnaA01g31820D	GO:0055114
BnaA01g25880D	GO:0003824
BnaA01g25880D	GO:0008762
BnaA01g25880D	GO:0016491
BnaA01g25880D	GO:0050660
BnaA01g25880D	GO:0055114
BnaA01g24820D	GO:0003824
BnaA01g24820D	GO:0008483
BnaA01g24820D	GO:0030170
BnaA01g24560D	GO:0045735
BnaA01g21430D	GO:0000166
BnaA01g21430D	GO:0008152
BnaA01g21430D	GO:0016491
BnaA01g20520D	GO:0000166
BnaA01g20520D	GO:0005515
BnaA01g20520D	GO:0005524
BnaA01g20520D	GO:0017111
BnaA01g20520D	GO:0019538
BnaA01g18450D	GO:0003824
BnaA01g18450D	GO:0005524
BnaA01g18450D	GO:0006090
BnaA01g18450D	GO:0016301
BnaA01g18450D	GO:0016310
BnaA01g18160D	GO:0003995
BnaA01g18160D	GO:0003997
BnaA01g18160D	GO:0005777
BnaA01g18160D	GO:0006631
BnaA01g18160D	GO:0006635
BnaA01g18160D	GO:0008152
BnaA01g18160D	GO:0050660
[truncated: 147 more rows]

## Sheet: Both down
BnaCnng77870D	GO:0051920
BnaCnng77870D	GO:0055114
BnaCnng57830D	GO:0000166
BnaCnng57830D	GO:0008152
BnaCnng57830D	GO:0016491
BnaCnng28630D	GO:0045735
BnaCnng08430D	GO:0004602
BnaCnng08430D	GO:0006979
BnaCnng08430D	GO:0055114
BnaC09g43060D	GO:0006629
BnaC09g43060D	GO:0016787
BnaC09g14950D	GO:0004866
BnaC09g08130D	GO:0006950
BnaC09g08130D	GO:0009415
BnaC09g03710D	GO:0005515
BnaC08g43570D	GO:0045735
BnaC08g29170D	GO:0006950
BnaC08g27300D	GO:0004784
BnaC08g27300D	GO:0006801
BnaC08g27300D	GO:0046872
BnaC08g27300D	GO:0055114
BnaC08g22660D	GO:0004175
BnaC08g22660D	GO:0004298
BnaC08g22660D	GO:0005839
BnaC08g22660D	GO:0006511
BnaC08g22660D	GO:0051603
BnaC08g18320D	GO:0005634
BnaC08g18320D	GO:0006334
BnaC08g15120D	GO:0004149
BnaC08g15120D	GO:0006099
BnaC08g15120D	GO:0008152
BnaC08g15120D	GO:0045252
BnaC07g48660D	GO:0045735
BnaC07g40770D	GO:0045735
BnaC07g11210D	GO:0000166
BnaC07g11210D	GO:0004316
BnaC07g11210D	GO:0006633
BnaC07g11210D	GO:0008152
BnaC07g11210D	GO:0016491
BnaC07g11210D	GO:0051287
BnaC07g11210D	GO:0055114
BnaC07g09400D	GO:0016020
BnaC06g37860D	GO:0000166
BnaC06g37860D	GO:0008270
BnaC06g37860D	GO:0016491
BnaC06g37860D	GO:0055114
BnaC06g21150D	GO:0000166
BnaC06g21150D	GO:0008270
BnaC06g21150D	GO:0016491
BnaC06g21150D	GO:0055114
BnaC06g06810D	GO:0006629
BnaC06g06810D	GO:0016787
BnaC05g11190D	GO:0003824
BnaC05g11190D	GO:0005975
BnaC05g02160D	GO:0045735
BnaC04g32530D	GO:0012511
BnaC04g32530D	GO:0016021
BnaC04g21530D	GO:0003755
BnaC04g21530D	GO:0006457
BnaC04g15710D	GO:0045735
BnaC03g61870D	GO:0045735
BnaC03g48460D	GO:0045735
BnaC03g41580D	GO:0005515
BnaC03g32430D	GO:0005515
BnaC03g32430D	GO:0012511
BnaC03g32430D	GO:0016021
BnaC03g31330D	GO:0006808
BnaC03g31330D	GO:0030234
BnaC03g16690D	GO:0003824
BnaC03g16690D	GO:0004314
BnaC03g16690D	GO:0005515
BnaC03g16690D	GO:0008152
BnaC03g16690D	GO:0016740
BnaC03g04180D	GO:0005737
BnaC03g04180D	GO:0006633
BnaC03g04180D	GO:0016836
BnaC02g37030D	GO:0012511
BnaC02g37030D	GO:0016021
BnaC01g43700D	GO:0003824
BnaC01g43700D	GO:0005975
BnaC01g43250D	GO:0045735
BnaC01g26830D	GO:0000166
BnaC01g26830D	GO:0008152
BnaC01g26830D	GO:0016491
BnaC01g19310D	GO:0045735
BnaC01g17000D	GO:0008168
BnaC01g17000D	GO:0015995
BnaC01g17000D	GO:0046406
BnaC01g09900D	GO:0045735
BnaAnng34370D	GO:0016491
BnaAnng34370D	GO:0055114
BnaAnng00480D	GO:0005515
BnaA10g27260D	GO:0000166
BnaA10g26640D	GO:0004001
BnaA10g26640D	GO:0006166
BnaA10g02240D	GO:0045735
BnaA09g50780D	GO:0045735
BnaA09g43150D	GO:0006950
BnaA09g43150D	GO:0009415
BnaA09g35800D	GO:0004784
BnaA09g35800D	GO:0006801
BnaA09g35800D	GO:0046872
BnaA09g35800D	GO:0055114
BnaA09g33330D	GO:0016491
BnaA09g16030D	GO:0004175
BnaA09g16030D	GO:0004298
BnaA09g16030D	GO:0005839
BnaA09g16030D	GO:0051603
BnaA09g14400D	GO:0004866
BnaA09g06330D	GO:0009055
BnaA09g06330D	GO:0015035
BnaA09g06330D	GO:0045454
BnaA09g04290D	GO:0005515
BnaA09g02110D	GO:0012511
BnaA09g02110D	GO:0016021
BnaA08g16920D	GO:0003755
BnaA08g16920D	GO:0006457
BnaA08g15380D	GO:0045735
BnaA08g14540D	GO:0012511
BnaA08g14540D	GO:0016021
BnaA08g13680D	GO:0045735
BnaA07g31420D	GO:0000166
BnaA07g31420D	GO:0005524
BnaA07g31420D	GO:0017111
BnaA07g31420D	GO:0019538
BnaA07g24860D	GO:0005506
BnaA07g24860D	GO:0005515
BnaA07g24860D	GO:0016165
BnaA07g24860D	GO:0046872
BnaA07g24860D	GO:0055114
BnaA07g13950D	GO:0045735
BnaA06g36310D	GO:0045735
BnaA05g31900D	GO:0000166
BnaA05g31900D	GO:0008152
BnaA05g31900D	GO:0016491
BnaA05g14040D	GO:0005515
BnaA05g00500D	GO:0005783
BnaA05g00500D	GO:0006662
BnaA05g00500D	GO:0009055
BnaA05g00500D	GO:0015035
BnaA05g00500D	GO:0016853
BnaA05g00500D	GO:0045454
BnaA03g59920D	GO:0004190
BnaA03g59920D	GO:0006508
BnaA03g59920D	GO:0006629
BnaA03g35700D	GO:0005515
BnaA03g23470D	GO:0004017
BnaA03g23470D	GO:0005524
BnaA03g23470D	GO:0006139
BnaA03g23470D	GO:0019201
BnaA03g23470D	GO:0019205
BnaA03g23470D	GO:0046939
BnaA03g14580D	GO:0004602
BnaA03g14580D	GO:0006979
BnaA03g14580D	GO:0055114
BnaA03g14140D	GO:0005515
BnaA03g09920D	GO:0005215
BnaA03g06940D	GO:0045735
BnaA02g29000D	GO:0012511
BnaA02g29000D	GO:0016021
BnaA02g22500D	GO:0045735
BnaA01g24560D	GO:0045735
BnaA01g21430D	GO:0000166
BnaA01g21430D	GO:0008152
BnaA01g21430D	GO:0016491
BnaA01g18450D	GO:0003824
BnaA01g18450D	GO:0005524
BnaA01g18450D	GO:0006090
BnaA01g18450D	GO:0016301
BnaA01g18450D	GO:0016310
BnaA01g16230D	GO:0045735
BnaA01g00390D	GO:0008152
80
81
82
83
84
85
86
87
88
89
90
91
92
93
94
95
96
97
98
99
100
101
102
103
104
105
106
107
108
109
110

## Sheet: Both up
BnaCnng75920D	GO:0004478
BnaCnng75920D	GO:0005524
BnaCnng75920D	GO:0006556
BnaCnng53320D	GO:0003824
BnaCnng53320D	GO:0005975
BnaCnng12620D	GO:0005524
BnaCnng12620D	GO:0015986
BnaCnng12620D	GO:0015991
BnaCnng12620D	GO:0015992
BnaCnng12620D	GO:0046034
BnaCnng12150D	GO:0008152
BnaCnng12150D	GO:0016491
BnaCnng12150D	GO:0055114
BnaCnng01440D	GO:0004197
BnaCnng01440D	GO:0006508
BnaCnng01440D	GO:0008234
BnaCnng01440D	GO:0050790
BnaC09g28660D	GO:0005524
BnaC09g28660D	GO:0006457
BnaC09g28660D	GO:0006950
BnaC09g28660D	GO:0051082
BnaC09g27610D	GO:0000287
BnaC09g27590D	GO:0000166
BnaC09g27590D	GO:0005524
BnaC09g27590D	GO:0015986
BnaC09g27590D	GO:0015991
BnaC09g27590D	GO:0015992
BnaC09g27590D	GO:0017111
BnaC09g27590D	GO:0046034
BnaC09g17220D	GO:0032934
BnaC09g12890D	GO:0000166
BnaC09g12890D	GO:0008831
BnaC09g12890D	GO:0045226
BnaC09g07990D	GO:0005509
BnaC09g07990D	GO:0009523
BnaC09g07990D	GO:0009654
BnaC09g07990D	GO:0015979
BnaC09g07990D	GO:0019898
BnaC09g07990D	GO:0042549
BnaC08g48460D	GO:0003824
BnaC08g48460D	GO:0008152
BnaC08g39130D	GO:0005524
BnaC08g39130D	GO:0005737
BnaC08g39130D	GO:0006457
BnaC08g24060D	GO:0016491
BnaC08g24060D	GO:0050660
BnaC08g24060D	GO:0055114
BnaC08g16730D	GO:0004427
BnaC08g16730D	GO:0009678
BnaC08g16730D	GO:0015992
BnaC08g16730D	GO:0016020
BnaC08g15790D	GO:0009507
BnaC08g15790D	GO:0016853
BnaC08g07850D	GO:0005524
BnaC08g07850D	GO:0005975
BnaC08g07850D	GO:0008152
BnaC08g07850D	GO:0008974
BnaC08g07850D	GO:0016301
BnaC08g07440D	GO:0005960
BnaC08g07440D	GO:0006546
BnaC08g07440D	GO:0019464
BnaC08g01880D	GO:0005509
BnaC08g01880D	GO:0009523
BnaC08g01880D	GO:0009654
BnaC08g01880D	GO:0015979
BnaC08g01880D	GO:0019898
BnaC07g40900D	GO:0000166
BnaC07g40900D	GO:0005515
BnaC07g40900D	GO:0008152
BnaC07g40900D	GO:0008270
BnaC07g40900D	GO:0016491
BnaC07g40900D	GO:0016630
BnaC07g40900D	GO:0055114
BnaC07g27420D	GO:0000166
BnaC07g27420D	GO:0003824
BnaC07g27420D	GO:0044237
BnaC07g27420D	GO:0050662
BnaC07g17990D	GO:0005515
BnaC06g27910D	GO:0003824
BnaC06g27910D	GO:0004655
BnaC06g27910D	GO:0033014
BnaC06g27910D	GO:0046872
BnaC06g26190D	GO:0005506
BnaC06g26190D	GO:0005515
BnaC06g26190D	GO:0016165
BnaC06g26190D	GO:0046872
BnaC06g26190D	GO:0055114
BnaC06g20480D	GO:0019904
BnaC06g20430D	GO:0005515
BnaC06g20290D	GO:0005524
BnaC06g20290D	GO:0015991
BnaC06g20290D	GO:0015992
BnaC06g20290D	GO:0046034
BnaC06g03660D	GO:0004329
BnaC06g03660D	GO:0005524
BnaC06g03660D	GO:0009396
BnaC05g45070D	GO:0000166
BnaC05g45070D	GO:0003824
BnaC05g45070D	GO:0003857
BnaC05g45070D	GO:0006631
BnaC05g45070D	GO:0008152
BnaC05g45070D	GO:0016491
BnaC05g45070D	GO:0050662
BnaC05g45070D	GO:0055114
BnaC05g38210D	GO:0006662
BnaC05g38210D	GO:0009055
BnaC05g38210D	GO:0015035
BnaC05g38210D	GO:0045454
BnaC05g27530D	GO:0005509
BnaC05g27530D	GO:0005544
BnaC05g24360D	GO:0005524
BnaC05g24360D	GO:0006457
BnaC05g24360D	GO:0006950
BnaC05g24360D	GO:0051082
BnaC05g18910D	GO:0003824
BnaC04g41630D	GO:0003824
BnaC04g41630D	GO:0006520
BnaC04g41630D	GO:0008483
BnaC04g41630D	GO:0009058
BnaC04g41630D	GO:0030170
BnaC04g39420D	GO:0005524
BnaC04g39420D	GO:0005737
BnaC04g39420D	GO:0006457
BnaC04g39420D	GO:0042026
BnaC04g39420D	GO:0044267
BnaC04g36640D	GO:0008152
BnaC04g36640D	GO:0016491
BnaC04g36640D	GO:0055114
BnaC04g35330D	GO:0000166
BnaC04g35330D	GO:0003824
BnaC04g35330D	GO:0005975
BnaC04g35330D	GO:0006108
BnaC04g35330D	GO:0016491
BnaC04g35330D	GO:0016615
BnaC04g35330D	GO:0030060
BnaC04g35330D	GO:0044262
BnaC04g35330D	GO:0055114
BnaC04g33690D	GO:0003824
BnaC04g33690D	GO:0004807
BnaC04g33690D	GO:0008152
BnaC04g29670D	GO:0003824
BnaC04g29670D	GO:0004356
BnaC04g29670D	GO:0006542
BnaC04g29670D	GO:0006807
BnaC04g08360D	GO:0004478
BnaC04g08360D	GO:0005524
BnaC04g08360D	GO:0006556
BnaC04g05030D	GO:0005737
BnaC04g05030D	GO:0006457
BnaC03g46570D	GO:0004601
BnaC03g46570D	GO:0006979
BnaC03g46570D	GO:0020037
BnaC03g46570D	GO:0055114
BnaC03g26120D	GO:0005515
BnaC03g24020D	GO:0003861
BnaC03g24020D	GO:0008152
BnaC03g24020D	GO:0009098
BnaC03g24020D	GO:0009316
BnaC03g10240D	GO:0005524
BnaC03g10240D	GO:0005737
BnaC03g10240D	GO:0006457
BnaC03g08690D	GO:0003871
BnaC03g08690D	GO:0008270
BnaC03g08690D	GO:0008652
BnaC03g08690D	GO:0009086
BnaC03g04830D	GO:0003824
BnaC03g04830D	GO:0006520
BnaC03g04830D	GO:0008483
BnaC03g04830D	GO:0009058
BnaC03g04830D	GO:0030170
BnaC03g00160D	GO:0006826
BnaC03g00160D	GO:0006879
BnaC03g00160D	GO:0008199
BnaC03g00160D	GO:0016491
BnaC03g00160D	GO:0046914
BnaC03g00160D	GO:0055114
BnaC02g39740D	GO:0000166
BnaC02g39740D	GO:0004812
BnaC02g39740D	GO:0004828
BnaC02g39740D	GO:0005524
BnaC02g39740D	GO:0005737
BnaC02g39740D	GO:0006418
BnaC02g39740D	GO:0006434
BnaC02g31030D	GO:0003924
BnaC02g31030D	GO:0005200
BnaC02g31030D	GO:0005525
BnaC02g31030D	GO:0005874
BnaC02g31030D	GO:0006184
BnaC02g31030D	GO:0007017
BnaC02g31030D	GO:0043234
BnaC02g31030D	GO:0051258
BnaC02g24950D	GO:0019904
BnaC02g13210D	GO:0006457
BnaC02g13210D	GO:0015031
BnaC02g02870D	GO:0003824
BnaC02g02870D	GO:0004474
BnaC02g02870D	GO:0006097
BnaC02g01240D	GO:0004418
BnaC02g01240D	GO:0018160
BnaC02g01240D	GO:0033014
BnaC01g41470D	GO:0004357
BnaC01g41470D	GO:0006750
BnaC01g38750D	GO:0006952
BnaC01g38750D	GO:0009607
BnaC01g14070D	GO:0005515
BnaC01g12080D	GO:0003924
BnaC01g12080D	GO:0005525
BnaC01g07500D	GO:0004177
BnaC01g07500D	GO:0005622
BnaC01g07500D	GO:0005737
BnaC01g07500D	GO:0006508
BnaC01g07500D	GO:0008235
BnaC01g07500D	GO:0019538
BnaC01g07500D	GO:0030145
BnaC01g03120D	GO:0005515
BnaC01g02790D	GO:0008152
BnaC01g01140D	GO:0004611
BnaC01g01140D	GO:0004612
BnaC01g01140D	GO:0005524
BnaC01g01140D	GO:0006094
BnaC01g01140D	GO:0017076
BnaAnng02090D	GO:0019904
BnaAnng00830D	GO:0003824
BnaAnng00830D	GO:0004474
BnaAnng00830D	GO:0006097
BnaA10g28060D	GO:0003995
BnaA10g28060D	GO:0003997
BnaA10g28060D	GO:0005777
BnaA10g28060D	GO:0006631
BnaA10g28060D	GO:0006635
BnaA10g28060D	GO:0008152
BnaA10g28060D	GO:0050660
BnaA10g28060D	GO:0055114
BnaA10g22780D	GO:0000166
BnaA10g22780D	GO:0005524
BnaA10g22780D	GO:0006200
BnaA10g22780D	GO:0006754
BnaA10g22780D	GO:0015986
BnaA10g22780D	GO:0015991
BnaA10g22780D	GO:0015992
BnaA10g22780D	GO:0016887
BnaA10g22780D	GO:0017111
BnaA10g22780D	GO:0046034
BnaA10g16880D	GO:0003871
BnaA10g16880D	GO:0008270
BnaA10g16880D	GO:0008652
BnaA10g16880D	GO:0009086
BnaA10g13950D	GO:0000287
BnaA10g13950D	GO:0015977
BnaA10g13950D	GO:0016984
BnaA10g07730D	GO:0000287
BnaA10g07730D	GO:0005975
BnaA10g01960D	GO:0004109
BnaA10g01960D	GO:0006779
BnaA10g01960D	GO:0055114
BnaA10g01200D	GO:0004252
BnaA10g01200D	GO:0006508
BnaA09g52180D	GO:0004197
BnaA09g52180D	GO:0006508
BnaA09g52180D	GO:0008234
BnaA09g52180D	GO:0050790
BnaA09g39610D	GO:0003755
BnaA09g39610D	GO:0006457
BnaA09g38720D	GO:0003824
BnaA09g38720D	GO:0004802
BnaA09g38720D	GO:0008152
BnaA09g36240D	GO:0008270
BnaA09g36240D	GO:0015979
BnaA09g36240D	GO:0015995
BnaA09g36240D	GO:0016491
BnaA09g36240D	GO:0046872
BnaA09g36240D	GO:0046914
BnaA09g36240D	GO:0048529
BnaA09g36240D	GO:0055114
BnaA09g24910D	GO:0000062
BnaA09g06530D	GO:0004550
BnaA09g06530D	GO:0005515
BnaA09g06530D	GO:0005524
BnaA09g06530D	GO:0006165
BnaA09g06530D	GO:0006183
BnaA09g06530D	GO:0006228
BnaA09g06530D	GO:0006241
BnaA09g01470D	GO:0008121
BnaA09g01470D	GO:0009496
BnaA09g01470D	GO:0015979
BnaA09g01470D	GO:0016020
BnaA09g01470D	GO:0016491
BnaA09g01470D	GO:0042651
BnaA09g01470D	GO:0055114
BnaA08g29810D	GO:0005975
BnaA08g29810D	GO:0042578
BnaA08g16980D	GO:0005515
BnaA08g16980D	GO:0006511
BnaA08g16820D	GO:0003824
BnaA08g16820D	GO:0004332
BnaA08g16820D	GO:0006096
BnaA08g15590D	GO:0006508
BnaA08g15590D	GO:0008234
BnaA08g00450D	GO:0005524
BnaA08g00450D	GO:0005737
BnaA08g00450D	GO:0006457
BnaA08g00450D	GO:0042026
BnaA08g00450D	GO:0044267
BnaA07g21990D	GO:0008152
BnaA07g21990D	GO:0016491
BnaA07g21990D	GO:0055114
BnaA07g16710D	GO:0006826
BnaA07g16710D	GO:0006879
BnaA07g16710D	GO:0008199
BnaA07g16710D	GO:0016491
BnaA07g16710D	GO:0046914
BnaA07g16710D	GO:0055114
BnaA07g14200D	GO:0003824
BnaA07g14200D	GO:0016787
BnaA07g13530D	GO:0005524
BnaA07g13530D	GO:0005737
BnaA07g13530D	GO:0006457
BnaA07g13530D	GO:0042026
BnaA07g13530D	GO:0044267
BnaA06g37700D	GO:0003924
BnaA06g37700D	GO:0005200
BnaA06g37700D	GO:0005525
BnaA06g37700D	GO:0005874
BnaA06g37700D	GO:0006184
BnaA06g37700D	GO:0007017
BnaA06g37700D	GO:0043234
BnaA06g37700D	GO:0051258
BnaA06g22720D	GO:0003824
BnaA06g22720D	GO:0008483
BnaA06g22720D	GO:0030170
BnaA06g22720D	GO:0033014
BnaA06g04670D	GO:0000166
BnaA06g04670D	GO:0003824
BnaA06g04670D	GO:0044237
BnaA06g04670D	GO:0050662
BnaA06g04380D	GO:0004601
BnaA06g04380D	GO:0006979
BnaA06g04380D	GO:0020037
BnaA06g04380D	GO:0055114
BnaA06g01050D	GO:0000166
BnaA06g01050D	GO:0003824
BnaA06g01050D	GO:0005975
BnaA06g01050D	GO:0006108
BnaA06g01050D	GO:0016491
BnaA06g01050D	GO:0016615
BnaA06g01050D	GO:0030060
BnaA06g01050D	GO:0044262
BnaA06g01050D	GO:0055114
BnaA05g33200D	GO:0000166
BnaA05g33200D	GO:0006006
BnaA05g33200D	GO:0050661
BnaA05g33200D	GO:0051287
BnaA05g33200D	GO:0055114
BnaA05g29880D	GO:0005524
BnaA05g29880D	GO:0006457
BnaA05g29880D	GO:0006950
BnaA05g29880D	GO:0051082
BnaA05g25240D	GO:0006629
BnaA05g25240D	GO:0016787
BnaA05g22420D	GO:0003824
BnaA05g22420D	GO:0004356
BnaA05g22420D	GO:0006542
BnaA05g22420D	GO:0006807
BnaA05g21350D	GO:0005524
BnaA05g19530D	GO:0003824
BnaA05g19530D	GO:0004451
BnaA05g19530D	GO:0008152
BnaA05g19530D	GO:0019752
BnaA05g03050D	GO:0006099
BnaA05g03050D	GO:0044262
BnaA04g29010D	GO:0000166
BnaA04g25470D	GO:0008757
BnaA04g23300D	GO:0004853
BnaA04g23300D	GO:0006779
BnaA04g17890D	GO:0016491
BnaA04g17890D	GO:0055114
BnaA04g08160D	GO:0003824
BnaA04g08160D	GO:0004356
BnaA04g08160D	GO:0006542
BnaA04g08160D	GO:0006807
BnaA04g06420D	GO:0000166
BnaA04g06420D	GO:0004013
BnaA04g06420D	GO:0006730
BnaA04g03580D	GO:0003824
BnaA04g03580D	GO:0004807
BnaA04g03580D	GO:0008152
BnaA03g57920D	GO:0003824
BnaA03g57920D	GO:0004425
BnaA03g57920D	GO:0006568
BnaA03g57920D	GO:0008152
BnaA03g41960D	GO:0003824
BnaA03g41960D	GO:0005524
BnaA03g41960D	GO:0006090
BnaA03g41960D	GO:0016301
BnaA03g41960D	GO:0016310
BnaA03g39250D	GO:0004601
BnaA03g39250D	GO:0006979
BnaA03g39250D	GO:0020037
BnaA03g39250D	GO:0055114
BnaA03g34510D	GO:0004478
BnaA03g34510D	GO:0005524
BnaA03g34510D	GO:0006556
BnaA03g33370D	GO:0003824
BnaA03g33370D	GO:0010181
BnaA03g33370D	GO:0016491
BnaA03g33370D	GO:0055114
BnaA03g32840D	GO:0005524
BnaA03g32840D	GO:0005737
BnaA03g32840D	GO:0042026
BnaA03g32840D	GO:0044267
BnaA03g21970D	GO:0005515
BnaA03g18710D	GO:0005524
BnaA03g15290D	GO:0003824
BnaA03g15290D	GO:0008152
BnaA03g13420D	GO:0000166
BnaA03g13420D	GO:0005515
BnaA03g13420D	GO:0005524
BnaA03g13420D	GO:0017111
BnaA03g13420D	GO:0019538
BnaA02g09180D	GO:0006457
BnaA02g09180D	GO:0015031
BnaA02g05060D	GO:0005524
BnaA02g05060D	GO:0005737
BnaA02g05060D	GO:0006457
BnaA02g03770D	GO:0003871
BnaA02g03770D	GO:0008270
BnaA02g03770D	GO:0008652
BnaA02g03770D	GO:0009086
BnaA02g01680D	GO:0005215
BnaA02g01680D	GO:0005743
BnaA02g01680D	GO:0006810
BnaA02g01680D	GO:0055085
BnaA02g00540D	GO:0019904
BnaA01g34170D	GO:0005524
BnaA01g34170D	GO:0015986
BnaA01g34170D	GO:0015992
BnaA01g34170D	GO:0046034
BnaA01g31910D	GO:0006952
BnaA01g31910D	GO:0009607
BnaA01g20520D	GO:0000166
BnaA01g20520D	GO:0005515
BnaA01g20520D	GO:0005524
BnaA01g20520D	GO:0017111
BnaA01g20520D	GO:0019538
BnaA01g16440D	GO:0000166
BnaA01g16440D	GO:0008152
BnaA01g16440D	GO:0016491
BnaA01g16440D	GO:0016630
BnaA01g16440D	GO:0055114
BnaA01g13780D	GO:0005524
BnaA01g13780D	GO:0006457
BnaA01g13780D	GO:0051082
BnaA01g13670D	GO:0005524
BnaA01g13670D	GO:0006457
BnaA01g13670D	GO:0006950
BnaA01g13670D	GO:0051082
BnaA01g13350D	GO:0006952
BnaA01g13350D	GO:0009607
BnaA01g13280D	GO:0003824
BnaA01g13280D	GO:0006520
BnaA01g13280D	GO:0008483
BnaA01g13280D	GO:0009058
BnaA01g13280D	GO:0030170
BnaA01g09270D	GO:0000166
BnaA01g09270D	GO:0005524
BnaA01g09270D	GO:0006779
BnaA01g09270D	GO:0015979
BnaA01g09270D	GO:0015995
BnaA01g09270D	GO:0016851
BnaA01g09270D	GO:0017111
BnaA01g00690D	GO:0006508
BnaA01g00690D	GO:0008234
BnaA01g00210D	GO:0004611
BnaA01g00210D	GO:0004612
BnaA01g00210D	GO:0005524
BnaA01g00210D	GO:0006094
BnaA01g00210D	GO:0017076
133
134
135
136
137
138
139
140
141
