# Supplementary material for: Differential Molecular Responses of Rapeseed Cotyledons to Light and Dark Reveal Metabolic Adaptations toward Autotrophy Establishment
Source: Front Plant Sci. 2016 Jul 14;7:988. doi: 10.3389/fpls.2016.00988 (PMC4944393; doi:10.3389/fpls.2016.00988)
Supplement: TABLE S3 — All compounds detected in this study and their expressional changes in three samples. [file Table_3.XLSX]

## Sheet: Peak area
The peak area of identified compounds by GC-MS.The peak areas of the same candidate compound from different derived groups were merged. The ribitol was used as internal control.
Compound	D-R1	D-R2	D-R3	DL-R1	DL-R2	DL-R3	DD-R1	DD-R2	DD-R3
Internal standard(Ribitol)	12714786	11183758	12794648	12805931	11853716	12424713	14773062	11999053	14913337
Xylose	2525910	2301166	2281857	1693005	1101968	1777867	2281208	1029458	2440897
Valine	10043074	11344635	12857008	47402832	37473228	45573926	85325244	67210343	96685294
Uracil	63021	39817	48802	16724	22632	32556	11063	33393	50519
Tyrosine	4539948	4684294	6496969	15917486	11194163	13528394	39395114	28649251	34101527
Tryptophan	1162675	1065388	1117806	5031555	3105035	4870258	11603833	8322377	7925062
Trimethylammonium	32039485	41961891	41047175	24466962	30851130	31288681	20650827	31551186	15501078
Threonine	3391008	3444417	4008436	10449771	8864364	10430958	20557671	14487873	21112172
Threonic acid	368768	357479	384609	765093	929753	1423752	916488	236437	585808
Threitol	27467	26764	23296	13684	9819	11646	14727	11287	3574.8
Sulfuric acid	149273	190341	209110	63013	57969	61420	73693	68833	81054
Sucrose	26137648	23049607	25102979	18694649	16811934	18579183	24530490	21197722	22793771
Succinic acid	580865	797209	820086	509321	378146	547348	524238	291509	603023
Sorbose	7663	9558.6	6997	48820	27784	50272	49199	14966	43878
Sinapic acid	17117732	14383075	17091686	8056745	6133219	7082213	9841220	6487026	9759852
Serine	11519797	11330541	14163393	16819488	13436988	17794090	29746146	21347391	32854964
Secologanin	103904	99365	80508	90513	98037	109121	169121	96250	145639
Salicylic acid	32303	26332	12667	255848	107276	295650	207258	70719	251818
Ribonic acid	293198	279258	323236	229512	157922	220225	266484	139113	256711
Raffinose	4512892	4672120	4835360	37539	54301	45920	7347.8	12072	7191.8
Quercetin-3-beta-D-glucoside	2382234	2220315	3127595	1832297	2740135	3131004	2497832	3570671	4262684
Pyruvate	205925	203158	228902	469405	200832	109993	111930	283187	434891
Pyroglutamic acid	47305371	43126765	50934439	87514240	40653749	107393253	118188657	44780263	119940550
Putrescine	11399	7307.6	21795	3447718	2123370	766713	8072727	4306241	13341588
Proline	3279212	3361762	3194821	119817091	53197172	132892262	139592197	110540961	182906978
Piperidinecarboxylic acid	271259	270392	286159	48805	34979	44249	35890	44285	50887
Phosphoric acid monomethyl ester	345202	344819	150168	648210	259154	970819	884352	241918	973238
Phosphocreatine	3659947	4222493	6253034	7613224	5716412	6829319	6246659	6307095	7373151
Phenylalanine	4477741	5271786	6070767	11694236	7853575	12365919	28055636	19257052	29604729
Oxalic acid	749360	588256	427151	422246	341023	477754	262138	330419	5950245
Ornithine	268493	227326	466342	450626	335716	474898	1045262	732064	943348
Nonanoic acid	178709	173324	231776	122563	177605	125461	160910	154160	189710
Nicotinic acid	609946	527910	671495	312933	280513	340912	387733	334578	364801
Nicotinamide				68847	56539	44231	104398	124688	144978
Methionine	435049	446402	618971	437406	301688	310491	435912	664597	481050
Mannose-1-phosphate	172850	199188	245706	264221	217611	249230	201685	206026	198814
Mannose	522376	593738	654724	1674801	1386861	1422737	1528905	1298670	1590269
Malonic acid	495422	566756	550041	211201	104756	249771	274776	111653	404391
Malic acid	33228137	34431585	34961075	21376048	17874488	11840156	24259113	18922912	29322562
Maleic acid	209870	332896	519203	547587	381639	383251	660816	474663	656329
Lysine	834220	862482	950629	4127036	2277091	2806064	5324900	3800677	7518994
Leucine	3276077	3926172	4943388	45435958	33870277	44200178	81718420	60734019	91638867
Lauric acid	46547	37403	52963	43115	44581	43372	49209	52336	67076
Lactic acid	4559908	2531739	6724437	3485789	2450409	4412360	3127777	2004591	4478290
Isoleucine	4000668	4679560	5651783	34266814	25528298	34477837	56588949	43467302	64029809
Inositol-2-phosphate	261032	217674	188404	341060	155666	248363
Inositol	2975540	3171919	3831447	12865689	9678102	11622733	12327233	8763402	12822841
Indole-3-acetonitrile	1151051	843239	1051027	624396	1084243	898508	865126	587066	825445
hydroxycinnamic acid	16674238	14002019	16629769	7951415	6011470	6986200	9586819	6401039	9424360
Hydroxybutyric acid	132918	145365	124723	298565	248531	393304	557092	475862	729544
Hexanoic acid	268428	289555	390614	311056	258905	318212	213309	324809	293873
Glycine	2485494	2881078	3958119	7627925	5264254	6577358	10241955	8270378	9965921
Glycerol 3-phosphate	307004	349939	328472	543891	434068	488980	440192	389759	490625
Glycerol	11137390	8808147	17657972	12292825	16054334	26330297	22223640	21614166	30934151
Glyceric acid Hemicalcium	418394	507120	557733	901795	531169	844718	952562	894042	2231964
Glyceraldehyde-3-phosphate	42081	54083	74793	56729	55596	57079	56391	50840	67279
Glutaric acid	368176	348938	465349	52627	51052	52991	46695	45713	60579
Glutamine	3173.3	72675.1	142177	2443395	6003393	131037	919791	6297254	1463221
Glutamic acid	102533354	90227470	90455030	51654385	48140384	57865121	49057291	44098309	45032022
Glucose-6-phosphate	191123	174372	350231	378712	381724	201325	149122	343253	200439
Glucose	5825255	5623014	6592876	30557566	19599958	21513605	25668181	16956610	29537531
Glucopyranose	354151	373867	545727	735468	1125330	703850	1019558	558025	862607
Gluconic acid	1549959	1531093	2059885	1086861	1020276	799976	962471	567573	980864
Gentiobiose	285900	280563	224106	225664	148538	190177	252485	127139	278692
Galactose	211767	293288	424656	87104	119947	86778	100464	90126	105979
Galactopyranoside	3013346	2691539	2819589	704741	904573	710043	804960	632706	544531
Fumaric acid	5864549	7000747	9056055	19556622	13221991	13270032	23549066	12594877	22076869
Fructose	37960065	40377061	53451550	205954407	154754616	175093483	169148777	124752909	177435086
Ethanolamine	3565041	4564281	3205277	21071007	20663550	25228140	24000886	17226123	31753242
Cysteine	1700736	2084319	2453493	8676574	4982502	8848446	7737444	5242508	14522386
Citric acid	28219994	27302292	28732866	17814352	14472885	16212633	14862457	12744538	18450869
Butyro-1,4-lactam	256978	412596	761870	116270	94599	109451	136457	169245	279962
Butanoic acid	2732141	4679855	6686095	400084	268962	229928	566603	521720	1178987
Benzylalcohol	39901	66161	94773	40899	72917	75658	43808	85453	64630.5
Aspartic acid	26497572	27102977	29892358	7389787	7206883	9239924	6074009	5527134	8561897
Asparagine	959663	513206	706883	1119241	1986538	386191	1348065	1567116	1609783
Ascorbate	54182	23200	1061219	1014175	11860705	149210	164540	9380308	555010
Argininosuccinic acid	654332	464533	1063544	530941	456231	604336	553949	491027	767491
Arginine	8305.9	4892	9774.3	5896.5	16103	4957.3	11223	26040	161610
Arabinose	360716	272651	433561	1024486	564785	514061	878046	695064	1260238
Arabinoheptulosonic acid enol	352622	490885	564872	116368	166287	113203	127328	126880	141362
Alanyl-alanine	5758974	7631178	5199582	2138276	1340123	2204077	1711172	1932482	2570795
Alanine	6277939	6876469	10682556	1323033	1295250	1229633	318567	249829	2394464
Adenosine	82098	86686	59206	110522	66765	91401	124343	56052	93566
Acetylneuraminic acid	613117	542245	688392	1985190	2026611	1507191	1714303	1647925	1852281
Acetyl-L-Tryptophan	367321	582144	858198	838891	514296	760190	2899449	2064739	1681382

## Sheet: Normalization
The expressional pattern of all detected compounds.
	Normalized to internal standard ribitol									Mean			Relative expression						Mean value normalized by LOG2
	D-R1	D-R2	D-R3	DL-R1	DL-R2	DL-R3	DD-R1	DD-R2	DD-R3	D	DL	DD	DL/D	p-value	DD/D	p-value	DD/DL	p-value	Log2 D	Log2 DL	Log2 DD
Acetyl-L-Tryptophan	0.0541741	0.0938774	0.118769	0.231052	0.16376	0.195929	0.68042	0.591418	0.37203	0.08894	0.196914	0.547956	2.21401	0.016	6.16096	0.008	2.78272	0.02	-3.49102	-2.34436	-0.867868
Alanine	0.925898	1.10891	1.47839	0.364397	0.412429	0.316922	0.0747588	0.0715603	0.52981	1.17107	0.364583	0.225376	0.311325	0.008	0.192454	0.13	0.618177	0.419	0.227823	-1.45568	-2.14959
Alanyl-alanine	0.849359	1.23061	0.719586	0.588935	0.426717	0.568073	0.401564	0.553535	0.568826	0.933186	0.527908	0.507975	0.565705	0.066	0.544345	0.059	0.962241	0.8	-0.0997628	-0.92164	-0.977171
Arginine	0.00122499	0.000788891	0.00135269	0.00162404	0.00512746	0.00127768	0.00263372	0.00745882	0.0357586	0.00112219	0.0026764	0.0152837	2.38497	0.279	13.6195	0.242	5.71056	0.292	-9.79946	-8.54549	-6.03186
Argininosuccinic acid	0.0965038	0.0749113	0.147187	0.146235	0.145271	0.15576	0.129996	0.140648	0.169819	0.106201	0.149089	0.146821	1.40384	0.119	1.38249	0.173	0.984791	0.863	-3.23513	-2.74576	-2.76787
Asparagine	0.141535	0.0827603	0.0978277	0.308267	0.632546	0.0995358	0.316353	0.44888	0.356188	0.107374	0.346783	0.373807	3.22966	0.2	3.48134	0.003	1.07793	0.874	-3.21928	-1.52789	-1.41963
Aspartic acid	3.90798	4.37066	4.13689	2.03533	2.29479	2.38147	1.4254	1.58318	1.89445	4.13851	2.2372	1.63434	0.54058	0	0.39491	0	0.73053	0.025	2.04911	1.16169	0.708709
Cysteine	0.250832	0.33612	0.339546	2.38975	1.58651	2.28057	1.81576	1.50165	3.21329	0.308833	2.08561	2.1769	6.7532	0.002	7.0488	0.024	1.04377	0.883	-1.6951	1.06047	1.12228
Glutamic acid	15.1221	14.5502	12.5183	14.2269	15.3287	14.914	11.5124	12.6314	9.964	14.0635	14.8232	11.3693	1.05402	0.423	0.80842	0.071	0.76699	0.015	3.81389	3.88979	3.50707
Glutamine	0.000468012	0.0117197	0.0196763	0.672973	1.91158	0.0337731	0.215849	1.80377	0.323759	0.0106213	0.872775	0.781125	82.1719	0.193	73.543	0.207	0.894991	0.909	-6.55689	-0.196318	-0.356374
Glycine	0.366572	0.464607	0.547776	2.10092	1.67623	1.69523	2.4035	2.36894	2.20511	0.459651	1.82413	2.32585	3.9685	0.001	5.06003	0	1.27505	0.03	-1.12139	0.867206	1.21776
Indole-3-acetonitrile	0.169762	0.135982	0.145455	0.171974	0.345241	0.231579	0.203021	0.168158	0.182642	0.1504	0.249598	0.184607	1.65957	0.128	1.22744	0.075	0.739616	0.278	-2.73313	-2.00232	-2.43747
Isoleucine	0.590036	0.754633	0.782167	9.43794	8.12863	8.88623	13.2798	12.4507	14.1675	0.708945	8.8176	13.2993	12.4376	0	18.7593	0	1.50827	0.002	-0.496254	3.14039	3.73328
Leucine	0.48317	0.63314	0.68413	12.5142	10.7849	11.392	19.177	17.3965	20.2764	0.600147	11.5637	18.95	19.2681	0	31.5756	0	1.63875	0.002	-0.736612	3.53153	4.24412
Lysine	0.123034	0.139085	0.13156	1.13669	0.725063	0.723227	1.24961	1.08866	1.66369	0.131227	0.86166	1.33398	6.5662	0.006	10.1655	0.002	1.54815	0.098	-2.92987	-0.214809	0.41574
Methionine	0.0641629	0.0719874	0.0856613	0.120473	0.0960624	0.0800251	0.102296	0.190365	0.106439	0.0739372	0.0988534	0.133034	1.33699	0.135	1.79928	0.115	1.34577	0.332	-3.75756	-3.33857	-2.91014
Phenylalanine	0.660397	0.850136	0.840152	3.22089	2.50071	3.18716	6.58387	5.51594	6.55048	0.783561	2.96958	6.21676	3.78986	0.001	7.93398	0	2.09348	0.002	-0.351882	1.57026	2.63616
Phosphocreatine	0.539785	0.680925	0.865376	2.09687	1.8202	1.76017	1.46592	1.80659	1.63142	0.695362	1.89241	1.63464	2.72148	0.001	2.35078	0.002	0.863785	0.146	-0.524164	0.920228	0.708973
Proline	0.483633	0.542123	0.442141	33.0006	16.9389	34.2513	32.7584	31.663	40.4709	0.489299	28.0636	34.9641	57.3547	0.008	71.4576	0	1.24589	0.33	-1.03121	4.81063	5.1278
Putrescine	0.00168117	0.00117843	0.00301628	0.949588	0.676116	0.197611	1.89444	1.23347	2.95202	0.00195863	0.607772	2.02664	310.305	0.051	1034.73	0.016	3.33455	0.06	-8.99594	-0.718399	1.01909
Serine	1.69899	1.82718	1.96011	4.63251	4.27856	4.5862	6.98059	6.11469	7.26964	1.82876	4.49909	6.78831	2.46018	0	3.71197	0	1.50882	0.003	0.870867	2.16963	2.76305
Threonine	0.500121	0.555452	0.554739	2.87813	2.82256	2.68845	4.82431	4.14987	4.67138	0.536771	2.79638	4.54852	5.20963	0	8.47386	0	1.62657	0.001	-0.897622	1.48356	2.1854
Tryptophan	0.171476	0.171806	0.154697	1.38582	0.988694	1.25525	2.7231	2.38384	1.75354	0.165993	1.20992	2.28682	7.28898	0.001	13.7766	0.002	1.89006	0.025	-2.59081	0.274911	1.19334
Tyrosine	0.669572	0.755396	0.899135	4.38408	3.56441	3.48677	9.24493	8.20621	7.54546	0.774701	3.81175	8.3322	4.92029	0.001	10.7554	0	2.18592	0.001	-0.368289	1.93045	3.0587
Valine	1.4812	1.82945	1.77932	13.0559	11.9321	11.7461	20.0234	19.2515	21.393	1.69666	12.2447	20.2227	7.21697	0	11.9191	0	1.65154	0	0.762694	3.61409	4.3379
Acetylneuraminic acid	0.0904252	0.0874432	0.0952686	0.546771	0.645306	0.388459	0.402299	0.472027	0.409844	0.0910457	0.526846	0.428057	5.78661	0.004	4.70156	0	0.81249	0.274	-3.45727	-0.924548	-1.22413
Arabinose	0.0532	0.0439681	0.0600018	0.282169	0.179837	0.132493	0.206053	0.199092	0.278846	0.05239	0.198166	0.227997	3.78252	0.03	4.35192	0.002	1.15053	0.59	-4.25457	-2.33522	-2.13291
Fructose	5.7616	6.69732	7.61555	58.9731	51.0878	46.8211	41.1387	36.915	40.7575	6.69149	52.294	39.6037	7.815	0.001	5.91852	0	0.757328	0.05	2.74233	5.70857	5.30756
Galactopyranoside	0.444422	0.434041	0.390211	0.194103	0.288031	0.183005	0.188902	0.181231	0.120485	0.422891	0.221713	0.163539	0.524279	0.006	0.386717	0.001	0.737617	0.217	-1.24164	-2.17323	-2.61229
Galactose	0.0312323	0.047296	0.0587694	0.0239906	0.0381931	0.0223659	0.0235761	0.0258154	0.0234494	0.0457659	0.0281832	0.0242803	0.615812	0.136	0.530532	0.055	0.861517	0.486	-4.44958	-5.14902	-5.36407
Gentiobiose	0.0421658	0.045244	0.0310147	0.0621535	0.0472969	0.0490157	0.0592512	0.0364173	0.0616647	0.0394748	0.0528221	0.0524444	1.33812	0.105	1.32855	0.229	0.99285	0.97	-4.66292	-4.24272	-4.25307
Glucopyranose	0.0522318	0.0602903	0.0755248	0.202566	0.358324	0.181408	0.239262	0.159839	0.190864	0.0626823	0.247433	0.196655	3.94741	0.03	3.13733	0.005	0.794782	0.448	-3.9958	-2.01489	-2.34626
Glucose	0.859134	0.906775	0.912408	8.41632	6.24095	5.54486	6.0236	4.857	6.53561	0.892772	6.73404	5.80541	7.54284	0.003	6.50267	0.001	0.862098	0.404	-0.163636	2.75147	2.5374
Glucose-6-phosphate	0.0281877	0.0281195	0.0484695	0.104307	0.121547	0.051889	0.0349948	0.0983204	0.0443501	0.0349256	0.092581	0.0592218	2.65081	0.059	1.69566	0.309	0.639675	0.311	-4.83957	-3.43314	-4.07773
Glyceraldehyde-3-phosphate	0.00620629	0.0087215	0.0103508	0.0156246	0.0177027	0.0147114	0.0132334	0.0145625	0.0148865	0.00842621	0.0160129	0.0142274	1.90037	0.007	1.68848	0.011	0.888499	0.155	-6.8909	-5.96462	-6.13518
Glyceric acid Hemicalcium	0.0617066	0.0817789	0.0771863	0.248377	0.169133	0.217715	0.22354	0.256087	0.493855	0.0735573	0.211742	0.324494	2.8786	0.004	4.41144	0.042	1.5325	0.271	-3.76499	-2.23962	-1.62374
Glycerol	1.64259	1.42041	2.44374	3.38575	5.11196	6.7863	5.21527	6.1911	6.84463	1.83558	5.09467	6.08367	2.77551	0.034	3.3143	0.002	1.19412	0.416	0.876237	2.34899	2.60494
Glycerol 3-phosphate	0.0452783	0.0564317	0.0454582	0.149801	0.138214	0.126028	0.103301	0.111641	0.108558	0.049056	0.138015	0.107833	2.81341	0	2.19817	0	0.781319	0.014	-4.34943	-2.85711	-3.21312
Inositol	0.438846	0.511508	0.530245	3.54353	3.08167	2.99561	2.89286	2.51016	2.83724	0.493533	3.20694	2.74675	6.49792	0	5.56549	0	0.856504	0.091	-1.01878	1.6812	1.45773
Inositol-2-phosphate	0.0384982	0.0351024	0.0260738	0.0939365	0.0495666	0.0640124	0	0	0	0.0332248	0.0691718	0	2.08193	0.057	0	0.001	0	0.006	-4.9116	-3.85367	-10
Mannose	0.0770423	0.095747	0.0906092	0.461282	0.441599	0.366692	0.358791	0.371987	0.35187	0.0877995	0.423191	0.360883	4.81997	0	4.11031	0	0.852765	0.102	-3.50964	-1.24062	-1.4704
Mannose-1-phosphate	0.0254927	0.0321213	0.034004	0.0727731	0.0692909	0.0642359	0.0473298	0.0590135	0.0439905	0.0305393	0.0687666	0.0501113	2.25174	0	1.64088	0.02	0.728715	0.023	-5.03319	-3.86215	-4.31872
Oxalic acid	0.110519	0.0948629	0.0591147	0.116297	0.108587	0.123135	0.0615165	0.0946443	1.31658	0.0881655	0.116007	0.490913	1.31578	0.152	5.56809	0.385	4.23177	0.415	-3.50364	-3.10772	-1.02646
Pyruvate	0.0303707	0.0327615	0.0316784	0.129286	0.0639482	0.0283493	0.0262668	0.0811153	0.096226	0.0316036	0.0738612	0.0678694	2.33711	0.226	2.14752	0.163	0.918878	0.877	-4.98377	-3.75904	-3.8811
Quercetin-3-beta-D-glucoside	0.351342	0.358051	0.432837	0.504661	0.872504	0.806977	0.586171	1.02277	0.943181	0.380744	0.728047	0.850709	1.91217	0.04	2.23433	0.026	1.16848	0.523	-1.39311	-0.457896	-0.233263
Raffinose	0.665581	0.753433	0.66918	0.0103392	0.0172903	0.0118353	0.00172432	0.00345787	0.00159129	0.696065	0.0131549	0.00225783	0.018899	0	0.0032437	0	0.171633	0.008	-0.522707	-6.24825	-8.79085
Sorbose	0.00113017	0.00154143	0.000968336	0.0134463	0.00884688	0.012957	0.0115456	0.00428682	0.00970865	0.00121331	0.01175	0.0085137	9.68425	0.002	7.0169	0.029	0.724568	0.285	-9.68683	-6.41119	-6.876
Sucrose	3.8549	3.71701	3.47408	5.14898	5.3532	4.78855	5.75662	6.07182	5.04346	3.68199	5.09691	5.62396	1.38428	0.002	1.52742	0.004	1.10341	0.202	1.88049	2.34962	2.49159
Threitol	0.00405095	0.004316	0.003224	0.00376892	0.00312653	0.00300161	0.00345602	0.00323302	0.000790977	0.00386365	0.00329902	0.00249334	0.85386	0.236	0.645331	0.208	0.755781	0.415	-8.01582	-8.24375	-8.64771
Threonic acid calcium salt	0.0543875	0.0576476	0.0532272	0.210726	0.296049	0.366954	0.215074	0.0677243	0.129619	0.0550874	0.291243	0.137472	5.28692	0.002	2.49553	0.032	0.47202	0.057	-4.18213	-1.77971	-2.86279
Xylose	0.372532	0.371089	0.315793	0.466296	0.350885	0.458223	0.535336	0.294875	0.540084	0.353138	0.425135	0.456765	1.20388	0.159	1.29345	0.28	1.0744	0.74	-1.5017	-1.23401	-1.13048
Ascorbate	0.007991	0.00374127	0.146865	0.279329	3.77664	0.038457	0.0386129	2.68687	0.122804	0.0528658	1.36481	0.949429	25.8165	0.339	17.9592	0.361	0.695649	0.794	-4.24152	0.4487	-0.0748685
Citric acid	4.16201	4.40281	3.97643	4.90652	4.60841	4.1786	3.4878	3.65051	4.08253	4.18041	4.56451	3.74028	1.09188	0.192	0.894715	0.111	0.819426	0.04	2.06365	2.19046	1.90315
Fumaric acid	0.86493	1.12895	1.25329	5.38639	4.2101	3.42018	5.52631	3.60764	4.88483	1.08239	4.33889	4.67293	4.00861	0.005	4.31722	0.003	1.07699	0.699	0.114222	2.11733	2.22433
Malic acid	4.90063	5.55249	4.83837	5.8875	5.69153	3.05165	5.69294	5.42023	6.48805	5.09716	4.87689	5.86707	0.956786	0.827	1.15105	0.122	1.20303	0.365	2.34969	2.28596	2.55264
Succinic acid	0.0856685	0.128559	0.113494	0.14028	0.120408	0.141072	0.123024	0.083499	0.133428	0.109241	0.13392	0.113317	1.22592	0.159	1.03732	0.846	0.846154	0.283	-3.19442	-2.90056	-3.14157
Gluconic acid	0.228595	0.246906	0.285074	0.299349	0.324873	0.206184	0.225865	0.162574	0.217031	0.253525	0.276802	0.201823	1.09181	0.589	0.796069	0.116	0.729125	0.142	-1.9798	-1.85308	-2.30884
Glutaric acid	0.0543002	0.0562702	0.064401	0.0144948	0.0162558	0.0136578	0.010958	0.0130939	0.013404	0.0583238	0.0148028	0.0124853	0.253803	0	0.214069	0	0.843443	0.1	-4.09977	-6.07799	-6.32363
Hexanoic acid	0.0395889	0.0466941	0.0540582	0.0856727	0.0824396	0.0820151	0.0500577	0.0930374	0.0650237	0.0467804	0.0833758	0.0693729	1.78228	0.001	1.48295	0.164	0.832051	0.33	-4.41795	-3.58423	-3.84948
Hydroxybutyric acid	0.0196033	0.0234418	0.0172608	0.0822323	0.0791364	0.101369	0.130734	0.136305	0.161422	0.020102	0.0875793	0.14282	4.35675	0.001	7.10479	0	1.63075	0.009	-5.63652	-3.51327	-2.80773
Hydroxycinnamic acid	2.45919	2.25799	2.30144	2.19002	1.91415	1.8006	2.24976	1.8335	2.08528	2.33954	1.96826	2.05618	0.841302	0.047	0.878881	0.105	1.04467	0.627	1.22622	0.97692	1.03996
Lactic acid	0.672515	0.408272	0.930615	0.960074	0.780251	1.13723	0.734002	0.574189	0.990887	0.670467	0.959185	0.76636	1.43062	0.189	1.14302	0.646	0.79897	0.293	-0.576761	-0.0601193	-0.383907
Lauric acid	0.00686496	0.00603166	0.00732971	0.011875	0.0141953	0.0111786	0.011548	0.014991	0.0148415	0.00674211	0.0124163	0.0137935	1.8416	0.005	2.04587	0.004	1.11092	0.395	-7.21258	-6.33162	-6.17987
Maleic acid	0.0309526	0.0536833	0.0718541	0.150819	0.12152	0.0987781	0.155075	0.135961	0.145222	0.0521633	0.123706	0.14542	2.37151	0.02	2.78777	0.002	1.17553	0.247	-4.26082	-3.01501	-2.78171
Malonic acid	0.073067	0.0913959	0.0761218	0.0581701	0.033356	0.0643753	0.0644822	0.0319816	0.0894774	0.0801949	0.0519671	0.0619804	0.64801	0.063	0.772872	0.359	1.19268	0.629	-3.64035	-4.26626	-4.01204
Nonanoic acid	0.0263568	0.0279505	0.0320762	0.0337569	0.0565524	0.032336	0.0377611	0.0441572	0.0419761	0.0287945	0.0408818	0.0412981	1.41978	0.207	1.43424	0.008	1.01018	0.961	-5.11806	-4.6124	-4.59778
Ribonic acid	0.0432421	0.0450335	0.0447336	0.0632134	0.050285	0.0567602	0.0625363	0.0398471	0.0568011	0.0443364	0.0567529	0.0530615	1.28005	0.03	1.19679	0.271	0.934958	0.659	-4.49536	-4.13916	-4.23619
Salicylic acid	0.00476419	0.00424634	0.00175302	0.070467	0.0341584	0.0762	0.0486377	0.0202566	0.0557184	0.00358785	0.0602752	0.0415375	16.7998	0.013	11.5773	0.025	0.689132	0.333	-8.12266	-4.05229	-4.58944
Sinapic acid	2.5246	2.31944	2.36537	2.21903	1.95292	1.82535	2.30946	1.85813	2.15951	2.40313	1.9991	2.10903	0.831872	0.037	0.877617	0.115	1.05499	0.567	1.26492	0.99935	1.07658
Sulfuric acid	0.0220154	0.0306947	0.0289394	0.0173554	0.0184583	0.0158302	0.0172937	0.0197163	0.0179344	0.0272165	0.0172146	0.0183148	0.632507	0.022	0.67293	0.032	1.06391	0.355	-5.19938	-5.86022	-5.77085
Arabinoheptulosonic acid enol	0.0520062	0.0791608	0.0781743	0.0320507	0.0529485	0.0291766	0.0298803	0.0363431	0.0312784	0.0697805	0.0380586	0.0325006	0.545405	0.053	0.465755	0.015	0.853963	0.513	-3.84103	-4.71563	-4.94339
Butanoic acid	0.402948	0.75468	0.925309	0.110193	0.0856419	0.059261	0.132966	0.14944	0.260868	0.694312	0.0850321	0.181091	0.122469	0.017	0.260821	0.032	2.12968	0.088	-0.526343	-3.55585	-2.46521
Benzyl alcohol	0.00588478	0.0106692	0.0131159	0.0112646	0.023218	0.0194999	0.0102805	0.0244769	0.0143004	0.00988997	0.0179942	0.0163526	1.81944	0.121	1.65346	0.243	0.908774	0.78	-6.65982	-5.79633	-5.93433
Butyro-1,4-lactam	0.0379002	0.0665358	0.105437	0.0320237	0.0301219	0.0282096	0.0320226	0.0484781	0.0619457	0.0699578	0.0301184	0.0474821	0.430522	0.112	0.678725	0.353	1.57652	0.117	-3.83737	-5.05321	-4.39647
Nicotinamide	0	0	0	0.0189622	0.0180029	0.0114	0.0244993	0.0357153	0.0320785	0	0.0161217	0.0307644		0.002		0.001	1.90826	0.023	-10	-5.95485	-5.0226
Nicotinic acid	0.0899575	0.0851315	0.0929302	0.0861896	0.08932	0.0878657	0.0909901	0.0958356	0.0807176	0.0893398	0.0877918	0.0891811	0.982673	0.561	0.998224	0.976	1.01582	0.775	-3.48455	-3.50977	-3.48712
Ornithine	0.0395985	0.0366589	0.0645385	0.124114	0.106898	0.122399	0.245294	0.20969	0.20873	0.046932	0.117803	0.221238	2.51009	0.002	4.71401	0	1.87803	0.001	-4.41329	-3.08555	-2.17633
Piperidinecarboxylic acid	0.0400065	0.0436038	0.0396024	0.0134421	0.0111379	0.0114046	0.00842238	0.0126849	0.0112595	0.0410709	0.0119949	0.0107889	0.292053	0	0.26269	0	0.89946	0.452	-4.60574	-6.38144	-6.53431
Secologanin	0.0153242	0.0160237	0.0111417	0.0249296	0.0312166	0.0281246	0.039688	0.0275696	0.0322248	0.0141632	0.0280902	0.0331608	1.98332	0.004	2.34133	0.008	1.18051	0.271	-6.14171	-5.15379	-4.91438
Adenosine	0.0121082	0.0139791	0.0081937	0.0304405	0.0212591	0.0235574	0.0291798	0.0160554	0.0207029	0.011427	0.0250857	0.0219794	2.1953	0.014	1.92346	0.066	0.876171	0.547	-6.45141	-5.31699	-5.50771
Ethanolamine	0.525788	0.736042	0.443588	5.80349	6.57961	6.50223	5.63234	4.9342	7.02587	0.568473	6.29511	5.86414	11.0737	0	10.3156	0.001	0.931538	0.551	-0.814837	2.65423	2.55192
Phosphoric acid monomethyl ester	0.0509119	0.055606	0.0207822	0.178533	0.0825189	0.250216	0.207533	0.0692943	0.215343	0.0424334	0.170423	0.164057	4.01625	0.062	3.86622	0.067	0.962645	0.93	-4.55866	-2.55281	-2.60773
Pyroglutamic acid	6.9768	6.95468	7.04897	24.1036	12.9448	27.6792	27.7356	12.8267	26.5386	6.99349	21.5759	22.367	3.08514	0.03	3.19826	0.032	1.03666	0.909	2.80601	4.43135	4.4833
Trimethylammonium chloride	4.72532	6.76683	5.68064	6.73882	9.82351	8.06426	4.84617	9.03743	3.42984	5.72427	8.20886	5.77115	1.43405	0.081	1.00819	0.98	0.703039	0.27	2.51709	3.03718	2.52886
Uracil	0.00929462	0.00642095	0.00675385	0.00460621	0.0072064	0.0083909	0.00259618	0.009565	0.0111781	0.00748981	0.0067345	0.00777975	0.899156	0.628	1.03871	0.922	1.15521	0.733	-7.06086	-7.21421	-7.00606
* The data were proceseed with the dry weight of frozen cotyledon powder.
* p values < 0.05, fold > 1.5 indiate the compounds were statistically significant different between two samples.

## Sheet: Sig. between DL vs DD
The 13 compounds significantly changed between DL and DD. The significance was set as p < 0.05, fc >1.5.The up-regulated compounds were marked by yellow, while the down-regulated were blue.
Compound	DD/DL	P-value
Acetyl-L-Tryptophan	2.78272	0.02
Hydroxybutyric acid	1.63075	0.009
Inositol-2-phosphate	0	0.006
Isoleucine	1.50827	0.002
Leucine	1.63875	0.002
Nicotinamide	1.90826	0.023
Ornithine	1.87803	0.001
Phenylalanine	2.09348	0.002
Raffinose	0.171633	0.008
Serine	1.50882	0.003
Threonine	1.62657	0.001
Tryptophan	1.89006	0.025
Tyrosine	2.18592	0.001
Valine	1.65154	0
